# Supplementary material for: A PPIX-binding probe facilitates discovery of PPIX-induced cell death modulation by peroxiredoxin
Source: Commun Biol. 2023 Jun 24;6:673. doi: 10.1038/s42003-023-05024-5 (PMC10290680; doi:10.1038/s42003-023-05024-5)
Supplement: Supplementary file 3 — Supplementary Data 1 [file 42003_2023_5024_MOESM3_ESM.xlsx]

## Sheet: candidates
	PPIX interaction candidates identified by TMT-LC/LC-MS/MS (n = 543).
	Four cell lines (two human and two mouse) with duplicates plus three blank negative control samples were analyzed. To be stringent and avoid bias of protein quantification due to species specific peptides, here only homologous peptides that are shared between human and mouse were used for protein quantification. For each of the four cell lines, interaction candidates were identified by comparing …
	Protein Accession	Protein Description	GN	#PSM	#Peptide	Summarized TMT intensity											3T3 vs. blank			HepG2 vs. blank			MEL vs. blank			U251 vs. blank			Combining all 4 results
						sig126 (blank1)	sig127N (blank2)	sig127C (blank3)	sig128N (3T3_1)	sig128C (3T3_2)	sig129N (HepG2_1)	sig129C (HepG2_2)	sig130N (MEL_1)	sig130C (MEL_2)	sig131N (U251_1)	sig131C (U251_2)	log2(IP sample vs. blank)	p value	FDR	log2(IP sample vs. blank)	p value	FDR	log2(IP sample vs. blank)	p value	FDR	log2(IP sample vs. blank)	p value	FDR	log2(IP sample vs. blank)	fisherP	FDR
	sp|O43747|AP1G1_HUMAN	AP-1 complex subunit gamma-1 OS=Homo sapiens GN=AP1G1 PE=1 SV=5	AP1G1	3	1	2081.85	2264.62	2602.6	11475.4	14255.1	18722.7	20312.9	14482.7	16746.2	14389.4	14098.4	2.47355	0.0401303	0.0529018	3.07486	0.0121253	0.0483906	2.75295	0.0251145	0.0651336	2.62041	1.34975e-05	0.00540504	2.73044	3.88044e-09	4.18704e-08
	sp|Q08AM6|VAC14_HUMAN	Protein VAC14 homolog OS=Homo sapiens GN=VAC14 PE=1 SV=1	VAC14	3	2	1399.03	1214.19	983.936	10044.6	11846.9	5117.77	6221.18	6109.08	6831.43	5885.05	6483.72	3.1904	0.0273976	0.041228	2.24132	0.0334788	0.0751092	2.43193	0.0134426	0.0510116	2.36674	0.00915871	0.0299802	2.5576	1.91938e-06	4.04226e-06
	sp|Q15084|PDIA6_HUMAN	Protein disulfide-isomerase A6 OS=Homo sapiens GN=PDIA6 PE=1 SV=1	PDIA6	3	2	1711.03	1730.51	1461.18	16970.3	15074.7	7827.06	8696.14	10425.1	11679.8	5869.5	4662.46	3.2934	0.020155	0.0341385	2.3378	0.0173979	0.0550621	2.75767	0.0194181	0.0587247	1.68808	0.0495492	0.0860216	2.51924	5.3651e-06	9.60881e-06
	sp|Q9H7Z7|PGES2_HUMAN	Prostaglandin E synthase 2 OS=Homo sapiens GN=PTGES2 PE=1 SV=1	PTGES2	1	1	2966.72	2594.29	2943.75	30191.1	32461.5	14204.4	17861.5	9430.37	12298.9	12095.2	12376.2	3.46599	0.0119068	0.0243713	2.49966	0.0432365	0.086079	1.93826	0.055238	0.0868762	2.10972	5.87308e-05	0.00610995	2.50341	3.5424e-08	1.8651e-07
	sp|O43809|CPSF5_HUMAN	Cleavage and polyadenylation specificity factor subunit 5 OS=Homo sapiens GN=NUDT21 PE=1 SV=1	NUDT21	2	2	2891.66	2509.48	1915.46	9153.8	8250.84	19065.9	17059.3	14969.6	12555.4	10678.2	14011.3	1.83519	0.00513317	0.0146614	2.88872	0.0141962	0.0506428	2.49646	0.0277753	0.0674116	2.33961	0.049065	0.0859375	2.39	1.70067e-06	3.64311e-06
	sp|Q06830|PRDX1_HUMAN	Peroxiredoxin-1 OS=Homo sapiens GN=PRDX1 PE=1 SV=1	PRDX1	40	6	43474.3	43281	49626.9	458193	291884	141012	170481	135025	163264	344025	364777	3.04435	0.0785722	0.0939427	1.7765	0.0396971	0.0816927	1.71402	0.0402615	0.0755118	2.96269	0.0084308	0.02854	2.37439	1.56252e-05	2.46952e-05
	sp|P00505|AATM_HUMAN	Aspartate aminotransferase, mitochondrial OS=Homo sapiens GN=GOT2 PE=1 SV=3	GOT2	12	4	6288.42	4160.25	6229.81	14822.6	15153.7	139770	69827.1	11266.5	16920.1	28560.3	27468.6	1.43079	0.00191348	0.00857633	4.23652	0.107785	0.153716	1.34198	0.0933118	0.125276	2.33314	7.20978e-05	0.00610995	2.33561	2.96872e-08	1.64219e-07
	sp|P56381|ATP5E_HUMAN	ATP synthase subunit epsilon, mitochondrial OS=Homo sapiens GN=ATP5E PE=1 SV=2	ATP5E	4	2	8864.31	10253.3	8275.59	44181.7	50866.9	34851.4	49214.6	54556.9	62217.8	38723.4	33697	2.37981	0.0244584	0.0383657	2.20267	0.0673954	0.111139	2.6768	0.0223836	0.0620538	1.98754	0.0239224	0.0566216	2.3117	1.31872e-05	2.11917e-05
	sp|P04899|GNAI2_HUMAN	Guanine nucleotide-binding protein G(i) subunit alpha-2 OS=Homo sapiens GN=GNAI2 PE=1 SV=3	GNAI2	2	2	2857.23	2597.34	3316.62	69539.9	75436.2	4710.55	4297.41	6377.79	8663.03	14576	14603.6	4.63186	0.0131142	0.0259905	0.623391	0.00828873	0.0421183	1.363	0.0725758	0.101816	2.31908	0.000153899	0.00610995	2.23433	2.61388e-08	1.53293e-07
	sp|Q9UHD1|CHRD1_HUMAN	Cysteine and histidine-rich domain-containing protein 1 OS=Homo sapiens GN=CHORDC1 PE=1 SV=2	CHORDC1	1	1	3348.74	2377.43	3357.42	14162.1	16876.2	10668.1	6327.25	35889.9	50506.9	6841.59	6344.61	2.35768	0.0281595	0.0417851	1.48877	0.117078	0.16294	3.83461	0.0569942	0.0876988	1.12266	0.001627	0.0134656	2.20093	4.89167e-06	8.86996e-06
	sp|O76094|SRP72_HUMAN	Signal recognition particle subunit SRP72 OS=Homo sapiens GN=SRP72 PE=1 SV=3	SRP72	3	1	3628.98	2402.13	3381.69	24502.6	22903.5	17179.7	19641.7	9919.56	11212.2	9263.16	8107.4	2.91734	0.00380955	0.012125	2.55281	0.017577	0.0550621	1.75168	0.00847584	0.0460117	1.46891	0.00935786	0.0304043	2.17269	1.06505e-07	4.13711e-07
	sp|Q9UPR3|SMG5_HUMAN	Protein SMG5 OS=Homo sapiens GN=SMG5 PE=1 SV=3	SMG5	1	1	1823.19	2013.86	2396.04	28306.8	25998.6	5255.54	5823.8	8929.53	9742.36	5662.9	4981.88	3.70804	0.0130893	0.0259905	1.41482	0.007344	0.0398674	2.16781	0.00795521	0.0446074	1.35709	0.0148381	0.0409922	2.16194	2.18931e-07	7.22059e-07
	sp|Q9P258|RCC2_HUMAN	Protein RCC2 OS=Homo sapiens GN=RCC2 PE=1 SV=2	RCC2	4	1	6139.36	6711.91	5494.06	39330.6	33902.9	18107.7	19161	33552.5	37395.3	21718.2	24085.3	2.58205	0.0264333	0.0402486	1.60751	0.00160492	0.0246088	2.53631	0.0178628	0.0567734	1.90501	0.0152774	0.0418572	2.15772	2.23141e-07	7.30433e-07
	sp|P05496|AT5G1_HUMAN	ATP synthase F(0) complex subunit C1, mitochondrial OS=Homo sapiens GN=ATP5G1 PE=2 SV=2	ATP5G1	3	1	35265.3	30945.2	30458	226955	259868	126049	146413	157278	165923	78039.2	75133.2	2.91724	0.0238694	0.0380982	2.0799	0.0285441	0.0704532	2.32627	0.00514542	0.0371661	1.249	0.000201204	0.00613181	2.1431	1.55691e-08	1.09737e-07
	sp|O00429|DNM1L_HUMAN	Dynamin-1-like protein OS=Homo sapiens GN=DNM1L PE=1 SV=2	DNM1L	7	5	5018.77	5135.02	4456.72	22227.3	23521.1	17405.6	23025.8	20716.3	23624.9	22474.5	19136.7	2.23168	0.00630235	0.0164425	2.05343	0.056837	0.100152	2.1866	0.0245407	0.0643605	2.09493	0.0313698	0.0655914	2.14166	4.44077e-06	8.16608e-06
	sp|Q99832|TCPH_HUMAN	T-complex protein 1 subunit eta OS=Homo sapiens GN=CCT7 PE=1 SV=2	CCT7	18	5	9255.98	16763.2	12432.7	31474.7	36466	56823.8	64436.2	95426.8	106434	47386.9	50230.3	1.40618	0.00733098	0.0179321	2.24194	0.00751698	0.0403058	2.9772	0.00984238	0.0484212	1.92904	0.000418723	0.00734859	2.13859	5.27018e-09	5.00667e-08
	sp|Q52LJ0|FA98B_HUMAN	Protein FAM98B OS=Homo sapiens GN=FAM98B PE=1 SV=1	FAM98B	1	1	2706.31	3781.86	4209.33	28308.5	25802.3	19556.8	16984.4	11350.2	11853.8	10256.6	9873.88	2.92361	0.00914721	0.0208194	2.35721	0.017421	0.0550621	1.70206	0.000348217	0.0185943	1.49707	0.000870647	0.00988073	2.11999	1.19588e-09	2.82485e-08
	sp|P31948|STIP1_HUMAN	Stress-induced-phosphoprotein 1 OS=Homo sapiens GN=STIP1 PE=1 SV=1	STIP1	13	9	14320.4	19041.8	17778.9	41112	45550.7	74161.6	107386	87235.8	121780	66469.1	72072	1.34589	0.00665381	0.0171042	2.41276	0.0694469	0.113586	2.61602	0.0610686	0.090301	2.02272	0.00524569	0.0222676	2.09935	2.47589e-06	4.99753e-06
	sp|P54707|AT12A_HUMAN	Potassium-transporting ATPase alpha chain 2 OS=Homo sapiens GN=ATP12A PE=1 SV=3	ATP12A	3	1	18564.4	16333.1	37500.4	110332	122237	125359	183335	56164.4	78791.1	92526.1	90915.3	2.2686	0.00121841	0.00681388	2.67712	0.0621872	0.105132	1.48343	0.0493887	0.0814561	1.92626	0.00448723	0.0205395	2.08885	3.17408e-07	9.43587e-07
	sp|O00410|IPO5_HUMAN	Importin-5 OS=Homo sapiens GN=IPO5 PE=1 SV=4	IPO5	7	5	14867.9	15194.7	11963.9	71291	79473.1	65421.8	59775.4	66140.4	80423.3	36381	35926.3	2.42789	0.0159798	0.0296078	2.15979	0.00995892	0.0435604	2.38712	0.0356145	0.0726241	1.36781	0.000716027	0.00962781	2.08565	8.24738e-08	3.4001e-07
	sp|P23381|SYWC_HUMAN	Tryptophan--tRNA ligase, cytoplasmic OS=Homo sapiens GN=WARS PE=1 SV=2	WARS	2	2	1803.9	2831.01	4628.74	10963.8	12601.2	7928.88	9147.41	8549.45	10572.6	29914.7	28305.8	1.93195	0.00360469	0.0118887	1.4673	0.00654144	0.0381148	1.63055	0.0147244	0.0531783	3.23684	0.000181761	0.00610995	2.06666	1.54526e-09	3.17933e-08
	sp|Q99805|TM9S2_HUMAN	Transmembrane 9 superfamily member 2 OS=Homo sapiens GN=TM9SF2 PE=1 SV=1	TM9SF2	1	1	2183.76	3396.22	4029.29	11480.6	11667.9	17046.3	20204.8	10342.9	11891.6	12630.1	14162.7	1.85339	0.0016798	0.00793962	2.53975	0.0214071	0.060944	1.79527	0.00718892	0.0433319	2.06431	0.00419384	0.0202715	2.06318	2.34638e-08	1.42412e-07
	sp|Q00839|HNRPU_HUMAN	Heterogeneous nuclear ribonucleoprotein U OS=Homo sapiens GN=HNRNPU PE=1 SV=6	HNRNPU	12	6	23172.8	20621.5	17090.7	271195	272790	45154.5	50739.3	45971.3	51636.5	67899.7	77517.6	3.74437	1.81366e-06	0.00158514	1.24031	0.00929485	0.0427839	1.26587	0.00927748	0.0477131	1.841	0.0176054	0.0462971	2.02289	7.60449e-11	8.17044e-09
	sp|P13667|PDIA4_HUMAN	Protein disulfide-isomerase A4 OS=Homo sapiens GN=PDIA4 PE=1 SV=2	PDIA4	1	1	4941.74	7187.6	5914.95	38576.2	41489.9	24022.9	29349.4	14385.4	16823.3	22417.1	19981.1	2.73461	0.00483629	0.0141382	2.14951	0.0337638	0.0752796	1.37537	0.0178645	0.0567734	1.81742	0.00869175	0.0289946	2.01923	4.68821e-07	1.27648e-06
	sp|P09429|HMGB1_HUMAN	High mobility group protein B1 OS=Homo sapiens GN=HMGB1 PE=1 SV=3	HMGB1	16	6	7615.65	10490.7	8179.5	19893.1	17773.6	39682	37582	74248.2	104799	21886.3	25747.4	1.10397	0.00607594	0.0161409	2.14048	0.000484615	0.018985	3.35295	0.0590117	0.0889879	1.44266	0.0219448	0.0533609	2.01001	7.77297e-08	3.28192e-07
	sp|P24534|EF1B_HUMAN	Elongation factor 1-beta OS=Homo sapiens GN=EEF1B2 PE=1 SV=3	EEF1B2	5	2	4744.08	8220.38	8030.43	18934.1	18554.3	23737.2	29099.4	62709.8	78203.4	17789.8	16598.8	1.42137	0.00388284	0.012125	1.91646	0.0262834	0.0675638	3.33166	0.0360352	0.0726391	1.29685	0.00251802	0.016182	1.99159	1.8055e-07	6.21261e-07
	sp|P06748|NPM_HUMAN	Nucleophosmin OS=Homo sapiens GN=NPM1 PE=1 SV=2	NPM1	16	10	17286.9	15565.3	21349.9	99043	74567.3	57783	86596.6	47826	55029.8	81770.5	75562.4	2.26439	0.0532964	0.0655148	1.99841	0.080654	0.124787	1.50916	0.0162962	0.0548575	2.12236	0.00394291	0.0201025	1.97358	4.44743e-06	8.16608e-06
	sp|Q16543|CDC37_HUMAN	Hsp90 co-chaperone Cdc37 OS=Homo sapiens GN=CDC37 PE=1 SV=1	CDC37	6	4	9332.98	14893.2	13645.8	42443.7	38073.8	23562.4	29583.2	142852	177051	37207	33358	1.67313	0.00377346	0.012125	1.07378	0.0384732	0.0805003	3.66339	0.0355745	0.0726241	1.48278	0.00338763	0.0186213	1.97327	3.29992e-07	9.71089e-07
	sp|Q99729|ROAA_HUMAN	Heterogeneous nuclear ribonucleoprotein A/B OS=Homo sapiens GN=HNRNPAB PE=1 SV=2	HNRNPAB	2	2	2923.03	3980.67	3893.35	17754.9	18583	10722.8	11191.1	18281.7	22100.6	9651.16	9826.13	2.3358	0.000325775	0.00367831	1.60617	0.000191887	0.0153953	2.48805	0.0327405	0.0714279	1.43612	0.00092756	0.0100085	1.96653	5.31364e-11	7.74395e-09
	sp|P53041|PPP5_HUMAN	Serine/threonine-protein phosphatase 5 OS=Homo sapiens GN=PPP5C PE=1 SV=1	PPP5C	5	4	3851.54	3743.69	4638.26	10652	10051.9	14113.4	16293.4	20361.6	25215.3	14872.7	17579.2	1.34403	0.000711335	0.00531373	1.89852	0.0242671	0.0652598	2.48243	0.0393146	0.0755118	1.99243	0.0303677	0.0644207	1.92935	3.85338e-07	1.10061e-06
	sp|O14579|COPE_HUMAN	Coatomer subunit epsilon OS=Homo sapiens GN=COPE PE=1 SV=3	COPE	1	1	2190.05	3323.34	3255.78	15290.1	18549	8126.4	11022.5	11369.8	13795	7576.29	7181.57	2.53314	0.0310785	0.0448969	1.71171	0.059398	0.102656	2.10586	0.0297118	0.0694772	1.33593	0.00109843	0.0112354	1.92166	1.06184e-06	2.45515e-06
	sp|P09234|RU1C_HUMAN	U1 small nuclear ribonucleoprotein C OS=Homo sapiens GN=SNRPC PE=1 SV=1	SNRPC	2	1	2740.37	3482.18	2865.85	21673.4	20028	5162.26	9095.41	8295.11	9730.93	14610.1	11251.1	2.78296	0.00980434	0.0215906	1.2346	0.140608	0.188479	1.57295	0.0272785	0.0672381	2.09365	0.050871	0.087725	1.92104	2.71015e-05	4.10645e-05
	sp|Q9Y5X3|SNX5_HUMAN	Sorting nexin-5 OS=Homo sapiens GN=SNX5 PE=1 SV=1	SNX5	3	2	3981.87	3985.81	4508.06	16160.9	13702	13956.3	16450.9	19247.3	21876.1	13770.5	12389.1	1.84419	0.0337329	0.0473996	1.87025	0.0334331	0.0751092	2.3058	0.0236494	0.0638294	1.65318	0.0188274	0.0483165	1.91836	7.78565e-06	1.32904e-05
	sp|P14618|KPYM_HUMAN	Pyruvate kinase PKM OS=Homo sapiens GN=PKM PE=1 SV=4	PKM	15	4	46402.8	65338.6	64679.4	192277	209109	161011	199609	217499	302247	209397	297311	1.77093	0.00232262	0.00918073	1.61642	0.0379224	0.0802522	2.14375	0.0629651	0.0918724	2.1071	0.0677659	0.109276	1.90955	5.93584e-06	1.04807e-05
	sp|O95881|TXD12_HUMAN	Thioredoxin domain-containing protein 12 OS=Homo sapiens GN=TXNDC12 PE=1 SV=1	TXNDC12	1	1	11010.6	7781.41	8227.44	109232	101135	22414.4	25847.8	23181.5	27157.8	20400.3	20624.1	3.5458	0.00956326	0.0213767	1.42185	0.0128651	0.0488974	1.48265	0.0181252	0.0567792	1.18745	0.00353698	0.0193208	1.90944	1.55051e-07	5.50871e-07
	sp|Q16891|MIC60_HUMAN	MICOS complex subunit MIC60 OS=Homo sapiens GN=IMMT PE=1 SV=1	IMMT	4	3	1870.85	3162.01	1518.65	10978.4	13731.9	10008.5	10085.6	5629.1	5689.58	7300.56	5574.99	2.50017	0.0289528	0.0423865	2.20183	0.0019195	0.0246962	1.37377	0.00986398	0.0484212	1.5597	0.0339051	0.0678198	1.90887	3.4944e-07	1.022e-06
	sp|Q14847|LASP1_HUMAN	LIM and SH3 domain protein 1 OS=Homo sapiens GN=LASP1 PE=1 SV=2	LASP1	1	1	2310.95	2435.08	2328.63	13874.8	11856.7	5563.75	8611.53	4210.64	5321.55	16650.3	11179.3	2.44777	0.0303032	0.043995	1.58761	0.0991211	0.144386	1.01511	0.0714207	0.100636	2.56085	0.0739531	0.117305	1.90283	0.000191193	0.000256686
	sp|Q8N5K1|CISD2_HUMAN	CDGSH iron-sulfur domain-containing protein 2 OS=Homo sapiens GN=CISD2 PE=1 SV=1	CISD2	1	1	31541.7	7721.94	8583.2	65855.3	66907.3	107817	121430	45030.9	50795.9	30877.5	34964.5	2.05732	0.0113399	0.0236253	2.84537	0.00145929	0.024576	1.58697	0.0214508	0.0610724	1.04555	0.0774906	0.121592	1.8838	5.06372e-07	1.3493e-06
	sp|O00231|PSD11_HUMAN	26S proteasome non-ATPase regulatory subunit 11 OS=Homo sapiens GN=PSMD11 PE=1 SV=3	PSMD11	1	1	57686	102169	92455.7	214045	262791	376020	473921	341154	386187	276436	219878	1.50325	0.0239118	0.0380982	2.33712	0.0363125	0.0784482	2.11239	0.00694044	0.0427179	1.56101	0.0317589	0.065901	1.87844	3.152e-06	6.06168e-06
	sp|Q13618|CUL3_HUMAN	Cullin-3 OS=Homo sapiens GN=CUL3 PE=1 SV=2	CUL3	3	2	2329.4	2602.24	3764.1	12577.7	14952.8	7911.09	8753.61	11804.5	12684.7	9242.13	8821.38	2.24762	0.021764	0.0356213	1.52338	0.00210128	0.0246962	2.07873	0.000593897	0.0196858	1.63966	0.000844479	0.00988073	1.87235	5.84835e-10	1.91273e-08
	sp|P11172|UMPS_HUMAN	Uridine 5'-monophosphate synthase OS=Homo sapiens GN=UMPS PE=1 SV=1	UMPS	1	1	9328.83	9135.57	5316.87	102356	100301	20316.4	25377	18479.1	20159	16863.2	14180.6	3.67611	6.85361e-06	0.00168548	1.52712	0.0287778	0.0704532	1.28516	0.00268446	0.0317056	0.969442	0.0173811	0.0460337	1.86446	2.43056e-10	1.35158e-08
	sp|P68036|UB2L3_HUMAN	Ubiquitin-conjugating enzyme E2 L3 OS=Homo sapiens GN=UBE2L3 PE=1 SV=1	UBE2L3	2	2	1604.16	3864.92	1881.82	10536.7	10159.8	9355.96	8838.78	7971.08	8685.17	8436.23	7613.32	2.07836	0.00272611	0.0100532	1.89249	0.00315856	0.0270375	1.76503	0.00331293	0.0344703	1.7115	0.00360955	0.0195517	1.86185	2.47086e-09	3.42783e-08
	sp|Q15393|SF3B3_HUMAN	Splicing factor 3B subunit 3 OS=Homo sapiens GN=SF3B3 PE=1 SV=4	SF3B3	10	4	4150.61	6167.07	5623.23	26083.6	25902.9	20941	18980.8	14719.4	17986	16224.3	16191.4	2.29036	0.00033597	0.00367831	1.9094	0.00475754	0.0330007	1.62176	0.0319825	0.071165	1.60892	0.00151243	0.0133504	1.85761	1.87747e-09	3.17933e-08
	sp|Q9Y2V2|CHSP1_HUMAN	Calcium-regulated heat stable protein 1 OS=Homo sapiens GN=CARHSP1 PE=1 SV=2	CARHSP1	1	1	6247.1	6432.73	6945.89	22158.4	16020.7	42238	44220.9	10483	12741.4	31393.5	33213.6	1.545	0.0756379	0.0905583	2.72423	0.00649665	0.0381079	0.827858	0.0647849	0.092901	2.30391	0.00829305	0.0284664	1.85025	4.26302e-06	7.91056e-06
	sp|Q6P1J9|CDC73_HUMAN	Parafibromin OS=Homo sapiens GN=CDC73 PE=1 SV=1	CDC73	1	1	4040.94	8408.53	6571.49	26623.9	23733.9	17838.8	19181.4	28450.7	32742.1	18681.6	18027.8	1.98959	0.00265711	0.0100302	1.54569	0.00211924	0.0246962	2.27073	0.00841681	0.0460117	1.53352	0.00392111	0.0201025	1.83488	4.34985e-09	4.47267e-08
	sp|P60602|ROMO1_HUMAN	Reactive oxygen species modulator 1 OS=Homo sapiens GN=ROMO1 PE=1 SV=1	ROMO1	1	1	8432.36	6070.32	7465.73	43496	41777.3	19993.9	33568.9	20624.4	24017.7	19508.8	16733.1	2.54163	0.000257212	0.00351255	1.87076	0.10531	0.152133	1.60794	0.0209809	0.0609213	1.30719	0.0200494	0.0502042	1.83188	2.19797e-07	7.22191e-07
	sp|Q15717|ELAV1_HUMAN	ELAV-like protein 1 OS=Homo sapiens GN=ELAVL1 PE=1 SV=2	ELAVL1	5	3	5973.09	3393.48	3524.79	16966.2	14668.8	13874.7	16311.5	10107.6	12966.3	19256	20304.8	1.88008	0.00684597	0.0173935	1.81245	0.00973402	0.0435604	1.42482	0.0320757	0.071165	2.20263	0.00030331	0.00618489	1.82999	1.43646e-08	1.05822e-07
	sp|Q7Z3U7|MON2_HUMAN	Protein MON2 homolog OS=Homo sapiens GN=MON2 PE=1 SV=3	MON2	2	2	1454.86	2776.66	1947.86	11219.8	12322.3	7048.11	7857.57	5074.77	5634.03	5827.31	6289.61	2.51467	0.00247544	0.0094892	1.85529	0.0021611	0.0248526	1.37823	0.00310374	0.0331415	1.55645	0.00162839	0.0134656	1.82616	6.84969e-10	1.99554e-08
	sp|P19838|NFKB1_HUMAN	Nuclear factor NF-kappa-B p105 subunit OS=Homo sapiens GN=NFKB1 PE=1 SV=2	NFKB1	3	2	2944.57	2157.9	2461.11	12210.2	11935.6	8209.2	9690.88	8750.02	12461.9	6085.19	5059.36	2.25959	2.84428e-05	0.00224628	1.82779	0.0265315	0.0678373	2.0727	0.0695366	0.0987641	1.14416	0.0325332	0.0664317	1.82606	3.6172e-08	1.89307e-07
	sp|P12004|PCNA_HUMAN	Proliferating cell nuclear antigen OS=Homo sapiens GN=PCNA PE=1 SV=1	PCNA	3	2	6603.82	9859.16	11352.4	57102.3	56574.6	18998.6	22518.8	32900.8	40273.7	28490.6	25571.6	2.61594	0.000303047	0.00367831	1.16279	0.014493	0.0508711	1.98042	0.0278311	0.0674116	1.5437	0.00268565	0.0167661	1.82571	7.49702e-09	6.42392e-08
	sp|P49591|SYSC_HUMAN	Serine--tRNA ligase, cytoplasmic OS=Homo sapiens GN=SARS PE=1 SV=3	SARS	10	5	9239.71	10405.8	10324.5	27841.8	26382	33168.3	37886.9	42540	54745.5	29116.8	36648.3	1.44037	0.00350877	0.0116603	1.83038	0.0265827	0.0678373	2.28367	0.0493105	0.0814561	1.71876	0.0504893	0.0873814	1.81829	3.77945e-06	7.13443e-06
	sp|P26599|PTBP1_HUMAN	Polypyrimidine tract-binding protein 1 OS=Homo sapiens GN=PTBP1 PE=1 SV=1	PTBP1	2	1	2678.36	1942.89	2800.68	10029.9	10096	8181.09	8494.08	7789.21	8705.3	8540.35	8195.23	2.02414	0.000537138	0.0047214	1.7528	0.000191116	0.0153953	1.73708	0.00713122	0.0432825	1.75801	0.000180096	0.00610995	1.81801	4.04187e-12	2.08002e-09
	sp|P62888|RL30_HUMAN	60S ribosomal protein L30 OS=Homo sapiens GN=RPL30 PE=1 SV=2	RPL30	3	2	16062.9	7995.04	9734.1	28405.2	33531.1	52357.1	55025.4	41543.9	50068.4	30955.6	34078.9	1.45906	0.00843649	0.0196104	2.25297	0.000400719	0.018985	2.02382	0.0153126	0.0538384	1.52949	0.00272201	0.0168726	1.81634	3.33716e-09	3.94145e-08
	sp|Q9HA64|KT3K_HUMAN	Ketosamine-3-kinase OS=Homo sapiens GN=FN3KRP PE=1 SV=2	FN3KRP	2	2	11904.5	15725.6	18937.9	75524	75223.5	45152.1	53827.1	43474.1	48681.1	46881.2	55790.8	2.27968	0.000545608	0.0047214	1.67275	0.0211362	0.0605672	1.56969	0.0043016	0.0354679	1.72559	0.0209906	0.0518242	1.81193	2.25776e-08	1.40949e-07
	sp|P34897|GLYM_HUMAN	Serine hydroxymethyltransferase, mitochondrial OS=Homo sapiens GN=SHMT2 PE=1 SV=3	SHMT2	8	3	9932.06	12205.6	10970	31747	36567	55636.8	42333.7	40726.8	48774.4	30969.7	27809.6	1.62998	0.0253535	0.0391993	2.15015	0.0538266	0.0966005	2.01971	0.0345698	0.0714279	1.41311	0.0141294	0.0398685	1.80323	1.01462e-05	1.68588e-05
	sp|P84085|ARF5_HUMAN	ADP-ribosylation factor 5 OS=Homo sapiens GN=ARF5 PE=1 SV=2	ARF5	2	1	1880.13	2469.22	3531.91	15757.4	15373.8	6135.11	6769.64	6100.86	7217.03	10469.6	10391	2.56682	0.000204172	0.00330456	1.29637	0.00356639	0.0283366	1.34183	0.0106269	0.0486277	1.98925	0.00181501	0.0140382	1.79857	3.65002e-10	1.77229e-08
	sp|P61011|SRP54_HUMAN	Signal recognition particle 54 kDa protein OS=Homo sapiens GN=SRP54 PE=1 SV=1	SRP54	4	2	6219.02	5717.96	5887.72	19469.8	21443.9	24237.8	26314.2	19090.2	20827.4	17800.4	16912.8	1.78367	0.0195656	0.0335959	2.08885	0.0154591	0.0522781	1.74811	0.0172355	0.0566249	1.54657	0.00674548	0.0254119	1.7918	6.38712e-07	1.59953e-06
	sp|Q9UI26|IPO11_HUMAN	Importin-11 OS=Homo sapiens GN=IPO11 PE=1 SV=1	IPO11	6	3	4038.09	4440.37	4058.67	57746	78826.3	5908.32	7480.01	8620.45	9815.25	10293.3	10289.8	4.03035	0.0518486	0.0640051	0.679732	0.0923024	0.137198	1.14126	0.031994	0.071165	1.30022	0.00022831	0.00618489	1.78789	6.35152e-07	1.59953e-06
	sp|P49755|TMEDA_HUMAN	Transmembrane emp24 domain-containing protein 10 OS=Homo sapiens GN=TMED10 PE=1 SV=2	TMED10	2	1	3678.63	4391.54	3489.85	24986.8	28316.2	9497.2	12999.3	8761.59	9952.43	12621.5	9647.98	2.79003	0.0206224	0.0342662	1.54552	0.0703582	0.114087	1.27994	0.0170281	0.0563732	1.53089	0.0592388	0.0978728	1.7866	2.11266e-05	3.25656e-05
	sp|O95319|CELF2_HUMAN	CUGBP Elav-like family member 2 OS=Homo sapiens GN=CELF2 PE=1 SV=1	CELF2	1	1	4964.8	4184.13	2624.31	13235.6	12069	11508.4	11825.3	20104.4	25063	10204.3	9553.49	1.68885	0.00133643	0.00709219	1.57186	0.00288195	0.0262378	2.52473	0.0331544	0.0714279	1.33187	0.00304678	0.017519	1.77933	8.8189e-09	7.34068e-08
	sp|Q9NUQ9|FA49B_HUMAN	Protein FAM49B OS=Homo sapiens GN=FAM49B PE=1 SV=1	FAM49B	2	1	5391.31	6453.98	6663.88	42454.1	39696.8	13598.4	15057.7	21730.2	25608.2	15405.4	13427.2	2.735	0.00801078	0.0190256	1.21556	0.010112	0.0435604	1.93973	0.0304166	0.0703283	1.22442	0.0229749	0.055103	1.77868	1.00123e-06	2.35234e-06
	sp|P22059|OSBP1_HUMAN	Oxysterol-binding protein 1 OS=Homo sapiens GN=OSBP PE=1 SV=1	OSBP	7	5	4919.27	5074.95	4793.04	13731.9	14739.5	26850.8	25748.4	16510.9	18587.1	10695.7	14020.1	1.53012	0.0151291	0.028559	2.41565	0.0071329	0.0393814	1.83199	0.0254701	0.0652065	1.32604	0.0696987	0.11167	1.77595	3.15482e-06	6.06168e-06
	sp|P26641|EF1G_HUMAN	Elongation factor 1-gamma OS=Homo sapiens GN=EEF1G PE=1 SV=3	EEF1G	16	6	15821.3	19365.6	18869.8	59878	64641.3	44981.6	56562	89220.4	121176	41633.8	44989.2	1.78878	0.0061862	0.0162365	1.49451	0.0506617	0.0932175	2.54553	0.0569922	0.0876988	1.26524	0.00390849	0.0201025	1.77352	1.22013e-06	2.75555e-06
	sp|O94979-10|SC31A_HUMAN	Isoform 10 of Protein transport protein Sec31A OS=Homo sapiens GN=SEC31A	SEC31A	2	2	3245.73	1786.64	1500.31	10885	12027	9599.77	11361.9	4276.1	4538.1	5623.16	5815.18	2.39532	0.00132497	0.00709219	2.26697	0.0106905	0.0451352	1.01711	0.0237594	0.0638294	1.39309	0.00995354	0.0319831	1.76812	6.87189e-08	2.97878e-07
	sp|P13861|KAP2_HUMAN	cAMP-dependent protein kinase type II-alpha regulatory subunit OS=Homo sapiens GN=PRKAR2A PE=1 SV=2	PRKAR2A	4	2	4525.82	4209.33	3995.3	10306.6	10495.2	22501.1	27144.5	8100.63	10179.2	19170	17793.8	1.29339	3.16072e-05	0.00224628	2.54835	0.0352128	0.0767481	1.10693	0.0633434	0.0921167	2.12279	0.0118805	0.0360082	1.76786	1.83432e-08	1.21454e-07
	sp|Q96QK1|VPS35_HUMAN	Vacuolar protein sorting-associated protein 35 OS=Homo sapiens GN=VPS35 PE=1 SV=2	VPS35	5	2	3419.28	4039.01	3018.24	8993.44	9932.39	13810.6	16975.3	11945.5	14823.4	10679.4	9582.35	1.43816	0.0059247	0.015884	2.14007	0.0376748	0.0802522	1.93836	0.0405446	0.0757833	1.53656	0.00887532	0.0294944	1.76329	1.39256e-06	3.10484e-06
	sp|O75694|NU155_HUMAN	Nuclear pore complex protein Nup155 OS=Homo sapiens GN=NUP155 PE=1 SV=1	NUP155	2	2	1818.29	1345.59	2062.87	12799.5	12866.4	4317.99	4584.28	4013.82	5102.66	4967.81	4255.57	2.88083	0.000133058	0.00309286	1.35322	0.000870677	0.0216056	1.38752	0.0433705	0.0774508	1.40434	0.0148346	0.0409922	1.75648	1.8127e-09	3.17933e-08
	sp|Q86VP6|CAND1_HUMAN	Cullin-associated NEDD8-dissociated protein 1 OS=Homo sapiens GN=CAND1 PE=1 SV=2	CAND1	23	10	12921.5	14347.1	14136.4	70189.9	83459.6	30887.8	33399.3	42006.2	45203	44916.5	42089.2	2.47673	0.0328486	0.0466066	1.21969	0.012627	0.0486168	1.65964	0.0116808	0.0493493	1.65627	0.00913222	0.0299802	1.75308	7.93474e-07	1.93174e-06
	sp|Q9HD45|TM9S3_HUMAN	Transmembrane 9 superfamily member 3 OS=Homo sapiens GN=TM9SF3 PE=1 SV=2	TM9SF3	4	3	4463.81	3701.25	4565.26	22118.5	26532.9	10669.6	16010.1	9427.62	11753	13232.9	11050.3	2.51918	0.0330146	0.0467662	1.65244	0.0892922	0.133999	1.31944	0.0502779	0.0821492	1.51665	0.0361751	0.069641	1.75193	7.0433e-05	9.97706e-05
	sp|O00267|SPT5H_HUMAN	Transcription elongation factor SPT5 OS=Homo sapiens GN=SUPT5H PE=1 SV=1	SUPT5H	3	3	4070.3	5489.8	4170.88	25784.1	24347.7	10257.8	9461.97	19092.4	21174.2	11961.7	10571.4	2.45325	0.00134703	0.00709219	1.10717	0.00186691	0.0246962	2.13711	0.00928059	0.0477131	1.29957	0.0090649	0.0298971	1.74928	4.92442e-09	4.78216e-08
	sp|O75844|FACE1_HUMAN	CAAX prenyl protease 1 homolog OS=Homo sapiens GN=ZMPSTE24 PE=1 SV=2	ZMPSTE24	1	1	12297.2	8012.14	7639.51	61711.4	56853.8	30741.2	23701.8	26614.8	30098.5	23524.3	18522.2	2.66978	0.00270072	0.0100302	1.54692	0.0417048	0.0839863	1.60586	0.00417739	0.0351423	1.17416	0.0358249	0.0692721	1.74918	3.18556e-07	9.43789e-07
	sp|P22695|QCR2_HUMAN	Cytochrome b-c1 complex subunit 2, mitochondrial OS=Homo sapiens GN=UQCRC2 PE=1 SV=3	UQCRC2	8	5	5192.72	5720.24	5934.19	33114.5	34494.3	18311.6	22602.2	14366.8	16379.9	12691.2	10978.8	2.58967	0.00402671	0.0123486	1.86505	0.0442692	0.0869467	1.45289	0.027506	0.0673396	1.07552	0.0356253	0.0692721	1.74578	2.89272e-06	5.73297e-06
	sp|Q99720|SGMR1_HUMAN	Sigma non-opioid intracellular receptor 1 OS=Homo sapiens GN=SIGMAR1 PE=1 SV=1	SIGMAR1	1	1	5703.49	4783.4	4643.88	40452.5	45726.3	18241	19239	8369.47	8114.89	12749.1	11747.3	3.09481	0.0205237	0.034202	1.89359	0.00123392	0.0245102	0.708574	0.00279899	0.0322392	1.28005	0.00421622	0.0202715	1.74426	6.85316e-09	5.98966e-08
	sp|P05023|AT1A1_HUMAN	Sodium/potassium-transporting ATPase subunit alpha-1 OS=Homo sapiens GN=ATP1A1 PE=1 SV=1	ATP1A1	50	19	30260.5	23921.7	24599.1	83897.3	87448.7	106873	135964	57600.7	74767.1	86405.8	86150.1	1.70595	0.00013778	0.00309286	2.20903	0.0456914	0.087961	1.33359	0.0597661	0.0894445	1.7161	0.00053755	0.00838962	1.74117	4.71683e-09	4.70252e-08
	sp|P10809|CH60_HUMAN	60 kDa heat shock protein, mitochondrial OS=Homo sapiens GN=HSPD1 PE=1 SV=2	HSPD1	32	9	48349.7	52086.5	54125.6	444175	434998	148600	188507	100264	115419	121841	96678.8	3.09293	0.00128277	0.00698219	1.70999	0.0527232	0.0956019	1.06569	0.0364858	0.0726391	1.08454	0.065605	0.106183	1.73829	2.69321e-06	5.39877e-06
	sp|P26447|S10A4_HUMAN	Protein S100-A4 OS=Homo sapiens GN=S100A4 PE=1 SV=1	S100A4	10	3	10779.3	7769.27	10132.3	208443	167393	10417.3	9545.96	12295.5	14413.7	40774.2	41351.6	4.29691	0.0362206	0.0492329	0.0622287	0.353999	0.440106	0.482217	0.0469197	0.0795581	2.10271	0.000164715	0.00610995	1.73602	1.69719e-06	3.64311e-06
	sp|P28161|GSTM2_HUMAN	Glutathione S-transferase Mu 2 OS=Homo sapiens GN=GSTM2 PE=1 SV=2	GSTM2	1	1	21947.2	26181.2	36680.8	127891	116820	62557.8	59703.4	76007.8	79640.6	137999	129768	2.11375	0.00186505	0.00844586	1.11264	0.0057532	0.0361314	1.46096	0.00172161	0.0259531	2.24365	0.000316842	0.00618489	1.73275	1.57235e-10	1.14519e-08
	sp|P61457|PHS_HUMAN	Pterin-4-alpha-carbinolamine dehydratase OS=Homo sapiens GN=PCBD1 PE=1 SV=2	PCBD1	1	1	8105.19	5045.23	11876.2	19525.9	19908.6	47456.6	42698.7	23516.1	26891.7	27267.2	24730.2	1.24096	0.0139561	0.0271662	2.43391	0.00202782	0.0246962	1.59515	0.00412689	0.0351423	1.63994	0.00250134	0.016182	1.72749	6.70569e-09	5.98038e-08
	sp|Q9Y490|TLN1_HUMAN	Talin-1 OS=Homo sapiens GN=TLN1 PE=1 SV=3	TLN1	36	20	9571.88	11450.8	9376.48	26649.2	27661.1	37414.2	42823.2	35532	45573	27955.8	28598.8	1.42216	0.000132723	0.00309286	1.98521	0.0227112	0.0630146	2.00072	0.0496456	0.0814561	1.48058	0.000130575	0.00610995	1.72217	5.01371e-10	1.90521e-08
	sp|Q15418|KS6A1_HUMAN	Ribosomal protein S6 kinase alpha-1 OS=Homo sapiens GN=RPS6KA1 PE=1 SV=2	RPS6KA1	1	1	3074.92	3476.06	2059.29	24802.8	24541	11455.8	12583.7	5288.92	5850.73	5254.43	4437.38	3.1037	6.48537e-05	0.00309286	2.06624	0.00241641	0.0250775	0.956537	0.00650682	0.0410901	0.75567	0.0251641	0.0580697	1.72054	6.51407e-10	1.96321e-08
	sp|P52564|MP2K6_HUMAN	Dual specificity mitogen-activated protein kinase kinase 6 OS=Homo sapiens GN=MAP2K6 PE=1 SV=1	MAP2K6	1	1	4605.21	2598.59	3135.75	46252.8	46605.8	7152.04	9032.45	6983.12	7714.49	6215.74	5815.31	3.75182	3.34115e-05	0.00224628	1.2314	0.0309014	0.0732979	1.09237	0.00602152	0.0399355	0.803551	0.0201046	0.0502042	1.71979	2.97512e-09	3.66233e-08
	sp|Q15631|TSN_HUMAN	Translin OS=Homo sapiens GN=TSN PE=1 SV=1	TSN	4	2	3802.57	4265.76	1237.35	12509.6	10563.7	18911.5	22503.7	7597.09	8616.38	6661.61	4532.17	1.895	0.00622939	0.0163009	2.73894	0.0130356	0.0488974	1.38597	0.01033	0.0486277	0.851476	0.0992238	0.146986	1.71785	1.44005e-06	3.18633e-06
	sp|O43447|PPIH_HUMAN	Peptidyl-prolyl cis-trans isomerase H OS=Homo sapiens GN=PPIH PE=1 SV=1	PPIH	1	1	2485.62	4418.73	3456.87	10067.1	9928.84	10298.6	7689.99	18047	21268.2	7284.58	11141.3	1.53348	0.00327132	0.0111463	1.38085	0.052515	0.0954222	2.50885	0.0204612	0.0606899	1.4155	0.0916553	0.138593	1.70967	5.13813e-06	9.25923e-06
	sp|Q12906|ILF3_HUMAN	Interleukin enhancer-binding factor 3 OS=Homo sapiens GN=ILF3 PE=1 SV=3	ILF3	1	1	12168.2	10740.9	15613	30469.8	32068.9	73695.3	48313	24771.6	29379.9	56308.2	62071.1	1.28402	0.000939154	0.00609744	2.24818	0.0800316	0.124241	1.07627	0.0214542	0.0610724	2.20462	0.00660866	0.0253511	1.70327	2.06283e-07	6.88135e-07
	sp|P78347|GTF2I_HUMAN	General transcription factor II-I OS=Homo sapiens GN=GTF2I PE=1 SV=2	GTF2I	4	2	8229.49	5253.21	4094.56	17064.8	15791.9	16807.8	32945.6	23218.8	24870.9	15081.9	11592.6	1.48744	0.00293201	0.0105892	2.08605	0.124541	0.172229	2.03698	0.000590584	0.0196858	1.18671	0.0364602	0.0700357	1.69929	1.54591e-07	5.50871e-07
	sp|P62495|ERF1_HUMAN	Eukaryotic peptide chain release factor subunit 1 OS=Homo sapiens GN=ETF1 PE=1 SV=3	ETF1	1	1	1209.18	1681.96	1261.11	3748.43	4910.73	3498.23	4198.96	6329.69	7231.57	3174.73	3981.44	1.6453	0.0530917	0.0654473	1.4754	0.0269621	0.0683039	2.29249	0.0171429	0.0565393	1.37026	0.0417506	0.0775618	1.69586	1.51542e-05	2.40814e-05
	sp|P08133|ANXA6_HUMAN	Annexin A6 OS=Homo sapiens GN=ANXA6 PE=1 SV=3	ANXA6	7	4	4686.45	5929.01	6115.32	14034.3	13282.7	22777.2	27414.7	18339.1	21806.9	14891.9	15967.5	1.29226	0.00047377	0.00442892	2.16991	0.0331969	0.0751092	1.84772	0.0303745	0.0703283	1.46817	0.00135636	0.0124946	1.69451	1.4357e-08	1.05822e-07
	sp|P30153|2AAA_HUMAN	Serine/threonine-protein phosphatase 2A 65 kDa regulatory subunit A alpha isoform OS=Homo sapiens GN=PPP2R1A PE=1 SV=4	PPP2R1A	8	5	10828.6	10349	10221.5	34377.5	35330.3	32832.8	35349	30197.5	34226.5	32272.6	34384.9	1.73556	0.0022089	0.00897944	1.70362	0.0152138	0.0522781	1.62184	0.02846	0.067962	1.67101	0.0125137	0.0368247	1.68301	2.30284e-07	7.51e-07
	sp|P40763|STAT3_HUMAN	Signal transducer and activator of transcription 3 OS=Homo sapiens GN=STAT3 PE=1 SV=2	STAT3	7	5	12682.6	13032.2	14328.7	75677.2	80806.2	48922.9	52954	22331.5	25325.1	35510	35476.1	2.55134	0.0101741	0.0222226	1.93215	0.0125885	0.0486168	0.836071	0.0326546	0.0714279	1.41093	0.000252051	0.00618489	1.68262	2.28439e-08	1.41044e-07
	sp|O15372|EIF3H_HUMAN	Eukaryotic translation initiation factor 3 subunit H OS=Homo sapiens GN=EIF3H PE=1 SV=1	EIF3H	1	1	7073.58	11991.1	11261.3	46095.1	53024.4	19261.1	20647.1	48434.8	66695.7	19301.1	19239.9	2.29358	0.0134182	0.0263539	0.981094	0.00676449	0.038624	2.50961	0.0564878	0.0876915	0.930805	0.0134014	0.0388706	1.67877	1.20201e-06	2.72871e-06
	sp|P55263|ADK_HUMAN	Adenosine kinase OS=Homo sapiens GN=ADK PE=1 SV=2	ADK	3	2	7352.05	10848.5	8174.76	14083.8	15029.5	57304.2	50820.1	34203.7	45868.4	18247.3	20746.2	0.727452	0.0101959	0.0222226	2.6204	0.014456	0.0508711	2.18708	0.0541439	0.0860396	1.14901	0.00746098	0.0272841	1.67098	1.05011e-06	2.44096e-06
	tr|I3L0S0|I3L0S0_HUMAN	Protein disulfide-isomerase (Fragment) OS=Homo sapiens GN=P4HB PE=1 SV=1	P4HB	8	4	14061.3	18919.9	16239.3	76543.5	79570.8	55468.8	51972.5	42679	54356.9	39672.5	33077.1	2.25023	0.000137194	0.00309286	1.71118	0.00107487	0.0223675	1.56422	0.0495232	0.0814561	1.14864	0.033031	0.0668267	1.66857	5.58321e-09	5.13655e-08
	sp|Q13098|CSN1_HUMAN	COP9 signalosome complex subunit 1 OS=Homo sapiens GN=GPS1 PE=1 SV=4	GPS1	4	4	6418.33	5785.07	5776.5	13174.5	13737.6	19394.2	18005	20173.8	25981.8	23217.5	21909	1.16683	0.000836335	0.00562274	1.64158	0.0110455	0.0461903	1.94508	0.0528242	0.0847806	1.91255	0.00703848	0.0261758	1.66651	7.0373e-08	3.02985e-07
	sp|Q9H0D6|XRN2_HUMAN	5'-3' exoribonuclease 2 OS=Homo sapiens GN=XRN2 PE=1 SV=1	XRN2	1	1	6600.99	9213.13	9491.82	39845.9	34613.5	19475.3	22727.2	32581.5	33094.2	21391.1	18418.9	2.14194	0.0180638	0.0322199	1.32282	0.0167052	0.0540646	1.96085	0.00036169	0.0185943	1.23862	0.0148679	0.0409922	1.66605	3.44653e-08	1.82562e-07
	sp|P35606|COPB2_HUMAN	Coatomer subunit beta' OS=Homo sapiens GN=COPB2 PE=1 SV=2	COPB2	3	2	3744.02	3448.23	2552.78	17758.2	22088.6	11475.9	11314.9	7074.13	8262.11	5665.71	7164.72	2.61669	0.037662	0.0507603	1.81068	0.000629937	0.018985	1.23917	0.0164747	0.0550048	0.981793	0.0494239	0.0860216	1.66208	3.62444e-07	1.04547e-06
	sp|Q13263|TIF1B_HUMAN	Transcription intermediary factor 1-beta OS=Homo sapiens GN=TRIM28 PE=1 SV=5	TRIM28	13	7	14997.3	11107.9	8389.12	113383	120013	27676.2	32573.4	25149.2	27597	21461.1	16215.4	3.34331	0.00154864	0.00769042	1.38956	0.0107416	0.0451352	1.19767	0.00373292	0.0351423	0.712268	0.0743292	0.117392	1.6607	9.32063e-08	3.75402e-07
	sp|Q9UM00|TMCO1_HUMAN	Transmembrane and coiled-coil domain-containing protein 1 OS=Homo sapiens GN=TMCO1 PE=1 SV=1	TMCO1	1	1	19992.9	12942.1	9556.26	33703.9	29376.4	38232.4	68802.4	55614	66199.9	44681.7	32994.3	1.15499	0.00953139	0.0213767	1.9178	0.112353	0.158045	2.1044	0.0130909	0.0510116	1.45526	0.046339	0.0824852	1.65811	9.90462e-06	1.66154e-05
	sp|Q96EE3|SEH1_HUMAN	Nucleoporin SEH1 OS=Homo sapiens GN=SEH1L PE=1 SV=3	SEH1L	2	1	4281.58	3848.61	3218.34	31621.2	29282.1	7445.48	7403.8	10450.8	10951.1	8868.09	7893.81	3.00898	0.00963356	0.0214053	0.97285	0.00345383	0.027694	1.50019	0.000228933	0.0185943	1.14764	0.0100577	0.0321993	1.65741	1.86107e-09	3.17933e-08
	sp|O75874|IDHC_HUMAN	Isocitrate dehydrogenase [NADP] cytoplasmic OS=Homo sapiens GN=IDH1 PE=1 SV=2	IDH1	9	4	16886.4	17497.4	15969.4	46655.9	45711.8	113224	132904	26180.8	28470	51530.2	49643.2	1.46027	4.41354e-05	0.00257162	2.87421	0.0291555	0.0707204	0.703123	0.0206929	0.0606899	1.59164	0.00232973	0.0156263	1.65731	1.52006e-09	3.17933e-08
	sp|O94973|AP2A2_HUMAN	AP-2 complex subunit alpha-2 OS=Homo sapiens GN=AP2A2 PE=1 SV=2	AP2A2	4	3	4307.52	4403.05	5601.53	13623.5	15262.6	15657.5	16052.3	14098.1	13789.5	17816.1	14171.1	1.5981	0.0103306	0.0223731	1.73265	0.000148385	0.0153953	1.54735	0.000374343	0.0185943	1.74522	0.0444416	0.0800865	1.65583	6.47552e-10	1.96321e-08
	sp|O00299|CLIC1_HUMAN	Chloride intracellular channel protein 1 OS=Homo sapiens GN=CLIC1 PE=1 SV=4	CLIC1	7	3	5895.21	6751.97	7478.87	19354.5	18453	34847.9	32960.3	11201.1	13960.2	21737.4	27779	1.49457	0.000301324	0.00367831	2.33736	0.00297879	0.0262976	0.907107	0.0592371	0.0889879	1.8838	0.0496016	0.0860216	1.65571	5.47336e-08	2.59985e-07
	sp|Q14746|COG2_HUMAN	Conserved oligomeric Golgi complex subunit 2 OS=Homo sapiens GN=COG2 PE=1 SV=1	COG2	3	1	1301.71	1307.05	1290.17	3934.28	3885.72	6420.91	7361.61	3255.99	3562.85	3150.16	2960.8	1.58905	0.00207216	0.00866156	2.40665	0.0267003	0.0678373	1.39141	0.0230012	0.0631115	1.23328	0.0169137	0.0452067	1.6551	4.01516e-07	1.12838e-06
	sp|P13639|EF2_HUMAN	Elongation factor 2 OS=Homo sapiens GN=EEF2 PE=1 SV=4	EEF2	40	11	27951	38889	36702.6	131467	136279	85080.9	93508.1	113401	134190	99001.8	86263.8	1.95561	7.81545e-05	0.00309286	1.37138	0.00332919	0.0274501	1.8427	0.0262014	0.0661851	1.42433	0.0145422	0.0407368	1.6485	2.38277e-09	3.35894e-08
	sp|Q00169|PIPNA_HUMAN	Phosphatidylinositol transfer protein alpha isoform OS=Homo sapiens GN=PITPNA PE=1 SV=2	PITPNA	3	2	6662.79	7562.69	7733.12	19409	21854.5	11829.9	14143	39511.4	50584.6	21686.6	24074.1	1.49504	0.0219941	0.0358649	0.827182	0.0532206	0.096105	2.62164	0.0458852	0.0794865	1.64429	0.0176395	0.0462971	1.64704	1.40878e-05	2.24685e-05
	sp|O75533|SF3B1_HUMAN	Splicing factor 3B subunit 1 OS=Homo sapiens GN=SF3B1 PE=1 SV=3	SF3B1	8	5	8872.14	11914.4	8601.89	31680.6	32888.2	22320.6	27260.6	33840.3	39670.8	29958.2	29618	1.72055	0.000215587	0.0033647	1.33951	0.0326748	0.0748162	1.90767	0.0217873	0.0613917	1.60445	0.00114665	0.0113883	1.64305	4.12866e-09	4.32898e-08
	sp|Q7KZF4|SND1_HUMAN	Staphylococcal nuclease domain-containing protein 1 OS=Homo sapiens GN=SND1 PE=1 SV=1	SND1	7	6	12250	10706.4	9706.07	40744.8	39693.4	32978.9	40972.2	31819.1	35804	26833.3	26172.7	1.88521	3.25647e-05	0.00224628	1.7639	0.0438632	0.0869467	1.63485	0.0162329	0.0548575	1.28349	0.000307569	0.00618489	1.64186	1.90174e-10	1.18723e-08
	sp|P27824|CALX_HUMAN	Calnexin OS=Homo sapiens GN=CANX PE=1 SV=2	CANX	5	2	6135.9	4131.03	4969.95	29820.9	41073	11765.4	16906.8	7599.44	10907.4	13996.9	12840.3	2.80306	0.0567547	0.0689898	1.49705	0.0788893	0.123565	0.865457	0.105357	0.139731	1.40163	0.00162998	0.0134656	1.6418	1.15936e-05	1.9011e-05
	sp|Q5JTH9|RRP12_HUMAN	RRP12-like protein OS=Homo sapiens GN=RRP12 PE=1 SV=2	RRP12	3	2	4060.89	4094	3798.64	16196.6	15279.1	13302.8	16354.8	10627.1	12996.2	8377.46	8199.92	1.98177	0.00985408	0.0216394	1.89593	0.0439912	0.0869467	1.56774	0.046947	0.0795581	1.05674	5.64153e-05	0.00610995	1.62554	2.47823e-08	1.49378e-07
	sp|Q9Y5L0|TNPO3_HUMAN	Transportin-3 OS=Homo sapiens GN=TNPO3 PE=1 SV=3	TNPO3	1	1	17465.7	21148.8	17442.4	90848.7	118569	42164.5	42625.5	55552.2	63530.6	40205	42670.3	2.48639	0.0497378	0.0619243	1.18197	0.00101826	0.0223675	1.67196	0.0218314	0.0613917	1.14901	0.000859966	0.00988073	1.62233	2.07033e-08	1.32078e-07
	sp|P04843|RPN1_HUMAN	Dolichyl-diphosphooligosaccharide--protein glycosyltransferase subunit 1 OS=Homo sapiens GN=RPN1 PE=1 SV=1	RPN1	10	6	11130.9	10971.3	9862.44	55794.8	61504.1	24470.1	28446.4	32009.4	37680.1	22031.8	20672	2.4606	0.0172363	0.0312302	1.3122	0.034963	0.0767481	1.70943	0.0347213	0.0715717	1.00285	0.00486975	0.0216049	1.62127	1.74235e-06	3.72325e-06
	sp|Q9Y4G6|TLN2_HUMAN	Talin-2 OS=Homo sapiens GN=TLN2 PE=1 SV=4	TLN2	12	6	10572.8	12475.3	10771	31298.6	30809.7	39714	44152.9	32970.5	40909.5	29891.5	30234.8	1.46191	0.000117276	0.00309286	1.89522	0.0167325	0.0540646	1.71231	0.0457128	0.0794865	1.41512	0.000243793	0.00618489	1.62114	5.58665e-10	1.91273e-08
	sp|P28482|MK01_HUMAN	Mitogen-activated protein kinase 1 OS=Homo sapiens GN=MAPK1 PE=1 SV=3	MAPK1	8	5	9358.73	9439.65	8749.73	40818.8	39214.2	29220.2	27505.6	28856.5	31896.4	16931.4	19906.8	2.1236	0.00518004	0.0146992	1.62701	0.0101125	0.0435604	1.72596	0.0208329	0.0608962	1.00421	0.0478901	0.0842172	1.6202	9.2854e-07	2.20528e-06
	sp|Q16576|RBBP7_HUMAN	Histone-binding protein RBBP7 OS=Homo sapiens GN=RBBP7 PE=1 SV=1	RBBP7	2	1	4436.96	7071.56	5814.16	42188.4	44935.9	12258.1	10704.2	16610.2	22303.3	10180.5	10214.4	2.91537	0.00224418	0.0090787	0.991569	0.00930483	0.0427839	1.75257	0.0556644	0.0868762	0.820509	0.014141	0.0398685	1.62001	3.1105e-07	9.3102e-07
	sp|Q14240|IF4A2_HUMAN	Eukaryotic initiation factor 4A-II OS=Homo sapiens GN=EIF4A2 PE=1 SV=2	EIF4A2	5	2	10051.9	11193.1	12684.1	59696.6	70087	23710.6	31830.8	22386.1	25655.5	34940.2	32326.7	2.52048	0.0283659	0.0418781	1.29601	0.0718129	0.115376	1.08672	0.0214776	0.0610724	1.57234	0.00429772	0.0202715	1.61889	3.09996e-06	6.00746e-06
	sp|P09661|RU2A_HUMAN	U2 small nuclear ribonucleoprotein A' OS=Homo sapiens GN=SNRPA1 PE=1 SV=2	SNRPA1	1	1	6349.93	7729.1	5689.58	15226.9	17742.8	18298.7	25440.2	25161.9	27576.4	17887.6	17077.4	1.32289	0.0205447	0.034202	1.73067	0.0689001	0.113193	2.0006	0.00653493	0.0410901	1.40767	0.000322898	0.00618489	1.61546	6.16174e-08	2.76172e-07
	sp|P49368|TCPG_HUMAN	T-complex protein 1 subunit gamma OS=Homo sapiens GN=CCT3 PE=1 SV=4	CCT3	14	7	7308.19	7323.96	7041.16	24323.9	26747.8	26185.4	21253.5	24475.9	28647.7	15634.5	13887.4	1.82157	0.0204953	0.034202	1.71511	0.0470435	0.0891887	1.8784	0.0339669	0.0714279	1.03083	0.0353651	0.0691479	1.61148	1.69893e-05	2.67062e-05
	sp|P07910|HNRPC_HUMAN	Heterogeneous nuclear ribonucleoproteins C1/C2 OS=Homo sapiens GN=HNRNPC PE=1 SV=4	HNRNPC	4	2	7915.31	2819.62	3906.53	12697.5	15872.9	25956.8	25792.4	9128.77	12684.5	10302.6	14165.2	1.54942	0.0156287	0.0293122	2.40644	0.00265021	0.0257234	1.16011	0.0521314	0.0842196	1.32579	0.0424271	0.0779018	1.61044	1.57622e-06	3.43546e-06
	sp|Q1KMD3|HNRL2_HUMAN	Heterogeneous nuclear ribonucleoprotein U-like protein 2 OS=Homo sapiens GN=HNRNPUL2 PE=1 SV=1	HNRNPUL2	10	5	7592.62	7042.64	8162.98	16866.5	16794.3	29983.8	29709.6	25207.2	29723.5	19960	22032.2	1.14711	0.00054321	0.0047214	1.97361	1.53667e-05	0.0134305	1.85365	0.0335566	0.0714279	1.46616	0.0164181	0.0441521	1.61013	1.24653e-10	9.90423e-09
	sp|P61289|PSME3_HUMAN	Proteasome activator complex subunit 3 OS=Homo sapiens GN=PSME3 PE=1 SV=1	PSME3	4	2	2476.13	5026.31	5070.78	9344.44	10608.6	5660.87	7784.32	36995.4	37982.6	11348.5	9829.91	1.25122	0.00615247	0.0162365	0.681697	0.0952111	0.139977	3.16107	3.6829e-05	0.0112556	1.3372	0.00645404	0.0251823	1.6078	3.29923e-09	3.94145e-08
	sp|P11413|G6PD_HUMAN	Glucose-6-phosphate 1-dehydrogenase OS=Homo sapiens GN=G6PD PE=1 SV=4	G6PD	15	6	6541.21	8454.43	7211.94	18967.3	20169.9	26720.4	30947.6	20035.6	23632.5	21377.7	20604.4	1.40245	0.000789111	0.00562274	1.96168	0.0241495	0.0651441	1.56049	0.0289638	0.0686185	1.50369	0.000137937	0.00610995	1.60708	1.84996e-09	3.17933e-08
	sp|P55196|AFAD_HUMAN	Afadin OS=Homo sapiens GN=MLLT4 PE=1 SV=3	MLLT4	1	1	3082.66	2659.14	2338.42	14767.9	16790.8	7539.97	9046.26	4400.26	5448.03	6717.74	7285.84	2.55054	0.0202907	0.0341759	1.62248	0.033135	0.0751092	0.870441	0.0535178	0.0854258	1.37829	0.00267278	0.0167661	1.60544	1.65003e-06	3.5608e-06
	sp|Q9Y6N5|SQRD_HUMAN	Sulfide:quinone oxidoreductase, mitochondrial OS=Homo sapiens GN=SQRDL PE=1 SV=1	SQRDL	1	1	4427.94	3632.54	3857.34	28560.1	27114	16223.7	13344	5903.51	5985.29	8302.37	9075.34	2.80885	0.00505279	0.0145268	1.89586	0.038709	0.0807438	0.581445	0.00611962	0.0402147	1.12908	0.00683681	0.0255705	1.60381	1.60563e-07	5.67458e-07
	sp|P15170|ERF3A_HUMAN	Eukaryotic peptide chain release factor GTP-binding subunit ERF3A OS=Homo sapiens GN=GSPT1 PE=1 SV=1	GSPT1	7	4	10362	10918.7	10789	43107.8	43046.8	46657.2	42579.8	24929.5	30568.4	19660.6	21856	2.01068	7.71389e-06	0.00168548	2.06139	0.0184974	0.0561344	1.37618	0.0516292	0.0840296	0.957437	0.0318097	0.065901	1.60142	5.43056e-09	5.0917e-08
	sp|Q9BPW8|NIPS1_HUMAN	Protein NipSnap homolog 1 OS=Homo sapiens GN=NIPSNAP1 PE=1 SV=1	NIPSNAP1	16	6	14274.6	6397.26	8556.94	17070.7	15809.6	93597.2	84236	11638.7	11560.3	46320.1	43749.9	0.754796	0.0480156	0.0602089	3.19002	0.00611934	0.0368854	0.25163	0.256165	0.314009	2.20862	0.000595899	0.0086177	1.60127	8.0374e-07	1.9513e-06
	sp|P62820|RAB1A_HUMAN	Ras-related protein Rab-1A OS=Homo sapiens GN=RAB1A PE=1 SV=3	RAB1A	7	4	9112.32	7999.76	8611.89	21485	21636.2	37077.3	41321	17531.7	20158.4	27672.4	29400.8	1.33025	0.000170973	0.00313342	2.19267	0.0198824	0.0583127	1.13604	0.0334458	0.0714279	1.73466	0.00664235	0.0253511	1.5984	1.66173e-08	1.13465e-07
	sp|Q5VIR6-4|VPS53_HUMAN	Isoform 4 of Vacuolar protein sorting-associated protein 53 homolog OS=Homo sapiens GN=VPS53	VPS53	3	2	9803.33	5032.2	6901.73	26908	33194.1	21669.2	23945.5	14994.5	15307.2	22767.2	21631.5	2.05221	0.0250478	0.0389533	1.65429	0.00174992	0.0246962	1.06419	0.0140958	0.0518597	1.61531	0.00197849	0.0144629	1.5965	2.63088e-08	1.53293e-07
	sp|P52272|HNRPM_HUMAN	Heterogeneous nuclear ribonucleoprotein M OS=Homo sapiens GN=HNRNPM PE=1 SV=3	HNRNPM	2	2	4520.57	7223.67	6872.49	39372.4	35677.8	12930.5	13622.2	9810.92	10980.6	22567.3	24460.3	2.59622	0.00721788	0.0179321	1.09723	0.00378656	0.0295487	0.744359	0.0134324	0.0510116	1.92187	0.00111839	0.0112354	1.58992	9.28473e-09	7.58398e-08
	sp|P26232|CTNA2_HUMAN	Catenin alpha-2 OS=Homo sapiens GN=CTNNA2 PE=1 SV=5	CTNNA2	5	3	4368.94	4148.72	4221.15	20251.3	21402.3	8141.04	10528	7924.05	8502.51	16350.5	17070.7	2.29417	0.0102577	0.0223015	1.13638	0.0728822	0.116452	0.951763	0.0186587	0.0576691	1.97649	0.0075242	0.0273398	1.5897	1.79158e-06	3.79501e-06
	sp|P50416|CPT1A_HUMAN	Carnitine O-palmitoyltransferase 1, liver isoform OS=Homo sapiens GN=CPT1A PE=1 SV=2	CPT1A	7	2	3415.05	3402.49	3800.47	15536.3	18101.6	16119.5	17382.3	5476.48	6252.56	8248.73	7258.74	2.24854	0.0294683	0.0429606	2.24269	0.0121864	0.0484133	0.728533	0.0392415	0.0755118	1.13141	0.0294963	0.0638113	1.58779	6.52319e-06	1.13798e-05
	sp|Q9HBH5|RDH14_HUMAN	Retinol dehydrogenase 14 OS=Homo sapiens GN=RDH14 PE=1 SV=1	RDH14	1	1	14326.5	14053.4	16205.6	44778.1	48064.7	88573.7	94465.5	19084.2	21683.5	42732.8	48864.3	1.64318	0.00728807	0.0179321	2.62247	0.00910154	0.0427839	0.455814	0.0462678	0.0794865	1.62369	0.0262566	0.0596059	1.58629	1.39683e-06	3.10644e-06
	sp|P40939|ECHA_HUMAN	Trifunctional enzyme subunit alpha, mitochondrial OS=Homo sapiens GN=HADHA PE=1 SV=2	HADHA	12	7	15253.5	12491.9	9721.44	75795.2	89323.5	95172.1	44847.8	18937.4	21936	14501	18933.6	2.72478	0.0248622	0.0388027	2.48691	0.130698	0.177999	0.710508	0.0205031	0.0606899	0.420688	0.129865	0.184556	1.58572	0.000109515	0.000150972
	sp|Q8TC07|TBC15_HUMAN	TBC1 domain family member 15 OS=Homo sapiens GN=TBC1D15 PE=1 SV=2	TBC1D15	1	1	7702.89	3950.86	6261.38	69766.4	83035.6	24270.9	22530.2	8016.01	9182.23	6536.16	6871.69	3.67738	0.0269499	0.0408927	1.97033	0.000592471	0.018985	0.526045	0.0645486	0.0928162	0.166861	0.286614	0.370016	1.58515	4.7367e-06	8.62474e-06
	sp|Q68E01-2|INT3_HUMAN	Isoform 2 of Integrator complex subunit 3 OS=Homo sapiens GN=INTS3	INTS3	3	3	4387.04	3454.69	4405.81	9185.97	10196.9	12207.8	13159.7	13661.8	16327	12043.6	12340.2	1.24725	0.00784684	0.0187894	1.63545	0.00279603	0.0257234	1.87689	0.0322441	0.071165	1.57839	0.000162239	0.00610995	1.5845	2.74171e-09	3.52558e-08
	sp|P15531|NDKA_HUMAN	Nucleoside diphosphate kinase A OS=Homo sapiens GN=NME1 PE=1 SV=1	NME1	20	5	10011.9	9891.8	9105.48	22142.4	21929.4	59153.1	54165.4	23545.1	25217.1	23350.3	22917.4	1.18831	6.73435e-05	0.00309286	2.55076	0.01582	0.0525729	1.33421	0.0104482	0.0486277	1.25846	2.14188e-05	0.00540504	1.58293	7.16798e-12	2.08827e-09
	sp|Q16836|HCDH_HUMAN	Hydroxyacyl-coenzyme A dehydrogenase, mitochondrial OS=Homo sapiens GN=HADH PE=1 SV=3	HADH	7	3	5655.39	6217.94	6680.6	32029.2	34314	13357.3	14665.7	19282.8	21338.3	13084.8	11481.1	2.42319	0.00936945	0.0212493	1.17985	0.0121047	0.0483906	1.71547	0.0161949	0.0548575	0.989896	0.0275333	0.0618585	1.5771	9.00162e-07	2.15546e-06
	sp|O00487|PSDE_HUMAN	26S proteasome non-ATPase regulatory subunit 14 OS=Homo sapiens GN=PSMD14 PE=1 SV=1	PSMD14	1	1	13209.8	15442	17695.8	49217.6	56568.2	32840	42217.8	61330.2	78376.4	34882.1	29755.1	1.77555	0.0198624	0.0338397	1.28047	0.0563682	0.0995269	2.1768	0.0463304	0.0794865	1.06484	0.0250142	0.0580697	1.57441	1.88857e-05	2.92144e-05
	tr|G3V0J0|G3V0J0_HUMAN	Fragile X mental retardation 1, isoform CRA_e OS=Homo sapiens GN=FMR1 PE=1 SV=1	FMR1	1	1	3937.17	2344.83	3784.48	29152.4	24282.5	8048.9	8282.45	6872.22	7321.37	6189.24	6651.15	2.99319	0.0282669	0.0418025	1.28305	0.00417923	0.0303021	1.08064	0.00483487	0.037125	0.936093	0.00787399	0.0278956	1.57324	9.09348e-08	3.68108e-07
	sp|P06744|G6PI_HUMAN	Glucose-6-phosphate isomerase OS=Homo sapiens GN=GPI PE=1 SV=4	GPI	18	7	16681.1	25081.9	20007.7	36436.7	36308.4	68805	104227	90135.2	100787	51308.3	42331.5	0.820891	0.0115299	0.0238231	2.07101	0.0806689	0.124787	2.21296	0.00945631	0.0480512	1.18516	0.0276284	0.0618585	1.5725	3.94398e-06	7.42895e-06
	sp|P53396|ACLY_HUMAN	ATP-citrate synthase OS=Homo sapiens GN=ACLY PE=1 SV=3	ACLY	13	10	11132.7	12058	12949.1	61961.5	76720.8	38185.5	30564.3	26085.9	28847.9	19734.8	30333.2	2.52508	0.0401136	0.0529018	1.51273	0.0511453	0.0935167	1.18907	0.0164888	0.0550048	1.05526	0.121922	0.174976	1.57054	5.52623e-05	7.94395e-05
	sp|O15126|SCAM1_HUMAN	Secretory carrier-associated membrane protein 1 OS=Homo sapiens GN=SCAMP1 PE=1 SV=2	SCAMP1	1	1	3065.9	7332.85	5329.46	15389.3	16264.2	12515	14676.3	8314.01	9447.97	25775.2	34518.6	1.59397	0.00393878	0.0121933	1.37475	0.00814647	0.0416375	0.760401	0.0420472	0.0769175	2.52362	0.0451909	0.0812693	1.56319	1.07386e-06	2.46989e-06
	sp|P52294|IMA5_HUMAN	Importin subunit alpha-5 OS=Homo sapiens GN=KPNA1 PE=1 SV=3	KPNA1	3	3	5928.55	7815.7	9046.72	44962.2	47220	12327.8	15162.9	22982.4	27666.1	15835	15811.1	2.60099	0.000378652	0.00393979	0.855446	0.03839	0.0805003	1.73702	0.0266879	0.0667483	1.05853	0.00596124	0.0240264	1.563	4.82993e-08	2.38495e-07
	sp|P84077|ARF1_HUMAN	ADP-ribosylation factor 1 OS=Homo sapiens GN=ARF1 PE=1 SV=2	ARF1	2	1	3433.53	2930.02	3261.28	11216.1	13677	5027.74	6288.38	9253.96	9695.14	11736.7	12405.1	1.95587	0.0402702	0.0530063	0.818509	0.0723442	0.116016	1.56226	0.00113339	0.0233866	1.91166	0.00412148	0.0202715	1.56208	2.60099e-07	8.11882e-07
	sp|P41250|SYG_HUMAN	Glycine--tRNA ligase OS=Homo sapiens GN=GARS PE=1 SV=3	GARS	9	2	3667.48	7101.33	5113.35	16802	18093.8	14909	16362.4	12313.9	15386.4	16446.1	15026.2	1.72061	0.00101861	0.00631395	1.5624	0.00178121	0.0246962	1.38746	0.0247553	0.0645854	1.57164	0.00168664	0.0136844	1.56053	1.84112e-09	3.17933e-08
	sp|Q96TA1|NIBL1_HUMAN	Niban-like protein 1 OS=Homo sapiens GN=FAM129B PE=1 SV=3	FAM129B	5	3	1712.8	1572.69	1605.76	6435.17	7750.07	5142.27	3663.3	2399.58	2802.86	5948.72	7156.4	2.12108	0.0376019	0.0507603	1.43318	0.0824658	0.126893	0.673947	0.0589848	0.0889879	2.00682	0.038226	0.072534	1.55875	8.99886e-05	0.000125439
	sp|O15400|STX7_HUMAN	Syntaxin-7 OS=Homo sapiens GN=STX7 PE=1 SV=4	STX7	1	1	3644.09	4966.9	4361.81	10309.3	10665.5	14453.9	29039.9	10851	10191.9	13062.4	8835.22	1.27813	0.000591322	0.00480622	2.33028	0.125797	0.173417	1.28281	0.000698237	0.0196858	1.34025	0.093526	0.140209	1.55787	9.78467e-08	3.85216e-07
	sp|O43175|SERA_HUMAN	D-3-phosphoglycerate dehydrogenase OS=Homo sapiens GN=PHGDH PE=1 SV=4	PHGDH	19	8	14097.8	15486	14114.8	98522.1	109556	32185.2	35822.6	35471.8	43578.2	25333.2	22695.4	2.83643	0.0189737	0.0332226	1.22307	0.0232934	0.0635253	1.44014	0.0494436	0.0814561	0.721267	0.0309273	0.0649771	1.55523	1.02775e-05	1.70125e-05
	sp|O75821|EIF3G_HUMAN	Eukaryotic translation initiation factor 3 subunit G OS=Homo sapiens GN=EIF3G PE=1 SV=2	EIF3G	2	2	13603.2	21908.1	14721.6	36193.8	39049.6	47386.4	50250.4	83190.6	92233.8	35401.9	36882.4	1.16789	0.00342233	0.0115043	1.54375	0.00103483	0.0223675	2.38911	0.00511635	0.0371661	1.11001	0.00633731	0.0248377	1.55269	2.74302e-09	3.52558e-08
	sp|P51857|AK1D1_HUMAN	3-oxo-5-beta-steroid 4-dehydrogenase OS=Homo sapiens GN=AKR1D1 PE=1 SV=1	AKR1D1	13	2	16914.9	16454.3	13579	34710.2	36087.3	237811	120387	28212.4	23176.8	26303.2	28032.1	1.17759	0.000282156	0.00367831	3.51658	0.109723	0.155932	0.715357	0.0578926	0.088304	0.795783	0.00187262	0.0142319	1.55133	6.88458e-08	2.97878e-07
	sp|O60749|SNX2_HUMAN	Sorting nexin-2 OS=Homo sapiens GN=SNX2 PE=1 SV=2	SNX2	3	2	2818.75	3088.94	3135.87	16106.6	16611.6	6021.6	6981.92	7953.27	9375.6	7639.14	5525.76	2.44009	0.00208078	0.00866156	1.1089	0.0382579	0.0805003	1.52318	0.0374218	0.0736637	1.1267	0.0903127	0.136799	1.54972	4.33923e-06	8.01794e-06
	sp|Q04637|IF4G1_HUMAN	Eukaryotic translation initiation factor 4 gamma 1 OS=Homo sapiens GN=EIF4G1 PE=1 SV=4	EIF4G1	7	5	3812.52	2979.02	2465.56	11690.6	10697.6	8933.18	11521.4	7413.31	8298.44	8136.23	6665.17	1.85907	0.00204082	0.00861679	1.72876	0.0454879	0.0877625	1.34817	0.00408015	0.0351423	1.26206	0.0280357	0.0620261	1.54952	2.05592e-07	6.88135e-07
	tr|E9PGM1|E9PGM1_HUMAN	Eukaryotic translation initiation factor 4 gamma 1 OS=Homo sapiens GN=EIF4G1 PE=1 SV=1	EIF4G1	7	5	3812.52	2979.02	2465.56	11690.6	10697.6	8933.18	11521.4	7413.31	8298.44	8136.23	6665.17	1.85907	0.00204082	0.00861679	1.72876	0.0454879	0.0877625	1.34817	0.00408015	0.0351423	1.26206	0.0280357	0.0620261	1.54952	2.05592e-07	6.88135e-07
	sp|P63218|GBG5_HUMAN	Guanine nucleotide-binding protein G(I)/G(S)/G(O) subunit gamma-5 OS=Homo sapiens GN=GNG5 PE=1 SV=3	GNG5	6	3	9521.44	8448.51	6856.3	42951.1	50407.5	18893.3	22528.4	18231.3	19573.2	18055.7	19504.1	2.49588	0.0262069	0.0400435	1.32348	0.0280611	0.0697619	1.19165	0.00113726	0.0233866	1.18228	0.0015029	0.0133504	1.54832	2.70172e-08	1.56378e-07
	sp|Q8TCG1|CIP2A_HUMAN	Protein CIP2A OS=Homo sapiens GN=KIAA1524 PE=1 SV=2	KIAA1524	2	2	2377.99	2294.75	3349.43	15334.2	18029	4902.87	5851.37	6419.12	6164.66	7035.08	6070.85	2.64115	0.0241013	0.0382796	1.0078	0.0213835	0.060944	1.23446	0.0022023	0.0299643	1.29312	0.0113245	0.0348507	1.54413	2.46393e-07	7.88455e-07
	sp|P49792|RBP2_HUMAN	E3 SUMO-protein ligase RanBP2 OS=Homo sapiens GN=RANBP2 PE=1 SV=2	RANBP2	2	2	6890.95	4679.9	4559.51	50552.5	55307.6	10677.5	10787.2	12258.6	13511.3	8391.25	8104.85	3.29927	0.00955351	0.0213767	0.997152	0.00950366	0.0430373	1.26087	0.00252871	0.0309998	0.617308	0.0293456	0.0636428	1.54365	1.33506e-07	4.94426e-07
	sp|Q14974|IMB1_HUMAN	Importin subunit beta-1 OS=Homo sapiens GN=KPNB1 PE=1 SV=2	KPNB1	14	6	11819	11430.8	11296.8	49213.6	58278.3	28070.1	30702.5	29771.7	34216.4	25652.7	24282.9	2.22257	0.0338866	0.0474309	1.35156	0.0220118	0.0612685	1.47422	0.0338037	0.0714279	1.11648	0.0124494	0.0368247	1.54121	5.01434e-06	9.05482e-06
	sp|O75129|ASTN2_HUMAN	Astrotactin-2 OS=Homo sapiens GN=ASTN2 PE=2 SV=2	ASTN2	1	1	9059.7	13667	6316.71	114769	115097	16305	22973.2	12794.6	12754.3	17944.1	25417	3.56947	0.0001935	0.00325228	1.02048	0.0696135	0.113586	0.40001	0.142968	0.18457	1.16315	0.0655909	0.106183	1.53828	2.13277e-06	4.41716e-06
	sp|Q9NR45|SIAS_HUMAN	Sialic acid synthase OS=Homo sapiens GN=NANS PE=1 SV=2	NANS	3	2	4685.65	8685.87	7206.62	20166.3	20195.2	33918.9	28302.9	17246.4	21839.7	13029.4	12394.2	1.55683	0.00379473	0.012125	2.18127	0.0210228	0.0604406	1.5105	0.0321763	0.071165	0.890021	0.0153759	0.041871	1.53466	7.12318e-07	1.76364e-06
	sp|P48735|IDHP_HUMAN	Isocitrate dehydrogenase [NADP], mitochondrial OS=Homo sapiens GN=IDH2 PE=1 SV=2	IDH2	3	3	13013.7	20178.3	15701.2	44493	40502	42632.4	64891	34742.8	45196.2	57296.2	51006.2	1.38271	0.00199942	0.00861679	1.72191	0.0867457	0.131313	1.29423	0.0502858	0.0821492	1.73232	0.00586694	0.0239612	1.53279	9.10203e-07	2.17355e-06
	sp|O15260|SURF4_HUMAN	Surfeit locus protein 4 OS=Homo sapiens GN=SURF4 PE=1 SV=3	SURF4	4	2	5065.16	3866.01	5917.83	22310.8	24698.5	9077.05	17514.5	9721.55	11061.4	14115.1	11694.6	2.24754	0.00705224	0.017814	1.42556	0.146496	0.193997	1.07	0.00790913	0.0446074	1.38251	0.0257914	0.0593203	1.5314	3.45045e-06	6.5989e-06
	sp|P55786|PSA_HUMAN	Puromycin-sensitive aminopeptidase OS=Homo sapiens GN=NPEPPS PE=1 SV=2	NPEPPS	3	3	15370.6	18229.8	19003.6	49413.2	72610.2	89015.4	63925.9	33426.2	42288.6	39500.8	34029.3	1.79887	0.0815912	0.0972862	2.12469	0.0655888	0.108816	1.11036	0.0597535	0.0894445	1.06812	0.0283581	0.0622738	1.52551	0.000114355	0.000157148
	sp|Q5MIZ7|P4R3B_HUMAN	Serine/threonine-protein phosphatase 4 regulatory subunit 3B OS=Homo sapiens GN=SMEK2 PE=1 SV=2	SMEK2	1	1	2574.42	2183.08	1500.16	11180.7	13468.8	4081.04	4993.78	5873	7669.84	3552.71	3289.16	2.56283	0.0273594	0.041228	1.12121	0.0248013	0.0662885	1.6988	0.0454615	0.0794668	0.713732	0.018972	0.0483427	1.52414	8.98427e-06	1.51005e-05
	sp|P48556|PSMD8_HUMAN	26S proteasome non-ATPase regulatory subunit 8 OS=Homo sapiens GN=PSMD8 PE=1 SV=2	PSMD8	4	3	11303.8	20127.6	13475.2	36673.3	42378.8	38940.8	45854.4	58372.8	68122.7	35756	28391.7	1.40084	0.00656395	0.016923	1.50202	0.0101226	0.0435604	2.07905	0.0120767	0.0496633	1.09943	0.0310366	0.0650503	1.52033	4.60941e-07	1.25998e-06
	sp|P13716|HEM2_HUMAN	Delta-aminolevulinic acid dehydratase OS=Homo sapiens GN=ALAD PE=1 SV=1	ALAD	6	1	3157.34	3107.03	3732.64	20934.5	22637.7	5647.16	5179.41	12956.9	12788.4	5953.2	4965.32	2.7088	0.0109817	0.0232141	0.69997	0.00669995	0.038624	1.9497	4.12793e-05	0.0112556	0.712171	0.0531244	0.090685	1.51766	3.79935e-09	4.15079e-08
	sp|P29401|TKT_HUMAN	Transketolase OS=Homo sapiens GN=TKT PE=1 SV=3	TKT	9	6	11635.1	20765.3	20862.5	43458	46293.7	53561.6	46241.2	55340.8	72006.7	47849.7	44282	1.33777	0.00290818	0.0105467	1.49091	0.00716436	0.0393814	1.84253	0.0413449	0.0763963	1.37553	0.00226084	0.0154373	1.51169	4.10091e-08	2.09602e-07
	sp|Q8WUM4|PDC6I_HUMAN	Programmed cell death 6-interacting protein OS=Homo sapiens GN=PDCD6IP PE=1 SV=1	PDCD6IP	4	4	11794.9	10789.8	11295.3	25675.5	27115.8	45811.9	49927.2	30143.6	32710.1	28222.7	25801.8	1.22483	0.00670012	0.0171728	2.08364	0.0162403	0.053361	1.47653	0.0160319	0.0548575	1.25814	0.0192255	0.0487046	1.51078	6.10751e-07	1.56035e-06
	sp|P68104|EF1A1_HUMAN	Elongation factor 1-alpha 1 OS=Homo sapiens GN=EEF1A1 PE=1 SV=1	EEF1A1	30	10	66494.5	86908.4	80195.7	326062	286757	129695	155244	251733	314420	203972	187985	1.97639	0.0189141	0.0332226	0.871584	0.0390026	0.080778	1.86212	0.043422	0.0774508	1.33163	0.00289716	0.0171217	1.51043	1.59555e-06	3.46893e-06
	sp|Q9Y376|CAB39_HUMAN	Calcium-binding protein 39 OS=Homo sapiens GN=CAB39 PE=1 SV=1	CAB39	1	1	5753.58	6430.26	5639.66	14776.7	14330.2	15351.8	12718.2	26870.1	24986.8	15084.9	15789.4	1.29254	9.53254e-05	0.00309286	1.24021	0.0466145	0.0891489	2.12572	0.0105073	0.0486277	1.37759	0.00106526	0.0110838	1.50902	1.2297e-09	2.8283e-08
	sp|P56385|ATP5I_HUMAN	ATP synthase subunit e, mitochondrial OS=Homo sapiens GN=ATP5I PE=1 SV=2	ATP5I	1	1	12318.1	27274.7	20150.3	117987	126555	21474.8	25472.8	99238.2	121331	35015	29588	2.61821	0.000426536	0.00423628	0.237243	0.257135	0.325233	2.46935	0.0239429	0.0638294	0.697793	0.0472185	0.0833716	1.50565	2.09589e-06	4.36145e-06
	sp|P22314|UBA1_HUMAN	Ubiquitin-like modifier-activating enzyme 1 OS=Homo sapiens GN=UBA1 PE=1 SV=3	UBA1	21	6	20211.3	25682.1	29864.9	47623.7	48048.8	52324.3	57081.7	79114.5	91996	113096	122461	0.921662	0.00728117	0.0179321	1.11518	0.0022782	0.0250775	1.76042	0.0179955	0.0567734	2.22156	0.0031556	0.017909	1.5047	2.0519e-08	1.31865e-07
	sp|P23528|COF1_HUMAN	Cofilin-1 OS=Homo sapiens GN=CFL1 PE=1 SV=3	CFL1	16	6	12161.2	11575.7	12107.8	32690.3	29250.1	34260.9	50628.6	37499	46398.9	24823.5	23054.9	1.37408	0.0274067	0.041228	1.82879	0.083372	0.127613	1.81184	0.0466278	0.0795581	1.00258	0.019342	0.0487844	1.50432	2.90409e-05	4.36863e-05
	sp|P07814|SYEP_HUMAN	Bifunctional glutamate/proline--tRNA ligase OS=Homo sapiens GN=EPRS PE=1 SV=5	EPRS	9	7	7414.33	7536.33	7031.15	25960	28368.6	28877.1	29745.4	17954.4	20908.6	11885.8	12234.2	1.89037	0.0179023	0.0319972	2.00011	0.00269793	0.0257234	1.40705	0.0373092	0.0736077	0.718882	0.000464089	0.00773708	1.5041	1.83165e-08	1.21454e-07
	sp|P13637|AT1A3_HUMAN	Sodium/potassium-transporting ATPase subunit alpha-3 OS=Homo sapiens GN=ATP1A3 PE=1 SV=3	ATP1A3	28	7	25175.7	20365.1	21780.6	59289.2	61000.6	77110.5	99283.8	41085.6	52383.2	66478.1	65459.8	1.42234	0.000108266	0.00309286	1.97463	0.0508377	0.0932298	1.05838	0.0638473	0.0924514	1.55568	0.000179009	0.00610995	1.50276	1.54054e-09	3.17933e-08
	sp|O14929|HAT1_HUMAN	Histone acetyltransferase type B catalytic subunit OS=Homo sapiens GN=HAT1 PE=1 SV=1	HAT1	1	1	6028.93	3589.42	4924.37	33123.6	31528.7	8820.44	9310.58	9744.05	11471.8	10758.8	11843.3	2.73737	0.000250323	0.00348034	0.903126	0.00934979	0.0427839	1.12981	0.0134825	0.0510116	1.22112	0.00276237	0.0168855	1.49786	2.10624e-09	3.17933e-08
	sp|P28288|ABCD3_HUMAN	ATP-binding cassette sub-family D member 3 OS=Homo sapiens GN=ABCD3 PE=1 SV=1	ABCD3	1	1	5019.99	2922.28	2379.3	12454.5	14842.6	15609.1	16129.3	7526.29	8159.45	5190.12	5230.15	1.98805	0.010798	0.0229622	2.20553	0.00106745	0.0223675	1.18875	0.0108125	0.0489642	0.598693	0.0794815	0.124048	1.49526	1.92467e-07	6.52203e-07
	tr|A6NK38|A6NK38_HUMAN	Protein transport protein Sec61 subunit alpha isoform 2 OS=Homo sapiens GN=SEC61A2 PE=3 SV=1	SEC61A2	2	1	23655	5701.87	6558.22	139356	115781	33393.8	33298.8	13098.7	14904.9	23090.1	20352.3	3.41357	0.014162	0.0273841	1.4779	0.0336723	0.0752675	0.225984	0.381448	0.451742	0.859474	0.117012	0.16876	1.49423	0.000250254	0.000330895
	sp|P07954|FUMH_HUMAN	Fumarate hydratase, mitochondrial OS=Homo sapiens GN=FH PE=1 SV=3	FH	4	3	7212.19	12403.7	8223.27	15259.6	16230.4	33076.1	38873.9	31078.9	34300.9	27884	21966	0.762738	0.0230545	0.0371079	1.95484	0.0134108	0.049456	1.81669	0.00164099	0.0259531	1.42544	0.0326224	0.0664317	1.48993	3.13098e-07	9.3395e-07
	sp|P22830|HEMH_HUMAN	Ferrochelatase, mitochondrial OS=Homo sapiens GN=FECH PE=1 SV=2	FECH	1	1	16906.4	8558.86	6857.84	144459	157269	17269.8	18600.7	22466.4	24841.4	13098.9	13079.8	3.80757	0.00448442	0.0134225	0.735195	0.0711778	0.115203	1.13447	0.0206612	0.0606899	0.280794	0.266825	0.346002	1.48951	2.50761e-05	3.83156e-05
	sp|P22392|NDKB_HUMAN	Nucleoside diphosphate kinase B OS=Homo sapiens GN=NME2 PE=1 SV=1	NME2	21	6	23831.9	17007.1	18484.9	41338.8	39648.8	108159	99585.9	44367.6	50045.1	48743.4	46717.1	1.03405	0.0023997	0.00923936	2.39309	0.00529205	0.0347763	1.25533	0.00737734	0.044163	1.27125	0.000901387	0.00988073	1.48843	2.04321e-09	3.17933e-08
	sp|P22234|PUR6_HUMAN	Multifunctional protein ADE2 OS=Homo sapiens GN=PAICS PE=1 SV=3	PAICS	1	1	11210.8	8028.45	8043.03	37035.2	35015	18084.5	25381.5	24002.9	25153.7	23378.9	20348.8	1.986	0.000293473	0.00367831	1.25689	0.0780243	0.12243	1.43439	0.000644842	0.0196858	1.26555	0.010445	0.0327384	1.48571	3.63862e-09	4.11743e-08
	sp|P63220|RS21_HUMAN	40S ribosomal protein S21 OS=Homo sapiens GN=RPS21 PE=1 SV=1	RPS21	4	2	5379.68	5738.28	5736.27	17385	15331.2	13256.2	14047.1	14635.7	16425.3	17032.7	18284.8	1.54186	0.0288247	0.0423409	1.28093	0.00988625	0.0435604	1.46696	0.0267299	0.0667483	1.65224	0.013793	0.0395248	1.4855	1.7933e-06	3.79501e-06
	sp|P78406|RAE1L_HUMAN	mRNA export factor OS=Homo sapiens GN=RAE1 PE=1 SV=1	RAE1	1	1	3064.18	2961.31	2837.1	10079.2	9650.42	8644.39	7791.56	7895.41	9366.71	6148.82	7230.2	1.73953	0.0056288	0.0152782	1.47602	0.0233314	0.0635253	1.54677	0.0399814	0.0755118	1.17913	0.0437793	0.079384	1.48536	3.74361e-06	7.09744e-06
	sp|P31040|SDHA_HUMAN	Succinate dehydrogenase [ubiquinone] flavoprotein subunit, mitochondrial OS=Homo sapiens GN=SDHA PE=1 SV=2	SDHA	7	4	5295.52	5673.27	5928.48	26377	31244.8	15634.7	13178.3	14892.2	18659.8	7570.92	9983.85	2.35479	0.0326189	0.046356	1.35489	0.0413413	0.0836395	1.57457	0.0519485	0.084179	0.640035	0.113295	0.164211	1.48107	0.000101145	0.000140096
	sp|Q92616|GCN1L_HUMAN	Translational activator GCN1 OS=Homo sapiens GN=GCN1L1 PE=1 SV=6	GCN1L1	18	13	16703.6	11765.4	11115.1	58808.4	68208	32754.1	37532.9	27646.8	29926.5	29262.1	27396.1	2.26699	0.0176031	0.0316872	1.4133	0.00800331	0.0413899	1.12544	0.00258923	0.0309998	1.10233	0.00289933	0.0171217	1.47702	2.29156e-08	1.41044e-07
	sp|O15347|HMGB3_HUMAN	High mobility group protein B3 OS=Homo sapiens GN=HMGB3 PE=1 SV=4	HMGB3	2	2	6408.35	5906.9	4902.76	12278.3	12537.1	14283.5	13986.9	31642.4	43329.4	8885.94	10911.4	1.11228	0.00125432	0.00693846	1.30033	0.000624771	0.018985	2.70739	0.0571001	0.0877074	0.786348	0.0541998	0.0921607	1.47659	5.05366e-08	2.45383e-07
	sp|P30626|SORCN_HUMAN	Sorcin OS=Homo sapiens GN=SRI PE=1 SV=1	SRI	3	2	5040.85	4507.28	5825.7	13347	12492.2	4060.15	4566.95	23495.6	29622.6	27337.5	28501.2	1.33404	0.00112791	0.00652844	-0.248567	0.912083	0.999396	2.37369	0.0431041	0.0774508	2.44575	0.000661621	0.00903527	1.47623	5.38196e-07	1.40833e-06
	sp|P23526|SAHH_HUMAN	Adenosylhomocysteinase OS=Homo sapiens GN=AHCY PE=1 SV=4	AHCY	8	2	11403.5	8913.25	10672	20214.3	23765	33641	37392.6	23023.6	27897.9	29230.2	38932.1	1.09004	0.0302283	0.0439592	1.78172	0.0124552	0.0485975	1.30149	0.039693	0.0755118	1.72219	0.0607498	0.0999913	1.47386	1.35383e-05	2.16315e-05
	sp|Q07666|KHDR1_HUMAN	KH domain-containing, RNA-binding, signal transduction-associated protein 1 OS=Homo sapiens GN=KHDRBS1 PE=1 SV=1	KHDRBS1	1	1	10072.6	9932.92	10526.5	23731.1	22978.2	29609.7	31589.5	25098.1	30309.1	32313.1	32016.2	1.19835	0.00234245	0.00918073	1.58815	0.013025	0.0488974	1.44471	0.0463238	0.0794865	1.66011	1.69531e-06	0.0014817	1.47283	6.65088e-11	8.17044e-09
	sp|Q9Y3E7|CHMP3_HUMAN	Charged multivesicular body protein 3 OS=Homo sapiens GN=CHMP3 PE=1 SV=3	CHMP3	1	1	7359.48	6977.68	4149.74	21622.3	28103.6	18176.4	16283.3	16858.4	15925.9	11379	12646.2	2.01246	0.0426192	0.0547782	1.48337	0.00269079	0.0257234	1.41146	0.00207282	0.0296991	0.963007	0.00837055	0.0284664	1.46757	4.18552e-08	2.12683e-07
	sp|A0FGR8|ESYT2_HUMAN	Extended synaptotagmin-2 OS=Homo sapiens GN=ESYT2 PE=1 SV=1	ESYT2	4	3	3395.15	4122.15	3757.54	20039.9	24807.4	5993.72	6625.37	7927.29	7990.67	11104.7	9465.38	2.57688	0.0394272	0.0524495	0.747464	0.0122857	0.0485699	1.08251	0.0010316	0.0225405	1.4524	0.0322166	0.0662524	1.46481	3.04979e-07	9.22323e-07
	sp|Q8WU90|ZC3HF_HUMAN	Zinc finger CCCH domain-containing protein 15 OS=Homo sapiens GN=ZC3H15 PE=1 SV=1	ZC3H15	2	1	2154.49	2086.8	2244.03	7524.03	8559.04	4327.43	6013.27	7179.41	9438.29	3401.95	3899.42	1.89526	0.0270958	0.0410429	1.25805	0.0865002	0.131252	1.94243	0.0576001	0.0881654	0.755952	0.0481316	0.084472	1.46292	8.4109e-05	0.00011743
	sp|P78344|IF4G2_HUMAN	Eukaryotic translation initiation factor 4 gamma 2 OS=Homo sapiens GN=EIF4G2 PE=1 SV=1	EIF4G2	7	3	3841.27	5409.84	4582.65	19617.6	22123.4	11103.3	10255	12613.1	15926.8	8222.38	8075.26	2.17823	0.0143203	0.0275076	1.21157	0.00156096	0.024576	1.62975	0.0445454	0.0789226	0.821431	0.00709801	0.0261758	1.46024	1.39714e-07	5.13068e-07
	sp|P53985|MOT1_HUMAN	Monocarboxylate transporter 1 OS=Homo sapiens GN=SLC16A1 PE=1 SV=3	SLC16A1	6	4	5097.85	3564.42	4815.6	12543.7	16200.7	8428.03	9184.67	8926.98	9887.33	18883.6	20271.7	1.67765	0.0494742	0.061684	0.970986	0.00297677	0.0262976	1.0662	0.0040596	0.0351423	2.12358	0.00180435	0.0140382	1.4596	2.33525e-08	1.42412e-07
	sp|P62829|RL23_HUMAN	60S ribosomal protein L23 OS=Homo sapiens GN=RPL23 PE=1 SV=1	RPL23	1	1	21296.6	10262.6	8484.14	146522	133687	37791.8	34165.9	22979.8	24693.5	15279.8	14587.8	3.39183	0.00278148	0.0102143	1.43055	0.0093488	0.0427839	0.836582	0.0573156	0.087884	0.161982	0.365468	0.459595	1.45524	8.40085e-06	1.42018e-05
	sp|P61006|RAB8A_HUMAN	Ras-related protein Rab-8A OS=Homo sapiens GN=RAB8A PE=1 SV=1	RAB8A	6	5	7697.06	6596.24	7276.18	19364.5	20402.5	20896.2	23833	16011.4	20549.8	18624.6	18502.7	1.46754	0.00196316	0.00861679	1.63719	0.0256778	0.0671316	1.34629	0.0613155	0.0903705	1.36845	0.000273825	0.00618489	1.45487	1.85269e-08	1.21748e-07
	sp|P11171|41_HUMAN	Protein 4.1 OS=Homo sapiens GN=EPB41 PE=1 SV=4	EPB41	1	1	3362.12	5955.5	3760.79	11392.1	12006.1	10346.8	9268.16	15491.9	18363.9	10736.2	10132.5	1.42417	0.00322471	0.0111399	1.16973	0.00561912	0.0361314	1.95718	0.0140135	0.0518597	1.25912	0.00517525	0.0221724	1.45255	2.81882e-08	1.58945e-07
	sp|Q15021|CND1_HUMAN	Condensin complex subunit 1 OS=Homo sapiens GN=NCAPD2 PE=1 SV=3	NCAPD2	4	2	5289.83	5192.37	5359.53	26721.3	29658.8	7933.42	8810.53	17330.8	20650.6	9539.69	9877.51	2.41642	0.0202766	0.0341759	0.664873	0.0432214	0.086079	1.84653	0.0382423	0.0744045	0.878568	0.00766159	0.0275565	1.4516	4.15339e-06	7.74001e-06
	sp|O95782|AP2A1_HUMAN	AP-2 complex subunit alpha-1 OS=Homo sapiens GN=AP2A1 PE=1 SV=3	AP2A1	7	3	4166.81	4628.22	5164.92	12868.8	12901.3	11499.2	13651.6	11992	12695.7	13669.4	12499.1	1.46937	0.000593904	0.00480622	1.43427	0.0345252	0.0763924	1.40746	0.000955829	0.0219841	1.4915	0.00806937	0.0282105	1.45065	3.72722e-09	4.12353e-08
	sp|Q96BX8|MOB3A_HUMAN	MOB kinase activator 3A OS=Homo sapiens GN=MOB3A PE=1 SV=1	MOB3A	1	1	2347.15	2831.57	3331.76	13868.5	13280.2	5237.11	6699.94	5824.14	6849.58	7123.13	6879.74	2.25853	0.000157239	0.00313342	1.0731	0.0547703	0.0976923	1.15949	0.0212204	0.0610724	1.30337	0.000852639	0.00988073	1.44862	3.67459e-09	4.11743e-08
	sp|O94905|ERLN2_HUMAN	Erlin-2 OS=Homo sapiens GN=ERLIN2 PE=1 SV=1	ERLIN2	1	1	10865	10067.6	10485.5	82181	96263.8	21969.6	22801.6	15789.1	18181.2	20591.6	18531.2	3.09077	0.0282663	0.0418025	1.09594	0.00210542	0.0246962	0.697638	0.0526729	0.0847806	0.901373	0.0302646	0.0643582	1.44643	1.629e-06	3.53286e-06
	sp|O95470|SGPL1_HUMAN	Sphingosine-1-phosphate lyase 1 OS=Homo sapiens GN=SGPL1 PE=1 SV=3	SGPL1	2	2	3885.59	3031.25	3393.61	16236.1	17847.1	12317	12618.3	5808.46	6576.46	5978.41	5669.11	2.30992	0.0120987	0.0246486	1.85904	4.1516e-05	0.0153953	0.84944	0.0159334	0.0548575	0.76088	0.0020023	0.0144629	1.44482	4.14349e-10	1.90521e-08
	sp|P50502|F10A1_HUMAN	Hsc70-interacting protein OS=Homo sapiens GN=ST13 PE=1 SV=2	ST13	5	4	2901.41	4048.63	2212.94	6013.87	6919.18	6613.7	8511.73	12228.1	14217.1	6943.48	7826.13	1.08214	0.00889818	0.0203868	1.30805	0.0367661	0.0787587	2.11408	0.0116995	0.0493493	1.27371	0.00443311	0.0205002	1.44449	3.20553e-07	9.46497e-07
	sp|P55010|IF5_HUMAN	Eukaryotic translation initiation factor 5 OS=Homo sapiens GN=EIF5 PE=1 SV=2	EIF5	5	2	3840.5	4274.17	3992.59	16844.7	15912	6022.76	7152.48	14193.7	16757.3	8616.5	8553.59	2.02088	0.00792684	0.0188776	0.706919	0.0622055	0.105132	1.93908	0.0343172	0.0714279	1.08899	0.000210474	0.00613181	1.43897	7.28449e-08	3.10568e-07
	tr|F8VY35|F8VY35_HUMAN	Nucleosome assembly protein 1-like 1 (Fragment) OS=Homo sapiens GN=NAP1L1 PE=1 SV=1	NAP1L1	1	1	16553.3	15661.5	19740.6	57032.9	65936.6	43142.5	44700.2	48482.8	50529.8	37649.4	34802.2	1.82792	0.0241446	0.0382796	1.34261	0.000193762	0.0153953	1.5153	0.000157229	0.0185943	1.0647	0.00258217	0.0164731	1.43763	5.31621e-11	7.74395e-09
	sp|Q96QR8|PURB_HUMAN	Transcriptional activator protein Pur-beta OS=Homo sapiens GN=PURB PE=1 SV=3	PURB	1	1	6099.9	5951.59	6199.34	17759.9	19062.9	13197	13377	19550.2	23766.7	13973.6	13621.4	1.5976	0.0158135	0.0294295	1.12702	5.74282e-05	0.0153953	1.83193	0.0426696	0.0772067	1.18141	0.00243664	0.0159831	1.43449	2.27393e-09	3.25805e-08
	sp|P53618|COPB_HUMAN	Coatomer subunit beta OS=Homo sapiens GN=COPB1 PE=1 SV=3	COPB1	4	3	5665.72	7576.03	7441.99	43212.2	49751.1	15698.4	19038.2	10216.1	12038	14488.2	12322.9	2.75313	0.0226981	0.0367372	1.33292	0.0351187	0.0767481	0.690538	0.0326651	0.0714279	0.959294	0.0251812	0.0580697	1.43397	9.99091e-06	1.67165e-05
	sp|P33908|MA1A1_HUMAN	Mannosyl-oligosaccharide 1,2-alpha-mannosidase IA OS=Homo sapiens GN=MAN1A1 PE=1 SV=3	MAN1A1	1	1	22126.4	11137.1	29335.4	11897.2	14122.9	236663	240463	18069.7	17896.6	172161	185459	-0.681548	0.863016	0.931204	3.51512	8.46022e-05	0.0153953	-0.214528	0.679763	0.758765	3.09918	0.000876553	0.00988073	1.42956	7.80926e-07	1.90651e-06
	sp|P34932|HSP74_HUMAN	Heat shock 70 kDa protein 4 OS=Homo sapiens GN=HSPA4 PE=1 SV=4	HSPA4	7	4	10084.8	19611.4	15243.5	33083.1	37016.2	38534.8	34479	54690.5	70005.2	31197.8	35135	1.22637	0.00478921	0.0140935	1.28514	0.00406643	0.0301191	2.05731	0.0363099	0.0726391	1.1467	0.00631215	0.0248377	1.42888	9.02855e-08	3.68108e-07
	sp|Q9UIA9|XPO7_HUMAN	Exportin-7 OS=Homo sapiens GN=XPO7 PE=1 SV=3	XPO7	4	2	6015.08	6858.96	6556.82	16776.5	19650.7	18609.7	19690.7	15581.9	18099.1	15905.1	15570.7	1.49163	0.0351783	0.0486485	1.56397	0.0045933	0.0323753	1.37854	0.0338673	0.0714279	1.28085	3.71056e-05	0.00540504	1.42875	4.7348e-09	4.70252e-08
	sp|Q9UGP8|SEC63_HUMAN	Translocation protein SEC63 homolog OS=Homo sapiens GN=SEC63 PE=1 SV=2	SEC63	2	2	3738.8	4412.96	2780.01	20422.1	17012.4	5522.34	6153.67	13162.9	13988.9	6268.76	6131.23	2.3608	0.0275647	0.0412971	0.679982	0.0155115	0.0522781	1.89748	0.00034845	0.0185943	0.766774	0.0152536	0.0418572	1.42626	4.75023e-08	2.35892e-07
	sp|P23921|RIR1_HUMAN	Ribonucleoside-diphosphate reductase large subunit OS=Homo sapiens GN=RRM1 PE=1 SV=1	RRM1	13	4	4180.35	4779.44	4701.66	10769.9	10840.5	4066.66	5286.89	30616.6	37466.1	12501.6	13258	1.24657	0.000317181	0.00367831	0.0384378	0.437396	0.533172	2.90214	0.0364245	0.0726391	1.49996	0.00419706	0.0202715	1.42178	3.95948e-07	1.11632e-06
	sp|Q9UL46|PSME2_HUMAN	Proteasome activator complex subunit 2 OS=Homo sapiens GN=PSME2 PE=1 SV=4	PSME2	6	3	10642.1	10987	10127.1	25052.3	27227.2	32737.1	52049.5	21105.5	24617.5	23674.3	27026.8	1.30417	0.0176201	0.0316872	2.00176	0.0937141	0.138592	1.11084	0.0425469	0.0772067	1.25994	0.0333182	0.0670971	1.41918	3.26892e-05	4.85891e-05
	sp|Q8IX12|CCAR1_HUMAN	Cell division cycle and apoptosis regulator protein 1 OS=Homo sapiens GN=CCAR1 PE=1 SV=2	CCAR1	1	1	2742.08	3981.88	3760.16	10229.5	10495.4	9340.1	7970.87	9750.08	11769.5	8634.9	7175.06	1.56812	0.000674176	0.0051442	1.30844	0.0179927	0.0557646	1.62241	0.0290224	0.0686185	1.17759	0.0273802	0.061676	1.41914	1.87553e-07	6.42829e-07
	sp|P53396-2|ACLY_HUMAN	Isoform 2 of ATP-citrate synthase OS=Homo sapiens GN=ACLY	ACLY	13	10	12025.7	12787.6	14244.8	62758.1	78016.9	35087.1	28640.2	25751.1	28272.8	18797.8	29452.7	2.43466	0.0411245	0.0535166	1.29125	0.0484132	0.0902199	1.05294	0.0110408	0.0492027	0.889886	0.14043	0.197642	1.41718	4.22547e-05	6.1551e-05
	sp|P61026|RAB10_HUMAN	Ras-related protein Rab-10 OS=Homo sapiens GN=RAB10 PE=1 SV=1	RAB10	4	4	13061.7	15371.1	17254.6	43226.1	47196.7	42427.5	47312.3	37998.7	49247.9	30996.2	30559.8	1.56985	0.00474292	0.0140044	1.55891	0.0102946	0.0436773	1.51826	0.0557852	0.0869095	1.01507	0.00245049	0.0159831	1.41552	1.32325e-07	4.92136e-07
	sp|P26583|HMGB2_HUMAN	High mobility group protein B2 OS=Homo sapiens GN=HMGB2 PE=1 SV=2	HMGB2	6	4	4862.08	5346.46	3671.4	9263.36	8960.77	13400.5	13894.4	23339.1	29626.2	6933.93	7076.9	0.97781	0.00395693	0.0121933	1.56059	0.000394283	0.018985	2.51701	0.0421784	0.0769601	0.598503	0.0193686	0.0487844	1.41348	2.73781e-08	1.57424e-07
	sp|P61758|PFD3_HUMAN	Prefoldin subunit 3 OS=Homo sapiens GN=VBP1 PE=1 SV=3	VBP1	1	1	4443.32	7331.24	7503.13	21324.4	22936.3	11361.3	12126	18927.6	24370.7	15362	14810.9	1.78406	0.000634542	0.00495169	0.86991	0.0114559	0.0472286	1.75234	0.040753	0.0757833	1.23128	0.00452226	0.0205395	1.4094	2.87107e-08	1.60853e-07
	sp|P32119|PRDX2_HUMAN	Peroxiredoxin-2 OS=Homo sapiens GN=PRDX2 PE=1 SV=5	PRDX2	8	3	25847.8	28793.2	30965.8	43644.9	38566.4	60472.5	66815.4	98521.5	114836	106274	129730	0.526572	0.0334241	0.0471172	1.15726	0.0129189	0.0488974	1.90244	0.0293775	0.0690214	2.04798	0.039427	0.074426	1.40856	7.75642e-06	1.32664e-05
	sp|P60228|EIF3E_HUMAN	Eukaryotic translation initiation factor 3 subunit E OS=Homo sapiens GN=EIF3E PE=1 SV=1	EIF3E	5	2	7246.76	8785.61	6694.54	29057.9	33507.3	17801.3	15581.2	21168	29216.5	12409.3	12450.7	2.04592	0.0221008	0.0359703	1.13965	0.0154451	0.0522781	1.73354	0.067909	0.0969812	0.714388	0.0080621	0.0282105	1.40838	3.08225e-06	5.98641e-06
	sp|P33991|MCM4_HUMAN	DNA replication licensing factor MCM4 OS=Homo sapiens GN=MCM4 PE=1 SV=5	MCM4	1	1	3266.14	4999.6	3854.12	24808	28318	8378.77	7706.37	8338.64	10052.3	7237.3	6189.98	2.71701	0.0174763	0.0315584	0.993318	0.00364279	0.0286829	1.18658	0.0239394	0.0638294	0.732756	0.0220674	0.0533609	1.40742	6.12357e-07	1.56035e-06
	sp|Q15291|RBBP5_HUMAN	Retinoblastoma-binding protein 5 OS=Homo sapiens GN=RBBP5 PE=1 SV=2	RBBP5	1	1	2545.08	3359.52	2353.7	6891.78	7107.26	8012.67	8505.02	7258.12	9896.68	5884.65	5544.05	1.34637	0.00128333	0.00698219	1.58506	0.000428408	0.018985	1.63966	0.0632191	0.0920892	1.05371	0.00207694	0.0148791	1.4062	1.75791e-09	3.17933e-08
	sp|P43246|MSH2_HUMAN	DNA mismatch repair protein Msh2 OS=Homo sapiens GN=MSH2 PE=1 SV=1	MSH2	4	3	4731.16	4558.17	4255.05	29555.4	35654.7	8945.86	8177.38	8814.52	9822.97	7901.93	7678.45	2.85236	0.0341674	0.0475514	0.923224	0.0185988	0.056247	1.04548	0.0253971	0.0652065	0.786999	0.000193526	0.00613181	1.40202	6.42922e-08	2.85235e-07
	sp|P08574|CY1_HUMAN	Cytochrome c1, heme protein, mitochondrial OS=Homo sapiens GN=CYC1 PE=1 SV=3	CYC1	5	2	5351.36	7434.99	4545.88	37670.4	37902.2	6509.61	11211.1	24712.7	34114.3	6552.55	4461.82	2.70937	0.000297701	0.00367831	0.616939	0.199251	0.257413	2.34798	0.0577195	0.0881937	-0.0691088	0.570912	0.680732	1.4013	2.76492e-05	4.17365e-05
	sp|A0JNW5|UH1BL_HUMAN	UHRF1-binding protein 1-like OS=Homo sapiens GN=UHRF1BP1L PE=1 SV=2	UHRF1BP1L	1	1	1628.56	1919.42	1745.87	8001.51	9141.83	4033.51	3363.96	5057.75	6616.21	2284.63	2809.66	2.28022	0.0243288	0.0383336	1.06768	0.0462559	0.0886571	1.72587	0.0584574	0.0885473	0.529527	0.0896263	0.136282	1.40083	7.68919e-05	0.000108218
	tr|F8VRH0|F8VRH0_HUMAN	Poly(rC)-binding protein 2 (Fragment) OS=Homo sapiens GN=PCBP2 PE=1 SV=2	PCBP2	7	1	4005.42	4620.76	4870.91	13305	12497.7	8787.46	10163.4	13003.7	15282.8	11238.4	11602.7	1.51983	0.00238658	0.00923637	1.07457	0.029078	0.0707204	1.65243	0.0315642	0.0707363	1.34394	0.000103275	0.00610995	1.3977	5.25046e-09	5.00667e-08
	sp|Q92499|DDX1_HUMAN	ATP-dependent RNA helicase DDX1 OS=Homo sapiens GN=DDX1 PE=1 SV=2	DDX1	3	2	3224.58	3426.24	2973.72	10820.3	12628.5	9588.85	9046.99	7057.93	7372.08	6028.61	6895.78	1.86969	0.0312225	0.0450304	1.53825	0.00431838	0.0306851	1.16924	0.000635227	0.0196858	1.01027	0.0319	0.0659115	1.39686	5.66056e-08	2.63156e-07
	sp|P12235|ADT1_HUMAN	ADP/ATP translocase 1 OS=Homo sapiens GN=SLC25A4 PE=1 SV=4	SLC25A4	27	5	110621	65286.5	68613.2	960220	1.09762e+06	117523	121850	146696	150687	127459	104006	3.65806	0.018956	0.0332226	0.554264	0.05865	0.101706	0.867331	0.0209255	0.0609213	0.505801	0.0831776	0.128918	1.39636	2.73917e-05	4.14192e-05
	sp|P12111|CO6A3_HUMAN	Collagen alpha-3(VI) chain OS=Homo sapiens GN=COL6A3 PE=1 SV=5	COL6A3	2	2	1903.88	922.331	1562.65	11863.6	10335.4	3572.71	3449.21	2068.72	1995.89	3047.74	2475.14	2.92353	0.0142299	0.0274341	1.26298	0.00794098	0.0413861	0.474231	0.0923275	0.124528	0.916535	0.0289185	0.0630292	1.39432	4.83143e-06	8.77894e-06
	sp|Q9BXJ9|NAA15_HUMAN	N-alpha-acetyltransferase 15, NatA auxiliary subunit OS=Homo sapiens GN=NAA15 PE=1 SV=1	NAA15	9	3	6158.47	5759.33	3988.36	17490.9	18328.7	11264.5	19629.6	16328.8	16850.4	8281.79	8143.27	1.75613	0.000282424	0.00367831	1.54271	0.120966	0.167816	1.64565	0.000667833	0.0196858	0.631275	0.0236718	0.0563737	1.39394	1.20651e-08	9.41512e-08
	sp|P18206|VINC_HUMAN	Vinculin OS=Homo sapiens GN=VCL PE=1 SV=4	VCL	23	17	26597.6	25028.9	27444.9	48211.5	52192.5	48996.7	54284.6	81215.4	96796.7	95708.7	103124	0.929553	0.0160996	0.0296857	0.970316	0.0256868	0.0671316	1.75571	0.0383225	0.0744045	1.91529	0.0134269	0.0388706	1.39272	3.4819e-06	6.6445e-06
	sp|O15143|ARC1B_HUMAN	Actin-related protein 2/3 complex subunit 1B OS=Homo sapiens GN=ARPC1B PE=1 SV=3	ARPC1B	1	1	6267.87	8907.94	7816.55	26338.3	32314.8	23836	15240.1	19991	25497.9	9961.73	15061.9	1.93602	0.0357634	0.0489925	1.35009	0.106013	0.152718	1.56932	0.0474828	0.0801158	0.707098	0.144568	0.20184	1.39063	0.000300766	0.000390594
	sp|P09972|ALDOC_HUMAN	Fructose-bisphosphate aldolase C OS=Homo sapiens GN=ALDOC PE=1 SV=2	ALDOC	9	4	11137.7	26487.8	17971	40742.3	48908.5	27942	29860.9	79198.8	85716.7	48949.2	55182	1.27428	0.0128098	0.0257375	0.64111	0.0696592	0.113586	2.15362	0.000690911	0.0196858	1.4903	0.00426277	0.0202715	1.38983	5.45507e-08	2.59985e-07
	sp|P38646|GRP75_HUMAN	Stress-70 protein, mitochondrial OS=Homo sapiens GN=HSPA9 PE=1 SV=2	HSPA9	33	12	21530.5	24433	20987.3	50067.2	54533.4	66544.5	76911.2	51082.8	64697.7	54155.3	53343.9	1.22868	0.00940966	0.0212507	1.6844	0.0285471	0.0704532	1.37518	0.0566486	0.0876988	1.26812	0.000175426	0.00610995	1.38909	5.53676e-08	2.60854e-07
	sp|O00571|DDX3X_HUMAN	ATP-dependent RNA helicase DDX3X OS=Homo sapiens GN=DDX3X PE=1 SV=3	DDX3X	9	5	6610.13	4674.15	5851.71	72561.8	69289.3	8967.97	8930.63	8205.76	9122.98	8745.56	9420.16	3.63424	0.00374058	0.012125	0.64778	0.0144226	0.0508711	0.601099	0.0139182	0.0518597	0.669151	0.00753877	0.0273398	1.38807	1.13155e-07	4.34113e-07
	sp|O75323|NIPS2_HUMAN	Protein NipSnap homolog 2 OS=Homo sapiens GN=GBAS PE=1 SV=1	GBAS	9	4	16046.1	7612.61	10199.7	18731.5	16704.4	90220.3	81312.9	11551.8	11056.3	46451.8	42055.9	0.650659	0.0555458	0.067898	2.92586	0.00490848	0.0333621	0.00229201	0.497463	0.571331	1.97125	0.00132874	0.0124873	1.38752	2.97886e-06	5.86379e-06
	sp|P16435|NCPR_HUMAN	NADPH--cytochrome P450 reductase OS=Homo sapiens GN=POR PE=1 SV=2	POR	3	2	8086.27	4861.27	5268.66	18932.5	23823.4	30035.3	21917.6	9283.92	11618.7	10835.6	10822.4	1.81586	0.0323155	0.0460746	2.09695	0.0555283	0.0986417	0.783423	0.0428817	0.0772754	0.834639	0.0212746	0.0522304	1.38272	2.34467e-05	3.59516e-05
	sp|Q9NP79|VTA1_HUMAN	Vacuolar protein sorting-associated protein VTA1 homolog OS=Homo sapiens GN=VTA1 PE=1 SV=1	VTA1	3	2	4364.93	3912.9	3491.73	15046.3	15184.2	12690.6	11416.4	6842.57	7244.19	9309.95	7739.83	1.94591	0.000113988	0.00309286	1.61935	0.0132412	0.0493694	0.844243	0.00123738	0.0233866	1.11965	0.0412873	0.0769405	1.38229	1.87266e-09	3.17933e-08
	sp|P43243|MATR3_HUMAN	Matrin-3 OS=Homo sapiens GN=MATR3 PE=1 SV=2	MATR3	3	3	5182.06	4345.31	5734.34	12661.3	13066.2	10398.7	15064.2	12717.4	13146	13230.9	15963.7	1.33836	0.000328829	0.00367831	1.32344	0.089859	0.134251	1.34595	0.000297556	0.0185943	1.52075	0.0352019	0.0689831	1.38213	7.08642e-09	6.13221e-08
	sp|P27361|MK03_HUMAN	Mitogen-activated protein kinase 3 OS=Homo sapiens GN=MAPK3 PE=1 SV=4	MAPK3	4	2	6268.98	6306.06	4522.77	20599.4	20569.1	13720	13555.1	14823.6	15702.1	10166.3	12541.2	1.85269	0.000774525	0.00559451	1.25873	0.00238923	0.0250775	1.42118	0.000495246	0.0185943	0.994318	0.0407509	0.0762661	1.38173	9.34068e-10	2.4011e-08
	sp|Q96CW1|AP2M1_HUMAN	AP-2 complex subunit mu OS=Homo sapiens GN=AP2M1 PE=1 SV=2	AP2M1	1	1	6821.73	7280.02	7123.28	19142.8	22846.1	25861.2	28030.3	11950.7	12158.2	16112.7	17761.4	1.56921	0.0413976	0.0536022	1.92925	0.016091	0.05307	0.768761	4.59447e-05	0.0112556	1.25938	0.0238232	0.0565802	1.38165	1.6069e-08	1.11429e-07
	sp|P15121|ALDR_HUMAN	Aldose reductase OS=Homo sapiens GN=AKR1B1 PE=1 SV=3	AKR1B1	8	3	7683.06	6508.88	7626.84	16744	18449.4	35584.4	30976.1	13179.3	14271.9	15522.7	16496.2	1.2747	0.0120818	0.0246486	2.19406	0.0252309	0.0671316	0.916259	0.00541243	0.0384591	1.13832	0.00169098	0.0136844	1.38083	5.7744e-08	2.64232e-07
	sp|P50990|TCPQ_HUMAN	T-complex protein 1 subunit theta OS=Homo sapiens GN=CCT8 PE=1 SV=4	CCT8	37	12	14902.5	19344.4	17860.6	38176.8	41301.9	43182	54206.2	42625.2	53563.4	46551.8	43364.4	1.19404	0.00237329	0.00923637	1.48722	0.0479989	0.0899165	1.46934	0.0484961	0.0811203	1.37205	0.00162284	0.0134656	1.38066	1.75091e-07	6.09679e-07
	sp|Q14839|CHD4_HUMAN	Chromodomain-helicase-DNA-binding protein 4 OS=Homo sapiens GN=CHD4 PE=1 SV=2	CHD4	3	3	5799.39	6278.29	4932.93	36661.1	38506	9029.29	9703.7	13269	14764.4	9998.11	9209.05	2.72863	0.00306646	0.0108068	0.724108	0.00319151	0.0270375	1.30568	0.0105868	0.0486277	0.760171	0.00427668	0.0202715	1.37965	9.98631e-09	8.00737e-08
	sp|Q9H903|MTD2L_HUMAN	Probable bifunctional methylenetetrahydrofolate dehydrogenase/cyclohydrolase 2 OS=Homo sapiens GN=MTHFD2L PE=2 SV=3	MTHFD2L	1	1	12310	7039.44	8715.37	71277.2	69258.1	27501.6	21479.2	21279.9	25175	8537.74	8993.21	2.90906	3.24615e-05	0.00224628	1.38842	0.0364416	0.0784482	1.31203	0.0120262	0.0496633	-0.0938947	0.628849	0.734778	1.3789	1.74739e-07	6.09679e-07
	sp|Q5VYK3|ECM29_HUMAN	Proteasome-associated protein ECM29 homolog OS=Homo sapiens GN=ECM29 PE=1 SV=2	ECM29	10	5	8410.22	7250.67	6736.8	47820.8	60746.7	12730.9	13935.3	13290.3	14895.7	14285.3	13571.9	2.86213	0.0428781	0.0547887	0.836626	0.00584449	0.0362275	0.916587	0.0133304	0.0510116	0.899666	0.000899888	0.00988073	1.37875	6.19952e-08	2.76448e-07
	sp|P60174|TPIS_HUMAN	Triosephosphate isomerase OS=Homo sapiens GN=TPI1 PE=1 SV=3	TPI1	9	4	16618.1	21325.2	22062.5	70456	66008	32743.8	36519	51660.8	60244	66836.5	43378.2	1.77031	0.00121249	0.00681388	0.79194	0.00867154	0.0427839	1.48406	0.0228808	0.0630847	1.4621	0.0995144	0.147167	1.3771	4.4404e-07	1.22426e-06
	sp|O75439|MPPB_HUMAN	Mitochondrial-processing peptidase subunit beta OS=Homo sapiens GN=PMPCB PE=1 SV=2	PMPCB	4	2	2782.12	2252.95	2219.15	7107.21	7138.9	7650.83	6599.39	6238.81	7320.46	4643.52	4393.56	1.55864	0.000697878	0.00525815	1.55905	0.02361	0.0638857	1.48735	0.0273876	0.0672381	0.901999	0.00123935	0.0119032	1.37676	1.24742e-08	9.59176e-08
	sp|Q5VTL8|PR38B_HUMAN	Pre-mRNA-splicing factor 38B OS=Homo sapiens GN=PRPF38B PE=1 SV=1	PRPF38B	1	1	2691.21	3112.98	2855.15	28718.5	23957.5	5096.32	4888.84	4669.18	5731.95	4029.55	5114.91	3.18978	0.0318852	0.0456846	0.79049	0.000559443	0.018985	0.849374	0.0643145	0.0928162	0.663604	0.0918822	0.138696	1.37331	1.79888e-06	3.79763e-06
	sp|P06733|ENOA_HUMAN	Alpha-enolase OS=Homo sapiens GN=ENO1 PE=1 SV=2	ENO1	5	4	8916.91	8717.83	8818.12	17578.4	18164.7	16902.6	20857	30115.8	35324.5	25410.6	23623.9	1.0192	0.00819528	0.0192545	1.09838	0.0616328	0.104596	1.89172	0.0344855	0.0714279	1.47534	0.0177332	0.0464035	1.37116	4.93918e-06	8.93756e-06
	sp|Q9ULK4|MED23_HUMAN	Mediator of RNA polymerase II transcription subunit 23 OS=Homo sapiens GN=MED23 PE=1 SV=2	MED23	4	3	8034.08	6927.84	7972.76	27649.6	28731.3	17012.2	22466	17578.1	17690.7	15757.5	15144.1	1.88264	0.000676868	0.0051442	1.36849	0.0679995	0.111924	1.20582	0.000510599	0.0185943	1.01512	0.0002931	0.00618489	1.36802	1.83923e-10	1.18723e-08
	sp|Q9UNM6|PSD13_HUMAN	26S proteasome non-ATPase regulatory subunit 13 OS=Homo sapiens GN=PSMD13 PE=1 SV=2	PSMD13	2	1	2210.46	2210.01	2126.9	4054.68	4881.8	6107.63	6392.9	5993.35	7095.65	5559.99	5436.73	1.03375	0.0563138	0.0686448	1.51796	0.00895562	0.0427839	1.58433	0.0396753	0.0755118	1.33305	0.00145383	0.0130995	1.36727	5.33887e-07	1.40125e-06
	sp|P40925|MDHC_HUMAN	Malate dehydrogenase, cytoplasmic OS=Homo sapiens GN=MDH1 PE=1 SV=4	MDH1	23	8	6614.45	6327.02	5941.5	10310.6	10428.8	30655.4	33859.2	17179	21006.4	12314.5	9376.99	0.720248	0.0005643	0.00472837	2.3575	0.018301	0.0561257	1.6009	0.0458263	0.0794865	0.785008	0.0967269	0.143774	1.36591	8.19387e-07	1.98255e-06
	sp|P50991|TCPD_HUMAN	T-complex protein 1 subunit delta OS=Homo sapiens GN=CCT4 PE=1 SV=4	CCT4	15	10	15462.6	18413.5	12591.2	64163.3	66263.4	36496	40492	36062.2	41533.5	25751.1	26192.8	2.07391	7.56252e-05	0.00309286	1.31338	0.00384636	0.0295654	1.32472	0.0126942	0.0502025	0.7457	0.0115931	0.0354265	1.36443	1.06482e-09	2.659e-08
	sp|Q13190|STX5_HUMAN	Syntaxin-5 OS=Homo sapiens GN=STX5 PE=1 SV=2	STX5	1	1	5799.6	4385.19	4924.69	12466.8	12940.6	25130.2	20021.6	10500.1	9565.46	9643.23	9982.5	1.33476	0.000309831	0.00367831	2.16429	0.0426046	0.0854047	0.994228	0.00419652	0.0351423	0.962256	0.00163312	0.0134656	1.36388	2.18261e-09	3.17933e-08
	sp|Q99442|SEC62_HUMAN	Translocation protein SEC62 OS=Homo sapiens GN=SEC62 PE=1 SV=1	SEC62	1	1	9135.89	5201.05	4576.39	26479.2	26771.3	7809.01	10525.3	18417.4	21834.9	14187.7	13499.4	2.07836	0.00227596	0.00908304	0.540106	0.124977	0.17256	1.67463	0.00861545	0.0464809	1.13477	0.0143063	0.0402049	1.35697	6.36893e-07	1.59953e-06
	sp|P10599|THIO_HUMAN	Thioredoxin OS=Homo sapiens GN=TXN PE=1 SV=3	TXN	14	2	37382.4	34287.8	41819.3	146072	121796	68728.4	67098.7	75804.4	89499.9	121725	111853	1.82393	0.036001	0.0491638	0.844175	0.0011909	0.0242057	1.12753	0.0363571	0.0726391	1.6263	0.00833742	0.0284664	1.35548	2.48986e-07	7.88455e-07
	sp|P51659|DHB4_HUMAN	Peroxisomal multifunctional enzyme type 2 OS=Homo sapiens GN=HSD17B4 PE=1 SV=3	HSD17B4	7	5	5212.21	7016.17	6152.42	12848.1	12833.2	17590.1	16679	14068.7	19468.2	16257.8	16450	1.06749	0.00297907	0.0106709	1.48367	0.0003444	0.018985	1.45251	0.0736387	0.102976	1.4164	0.000984122	0.0104893	1.35502	1.80843e-09	3.17933e-08
	sp|P14866|HNRPL_HUMAN	Heterogeneous nuclear ribonucleoprotein L OS=Homo sapiens GN=HNRNPL PE=1 SV=2	HNRNPL	13	3	10314.2	7302.62	6737.17	22714.9	20647.3	18629.1	24188.1	18612.8	23254.2	18147.6	19797.7	1.41724	0.00196736	0.00861679	1.39899	0.0469723	0.0891887	1.36662	0.0339958	0.0714279	1.22472	0.00217229	0.0151118	1.35189	1.35143e-07	4.98376e-07
	sp|Q9BQA9|CQ062_HUMAN	Uncharacterized protein C17orf62 OS=Homo sapiens GN=C17orf62 PE=1 SV=1	C17orf62	1	1	2065.82	4164.59	2563.14	9044.52	10518.1	4703.61	4270.09	10564.3	12000.6	6368.69	6280.24	1.73854	0.00604577	0.0161098	0.614219	0.0615502	0.104596	1.94453	0.00344161	0.0349764	1.10946	0.0162833	0.0440606	1.35169	3.89668e-07	1.10575e-06
	sp|Q9Y4L1|HYOU1_HUMAN	Hypoxia up-regulated protein 1 OS=Homo sapiens GN=HYOU1 PE=1 SV=1	HYOU1	2	2	8671.74	16033	17904.3	28472.5	34087	32865.4	48619	36979.6	45805	36443	28662.9	1.13903	0.0146116	0.0278226	1.52033	0.0756414	0.119835	1.54317	0.0211043	0.0610724	1.19659	0.0300574	0.064283	1.34978	1.06361e-05	1.75727e-05
	sp|Q13310|PABP4_HUMAN	Polyadenylate-binding protein 4 OS=Homo sapiens GN=PABPC4 PE=1 SV=1	PABPC4	2	2	6012.56	30475.7	9024.08	36994.4	29147.8	20941.7	21404.7	113337	158639	24157.8	21995.4	1.12428	0.0683626	0.0821856	0.480946	0.258692	0.326729	3.16412	0.0448736	0.0790548	0.605138	0.206443	0.27716	1.34362	0.00159188	0.00197909
	sp|P30038|AL4A1_HUMAN	Delta-1-pyrroline-5-carboxylate dehydrogenase, mitochondrial OS=Homo sapiens GN=ALDH4A1 PE=1 SV=3	ALDH4A1	4	4	4992.21	3074.04	4429.8	9512.33	10914.7	23281.9	21400.7	6999.2	6243.68	7907.36	8364.98	1.29397	0.00779003	0.0187046	2.42321	0.00315705	0.0270375	0.668708	0.0185517	0.0576691	0.965913	0.00593848	0.0240264	1.33795	5.61573e-08	2.62468e-07
	sp|P61224|RAP1B_HUMAN	Ras-related protein Rap-1b OS=Homo sapiens GN=RAP1B PE=1 SV=1	RAP1B	3	2	2273.32	4136.85	2436.71	8893.96	8578.21	6141.14	7518.94	6938.99	7643.75	7432.7	6699.56	1.56678	0.00366532	0.0120432	1.21169	0.0184534	0.0561344	1.30598	0.00439524	0.0356317	1.26072	0.00510969	0.0221029	1.33629	3.23632e-08	1.75686e-07
	tr|C9JF98|C9JF98_HUMAN	Basic leucine zipper and W2 domain-containing protein 2 (Fragment) OS=Homo sapiens GN=BZW2 PE=1 SV=3	BZW2	3	2	5785.97	6188.62	6232.72	38836.9	42375.1	8648.68	9252.18	10942.7	13135.8	12606.1	12600.4	2.74214	0.0157679	0.0294295	0.560474	0.015816	0.0525729	0.988191	0.0554032	0.0868762	1.05425	0.00023532	0.00618489	1.33626	6.67962e-08	2.93366e-07
	sp|O43865|SAHH2_HUMAN	Putative adenosylhomocysteinase 2 OS=Homo sapiens GN=AHCYL1 PE=1 SV=2	AHCYL1	9	4	9838.16	10364.8	11590.6	43078.3	44744.2	16937.7	15554.6	23588.9	28285	25752.5	29432.4	2.05082	0.000792311	0.00562274	0.616326	0.00988053	0.0435604	1.29124	0.042067	0.0769175	1.3805	0.0260068	0.0593472	1.33472	1.67657e-07	5.88482e-07
	sp|P09496|CLCA_HUMAN	Clathrin light chain A OS=Homo sapiens GN=CLTA PE=1 SV=1	CLTA	5	2	5206.71	6281.21	5258.63	18009	17364.8	12287.5	12682.3	11916	13185.3	13651.7	14389.1	1.66378	0.000106015	0.00309286	1.16128	0.000266024	0.018985	1.16886	0.0100322	0.0484599	1.32863	0.000551788	0.00841114	1.33064	4.75977e-12	2.08002e-09
	sp|Q8N684|CPSF7_HUMAN	Cleavage and polyadenylation specificity factor subunit 7 OS=Homo sapiens GN=CPSF7 PE=1 SV=1	CPSF7	3	3	5851.82	5270.38	6107.18	10900.4	9900.7	19448	21255.7	12843.6	15543.2	14394.1	14423.8	0.856753	0.0153089	0.0288362	1.82525	0.0139125	0.0504799	1.30531	0.0459073	0.0794865	1.32706	0.000392447	0.00729785	1.32859	7.81961e-08	3.28574e-07
	sp|P46777|RL5_HUMAN	60S ribosomal protein L5 OS=Homo sapiens GN=RPL5 PE=1 SV=3	RPL5	8	4	3860.1	7224.5	3698.58	6073.18	6666.75	7595.31	8349.77	37376.4	43574.7	9866.68	12843.4	0.370363	0.168095	0.194589	0.694117	0.0537303	0.0966005	3.03805	0.0163192	0.0548575	1.20434	0.0339875	0.0678198	1.32672	6.61458e-05	9.41554e-05
	sp|P21283|VATC1_HUMAN	V-type proton ATPase subunit C 1 OS=Homo sapiens GN=ATP6V1C1 PE=1 SV=4	ATP6V1C1	3	2	4159.71	3853.43	5227.94	13279.8	10878.7	10885.7	12894	9641.96	11214	10273.1	9694.2	1.45247	0.0357045	0.0489885	1.42968	0.0256735	0.0671316	1.2404	0.0188092	0.0576691	1.17758	0.000809832	0.00988073	1.32503	2.66506e-07	8.2598e-07
	sp|Q9BZG1|RAB34_HUMAN	Ras-related protein Rab-34 OS=Homo sapiens GN=RAB34 PE=1 SV=1	RAB34	1	1	3615.32	2230.25	1331.96	19755.6	19011.3	4076.89	4188.49	3078.99	3590.65	5193.17	4462.92	3.01823	0.000127187	0.00309286	0.788558	0.0594977	0.102656	0.479086	0.146269	0.188553	1.01292	0.0259975	0.0593472	1.3247	5.28429e-07	1.3911e-06
	sp|Q15417|CNN3_HUMAN	Calponin-3 OS=Homo sapiens GN=CNN3 PE=1 SV=1	CNN3	2	2	5886.53	4865.47	5126.5	17044.2	19784.1	9440.19	14613.4	5628.75	5677.22	26649.7	22659.2	1.7987	0.0276663	0.0413339	1.18414	0.114712	0.160413	0.0949731	0.180274	0.227358	2.21974	0.0299917	0.064283	1.32439	0.000205445	0.000274135
	sp|Q9BTW9|TBCD_HUMAN	Tubulin-specific chaperone D OS=Homo sapiens GN=TBCD PE=1 SV=2	TBCD	3	2	4872.26	4370.09	4351.03	27143.2	32822.2	8351.47	7037.16	7958.47	9265.84	8416.78	8136.2	2.72619	0.0349191	0.0484433	0.763923	0.0560553	0.0991748	0.926504	0.0419604	0.0769175	0.86915	0.000253264	0.00618489	1.32144	3.88741e-07	1.10575e-06
	sp|P11766|ADHX_HUMAN	Alcohol dehydrogenase class-3 OS=Homo sapiens GN=ADH5 PE=1 SV=4	ADH5	3	1	4063.27	6568.92	4119.44	9290.65	9683.59	12894	16504.7	15082.8	18922.4	9374.11	9856.35	0.94813	0.0130418	0.0259905	1.57984	0.0362342	0.0784482	1.78985	0.0311037	0.0707363	0.96748	0.0113895	0.0349277	1.32132	2.77942e-06	5.54614e-06
	sp|Q9UNS2|CSN3_HUMAN	COP9 signalosome complex subunit 3 OS=Homo sapiens GN=COPS3 PE=1 SV=3	COPS3	3	2	23036.2	19186.6	21193.2	34425.6	37215.1	62663.3	66652.5	41989.5	46300.7	80989.8	70971.8	0.760894	0.00521563	0.0147131	1.61294	0.00321727	0.0270375	1.06237	0.0117444	0.0493493	1.84575	0.0239703	0.0566216	1.32049	9.52838e-08	3.81289e-07
	sp|Q06136|KDSR_HUMAN	3-ketodihydrosphingosine reductase OS=Homo sapiens GN=KDSR PE=1 SV=1	KDSR	3	2	4140.07	2812.2	3741.64	13195.4	14499.5	7136.47	8701.19	7108.55	9439.57	7152.56	6653.16	1.95779	0.00453141	0.0135169	1.15153	0.0321437	0.0739306	1.21484	0.0625178	0.0913722	0.953439	0.00289092	0.0171217	1.3194	4.85771e-07	1.31444e-06
	sp|Q05639|EF1A2_HUMAN	Elongation factor 1-alpha 2 OS=Homo sapiens GN=EEF1A2 PE=1 SV=1	EEF1A2	13	4	33227	43618.8	41033.4	118815	103931	65980.8	81083.8	112793	143447	85333.7	89361.8	1.50306	0.0178503	0.0319696	0.904104	0.0492399	0.0914062	1.70515	0.0487673	0.0811859	1.1525	0.000517194	0.00821868	1.3162	4.12887e-07	1.15169e-06
	sp|P61019|RAB2A_HUMAN	Ras-related protein Rab-2A OS=Homo sapiens GN=RAB2A PE=1 SV=1	RAB2A	2	2	4662.15	4402.64	3446.07	14318.8	13653.7	9880.39	9309.31	6833.86	8161.78	10342.5	12385.3	1.74579	0.000200863	0.00330456	1.20211	0.000709705	0.0200091	0.846324	0.0342369	0.0714279	1.44624	0.0307802	0.0648238	1.31012	3.54815e-09	4.11743e-08
	sp|P53990|IST1_HUMAN	IST1 homolog OS=Homo sapiens GN=IST1 PE=1 SV=1	IST1	2	2	18646.8	8867.83	8175.67	32862.2	35281.9	35959.9	42702.6	23154.1	26614.2	21824	23398.3	1.51802	0.00741659	0.0180058	1.72511	0.00713635	0.0393814	1.06466	0.0232288	0.0632459	0.926468	0.0400803	0.0753337	1.30856	8.78389e-07	2.1091e-06
	sp|P40926|MDHM_HUMAN	Malate dehydrogenase, mitochondrial OS=Homo sapiens GN=MDH2 PE=1 SV=3	MDH2	11	3	10157.4	10816.1	10137.7	25068.3	28794.1	31590.5	32576.1	22466.3	26222.9	20788.6	20578.4	1.3768	0.033918	0.0474309	1.62935	0.00191266	0.0246962	1.23113	0.0406878	0.0757833	0.996006	3.34731e-05	0.00540504	1.30832	2.13372e-09	3.17933e-08
	sp|P05141|ADT2_HUMAN	ADP/ATP translocase 2 OS=Homo sapiens GN=SLC25A5 PE=1 SV=7	SLC25A5	30	6	117621	66709.5	71688.1	967505	1.08348e+06	115804	119458	144562	150172	122573	100971	3.58696	0.0136738	0.0267359	0.462976	0.0915423	0.1363	0.788126	0.0290918	0.0686185	0.38927	0.134014	0.190143	1.30683	6.45659e-05	9.22069e-05
	sp|Q8N1F7|NUP93_HUMAN	Nuclear pore complex protein Nup93 OS=Homo sapiens GN=NUP93 PE=1 SV=2	NUP93	7	4	9242.5	7784.39	9219.88	50241	66591	13975.6	14900.9	17450.9	20757.3	13552.4	13518.2	2.73919	0.0514295	0.0636677	0.722714	0.00238965	0.0250775	1.12671	0.0399881	0.0755118	0.629545	0.00496577	0.0218095	1.30454	4.52173e-07	1.24277e-06
	sp|O94925|GLSK_HUMAN	Glutaminase kidney isoform, mitochondrial OS=Homo sapiens GN=GLS PE=1 SV=1	GLS	5	4	5980.37	5784.09	5277.31	32448.2	32355.1	10370.1	12034.3	10912.3	12657.4	10188.3	7920.7	2.51195	1.45748e-05	0.00212307	0.97967	0.0397247	0.0816927	1.05283	0.0380876	0.0743047	0.672598	0.0982598	0.145805	1.30426	4.53949e-08	2.26715e-07
	sp|Q9BPX3|CND3_HUMAN	Condensin complex subunit 3 OS=Homo sapiens GN=NCAPG PE=1 SV=1	NCAPG	3	1	2460.2	3020.41	3265.27	14422.2	17916.1	5254.88	5185.24	5304.77	5962.6	6024.64	5251.02	2.47153	0.0393209	0.0524167	0.840426	0.00468784	0.0327774	0.950439	0.0102169	0.0486277	0.9515	0.0175707	0.0462971	1.30347	6.03044e-07	1.55475e-06
	sp|P49841|GSK3B_HUMAN	Glycogen synthase kinase-3 beta OS=Homo sapiens GN=GSK3B PE=1 SV=2	GSK3B	3	2	8231.92	11089.3	8977.15	30159	32476.3	19304.5	18550.1	23120.9	24948.4	19998.5	21068.6	1.73122	0.0018274	0.00831848	1.00471	0.00169627	0.0246962	1.34936	0.00141195	0.024197	1.12223	0.000850269	0.00988073	1.30188	1.01657e-10	8.88481e-09
	sp|P62937|PPIA_HUMAN	Peptidyl-prolyl cis-trans isomerase A OS=Homo sapiens GN=PPIA PE=1 SV=2	PPIA	22	3	14614.5	22080.2	21807.3	45974.7	44022.4	42883.7	34809.1	56334.9	73703.1	46585.1	47053.5	1.20636	0.00219959	0.00897944	0.994261	0.0340968	0.0758286	1.73734	0.0496752	0.0814561	1.26358	0.00374232	0.0197484	1.30039	2.66137e-07	8.2598e-07
	sp|P05026|AT1B1_HUMAN	Sodium/potassium-transporting ATPase subunit beta-1 OS=Homo sapiens GN=ATP1B1 PE=1 SV=1	ATP1B1	5	4	15281.6	12299.4	17178.8	15308.9	17860	98046.7	128321	13058.8	13199.5	73360.3	73634.3	0.152588	0.225371	0.257482	2.92335	0.047432	0.0895369	-0.184468	0.832797	0.899709	2.30045	0.000264633	0.00618489	1.29798	3.28847e-05	4.87139e-05
	sp|P60842|IF4A1_HUMAN	Eukaryotic initiation factor 4A-I OS=Homo sapiens GN=EIF4A1 PE=1 SV=1	EIF4A1	9	4	11679.9	14946.6	13203.2	57902.4	65116.8	21136.6	25628.3	27611.6	30930.6	27281.2	26652	2.21193	0.0177759	0.0319017	0.816545	0.0492589	0.0914062	1.14059	0.0117357	0.0493493	1.02229	0.00119464	0.0116135	1.29784	2.35895e-07	7.636e-07
	sp|O95373|IPO7_HUMAN	Importin-7 OS=Homo sapiens GN=IPO7 PE=1 SV=1	IPO7	4	2	6981.08	7289.06	9411.4	39719.8	51319.6	11410.9	11715.2	16729.3	16718.2	16093.4	16113.3	2.52769	0.0463152	0.0584964	0.550721	0.0182425	0.0561257	1.0831	0.00370014	0.0351423	1.02856	0.00427018	0.0202715	1.29752	2.55404e-07	8.0586e-07
	sp|Q5T4S7|UBR4_HUMAN	E3 ubiquitin-protein ligase UBR4 OS=Homo sapiens GN=UBR4 PE=1 SV=1	UBR4	5	4	4650.11	3670.39	5841.79	29912.2	32535.4	7212.22	8322.1	8984.82	10240.2	8575.82	6967.63	2.72555	0.00517619	0.0146992	0.718367	0.0194193	0.0577296	1.02589	0.00796196	0.0446074	0.719215	0.0431192	0.0788414	1.29726	6.27448e-07	1.58494e-06
	sp|P38606|VATA_HUMAN	V-type proton ATPase catalytic subunit A OS=Homo sapiens GN=ATP6V1A PE=1 SV=2	ATP6V1A	1	1	2785.77	2208.97	2685.1	4968.91	5980.19	7542.49	8066.1	5843.17	6133.76	6204.63	6037.31	1.09663	0.0401164	0.0529018	1.60816	0.00210581	0.0246962	1.22607	0.000363084	0.0185943	1.25765	0.000325521	0.00618489	1.29713	2.62892e-10	1.35158e-08
	sp|Q9Y3D6|FIS1_HUMAN	Mitochondrial fission 1 protein OS=Homo sapiens GN=FIS1 PE=1 SV=2	FIS1	1	1	4673.04	3668.54	2357.01	9669.27	10543.4	7105.82	7733.26	9179.64	11795.1	8485.7	6434.86	1.50281	0.00195677	0.00861679	1.05694	0.00881816	0.0427839	1.5562	0.0339883	0.0714279	1.06484	0.0471455	0.0833716	1.2952	5.0885e-07	1.35178e-06
	sp|Q13620|CUL4B_HUMAN	Cullin-4B OS=Homo sapiens GN=CUL4B PE=1 SV=4	CUL4B	2	2	3594.71	2745.05	3614.72	20552.2	26839.3	5765.77	6555.4	4637.84	4941.08	6225.62	6319.45	2.83617	0.0475664	0.0597313	0.892683	0.013363	0.049456	0.529479	0.0113252	0.0492027	0.918665	0.00399492	0.0201824	1.29425	5.28125e-07	1.3911e-06
	sp|Q96TA2|YMEL1_HUMAN	ATP-dependent zinc metalloprotease YME1L1 OS=Homo sapiens GN=YME1L1 PE=1 SV=2	YME1L1	1	1	7341.3	4073.3	4377.1	37264	53731.7	9169.24	9633.56	8533.4	10726.7	6677.56	6795.67	3.11159	0.061891	0.074817	0.836743	0.026109	0.0673136	0.871412	0.0379843	0.0742691	0.355892	0.146537	0.203614	1.29391	0.000113499	0.000156217
	sp|Q01518|CAP1_HUMAN	Adenylyl cyclase-associated protein 1 OS=Homo sapiens GN=CAP1 PE=1 SV=5	CAP1	1	1	4383.68	7091.84	5975.42	16555	14413	20038.1	12152.5	13632.6	15280.5	13783.8	9140.3	1.41243	0.00838731	0.0196003	1.4683	0.111094	0.156607	1.31338	0.00393799	0.0351423	0.978523	0.110571	0.161065	1.29316	6.377e-06	1.11918e-05
	sp|Q14008|CKAP5_HUMAN	Cytoskeleton-associated protein 5 OS=Homo sapiens GN=CKAP5 PE=1 SV=3	CKAP5	4	4	6598.84	6758.66	6587.26	35680.5	42631.3	11349	13125.6	12092.2	13409	11694.2	11349.7	2.55818	0.0338708	0.0474309	0.880237	0.0496242	0.0918889	0.93952	0.0333587	0.0714279	0.793335	0.0062387	0.0247847	1.29282	5.54993e-06	9.87909e-06
	sp|O00154|BACH_HUMAN	Cytosolic acyl coenzyme A thioester hydrolase OS=Homo sapiens GN=ACOT7 PE=1 SV=3	ACOT7	4	2	4091.94	4836.62	5842.49	11997.9	13040.4	11341.7	11555.7	9554.62	11615.7	14022.6	13725	1.34633	0.00166362	0.00793962	1.21737	0.00226316	0.0250775	1.10424	0.0334005	0.0714279	1.49455	0.000868049	0.00988073	1.29062	2.61311e-09	3.51073e-08
	sp|Q9Y3C6|PPIL1_HUMAN	Peptidyl-prolyl cis-trans isomerase-like 1 OS=Homo sapiens GN=PPIL1 PE=1 SV=1	PPIL1	1	1	5469.65	5834.92	6512.59	14901.9	16676.8	11510.4	14410.6	17059.6	15390.2	13110.2	13550.8	1.41065	0.0182243	0.0322431	1.12582	0.0585762	0.101706	1.44991	0.015098	0.0538384	1.16643	0.000144909	0.00610995	1.2882	4.87545e-08	2.3939e-07
	sp|O43399|TPD54_HUMAN	Tumor protein D54 OS=Homo sapiens GN=TPD52L2 PE=1 SV=2	TPD52L2	2	2	4048.7	5116.48	5279.93	8218.33	7452.38	12473.6	18036.5	13380.9	17853.7	9615.28	10407	0.702451	0.00770383	0.0185486	1.66367	0.0799709	0.124241	1.69753	0.0606806	0.0901953	1.05599	0.00216809	0.0151118	1.27991	1.40449e-06	3.11555e-06
	sp|P47756-2|CAPZB_HUMAN	Isoform 2 of F-actin-capping protein subunit beta OS=Homo sapiens GN=CAPZB	CAPZB	11	6	11259.9	13405.9	13735.4	32277.8	31965.5	25333.1	26359.1	30554.2	34905.1	36557.3	32104.7	1.32736	0.000562202	0.00472837	1.01376	0.000400657	0.018985	1.35441	0.0224359	0.0620538	1.42332	0.0213766	0.0523337	1.27971	2.58719e-09	3.51073e-08
	sp|Q9H9E3|COG4_HUMAN	Conserved oligomeric Golgi complex subunit 4 OS=Homo sapiens GN=COG4 PE=1 SV=3	COG4	1	1	3885.7	3521.34	3862.3	9196.71	9129.69	11961.9	12960.6	8316.37	8796.18	6689.88	7466.74	1.28648	9.92842e-05	0.00309286	1.73001	0.0139773	0.0504799	1.18761	0.00498487	0.0371661	0.914035	0.0273145	0.061676	1.27954	4.41949e-09	4.49143e-08
	sp|Q9NQW7|XPP1_HUMAN	Xaa-Pro aminopeptidase 1 OS=Homo sapiens GN=XPNPEP1 PE=1 SV=3	XPNPEP1	3	3	5648.24	9966.03	6343.12	14336.7	16118.9	17445	13222	30172.3	36829	13688.6	11589.2	1.05697	0.00811041	0.0191581	1.06695	0.0480849	0.0899165	2.19445	0.0245669	0.0643605	0.788126	0.0264433	0.0598742	1.27662	4.10132e-06	7.66459e-06
	sp|P50993|AT1A2_HUMAN	Sodium/potassium-transporting ATPase subunit alpha-2 OS=Homo sapiens GN=ATP1A2 PE=1 SV=1	ATP1A2	32	9	21602.2	16820.9	17723.2	43956.2	44381	53346.5	66816.6	30800	38223.3	45874.7	45593.5	1.23879	0.00140731	0.00723884	1.68269	0.0451349	0.0877625	0.882854	0.0547134	0.0864729	1.28904	0.00136312	0.0124946	1.27334	9.55403e-08	3.81289e-07
	sp|Q96KR1|ZFR_HUMAN	Zinc finger RNA-binding protein OS=Homo sapiens GN=ZFR PE=1 SV=2	ZFR	2	1	2493.78	4411.08	2973.97	8110.53	7737.7	7644.53	8828.33	7064.6	7531.17	7873.45	8843.26	1.26687	0.00492587	0.0142557	1.32264	0.0068056	0.038624	1.1481	0.00595368	0.0399355	1.34384	0.00367588	0.0195897	1.27036	1.61648e-08	1.11429e-07
	sp|Q06210|GFPT1_HUMAN	Glutamine--fructose-6-phosphate aminotransferase [isomerizing] 1 OS=Homo sapiens GN=GFPT1 PE=1 SV=3	GFPT1	1	1	4142.41	3985.83	4469.25	15166.3	17275.8	7649.6	10022.2	8404.67	9632.72	8136.91	8086.31	1.94969	0.0259079	0.0397606	1.07327	0.077539	0.121887	1.10282	0.0339605	0.0714279	0.949887	0.000492295	0.00796789	1.26892	6.11563e-07	1.56035e-06
	sp|P61619|S61A1_HUMAN	Protein transport protein Sec61 subunit alpha isoform 1 OS=Homo sapiens GN=SEC61A1 PE=1 SV=2	SEC61A1	7	3	15530.4	6627.76	6526.85	73034.9	73281.9	15672.5	22651.5	12407.9	14022.8	15520.7	14740.1	2.93569	0.00108144	0.00648737	1.00291	0.0758332	0.119852	0.466879	0.172949	0.219068	0.662117	0.100677	0.148383	1.2669	2.06468e-05	3.18821e-05
	sp|P38919|IF4A3_HUMAN	Eukaryotic initiation factor 4A-III OS=Homo sapiens GN=EIF4A3 PE=1 SV=4	EIF4A3	1	1	3286.45	3299.77	4499.57	9333.35	9661.31	11052.7	11855.5	6667.81	8317.18	8095.49	7226.67	1.36184	0.000945931	0.00609744	1.63212	0.00075742	0.020687	1.01977	0.0432471	0.0774508	1.05187	0.00572544	0.0236414	1.2664	4.16058e-09	4.32898e-08
	sp|P54136|SYRC_HUMAN	Arginine--tRNA ligase, cytoplasmic OS=Homo sapiens GN=RARS PE=1 SV=2	RARS	3	2	5842.66	5459.93	5021.54	14668.7	15574.1	17036.8	18325	9190.79	10004	11530.7	11295.3	1.47455	0.00388443	0.012125	1.70015	0.00864586	0.0427839	0.818672	0.0101848	0.0486277	1.06864	0.000159635	0.00610995	1.2655	1.34491e-09	3.01399e-08
	sp|Q15392|DHC24_HUMAN	Delta(24)-sterol reductase OS=Homo sapiens GN=DHCR24 PE=1 SV=2	DHCR24	1	1	13013.6	6346.87	7530.24	58573.8	63949	14536.5	18762.4	11904.8	11496.8	18969.8	17150.8	2.77283	0.00154512	0.00769042	0.893326	0.0459573	0.0882785	0.384464	0.15688	0.201045	1.01068	0.0169853	0.0452596	1.26533	3.11834e-06	6.02971e-06
	sp|Q8WX92|NELFB_HUMAN	Negative elongation factor B OS=Homo sapiens GN=NELFB PE=1 SV=1	NELFB	2	2	2843.03	4075.52	2911.38	12578.7	13849.9	8076.28	7700.74	6080.12	5965.09	5981.73	6276.65	2.01181	0.00414064	0.0126095	1.26753	0.00143408	0.024576	0.878168	0.00943943	0.0480512	0.903478	0.00596537	0.0240264	1.26525	7.62982e-09	6.47424e-08
	sp|P33992|MCM5_HUMAN	DNA replication licensing factor MCM5 OS=Homo sapiens GN=MCM5 PE=1 SV=5	MCM5	6	3	10462.3	8810.3	8244.6	83118	110284	15774.6	13071.5	12927.6	14319	11821.5	13046.3	3.39816	0.0486678	0.0608592	0.653009	0.0544562	0.0973308	0.570707	0.0131064	0.0510116	0.438907	0.0204395	0.0508951	1.2652	1.07619e-05	1.77469e-05
	sp|O75396|SC22B_HUMAN	Vesicle-trafficking protein SEC22b OS=Homo sapiens GN=SEC22B PE=1 SV=4	SEC22B	3	1	4155.65	2875.78	3323.67	10563.7	10835.8	5440.63	8707.95	8898.73	10151.1	6966.12	6157.13	1.6322	0.000534299	0.0047214	1.03528	0.128206	0.176182	1.4644	0.010621	0.0486277	0.926747	0.0086348	0.028915	1.26466	1.24925e-07	4.70622e-07
	sp|Q9H0C8|ILKAP_HUMAN	Integrin-linked kinase-associated serine/threonine phosphatase 2C OS=Homo sapiens GN=ILKAP PE=1 SV=1	ILKAP	3	2	4959.85	4372.33	5341.91	12859.2	11873.2	9550.23	9825.93	12470.5	14589.7	11454	11972.3	1.33809	0.00549715	0.0151562	0.985975	0.000478763	0.018985	1.46786	0.0308595	0.0707363	1.25982	0.000285449	0.00618489	1.26294	5.90888e-10	1.91273e-08
	sp|O15523|DDX3Y_HUMAN	ATP-dependent RNA helicase DDX3Y OS=Homo sapiens GN=DDX3Y PE=1 SV=2	DDX3Y	8	4	7265.45	4728.93	6290.41	78245.9	73597.7	8617.71	8358.2	7867.95	8897.8	8074.45	8860.42	3.63883	0.00586905	0.0157832	0.477807	0.0397213	0.0816927	0.459836	0.0423173	0.0770527	0.474314	0.0351612	0.0689831	1.2627	5.5064e-06	9.82162e-06
	sp|Q6NUK1|SCMC1_HUMAN	Calcium-binding mitochondrial carrier protein SCaMC-1 OS=Homo sapiens GN=SLC25A24 PE=1 SV=2	SLC25A24	2	2	23891.8	16014.1	9753.16	62458.2	68596.4	29747	24603.5	49006.6	48577.3	30741.6	26493	1.985	0.001224	0.00681388	0.715198	0.0581729	0.101444	1.55955	0.00775738	0.0446074	0.789791	0.0422843	0.0778319	1.26238	4.33776e-07	1.19975e-06
	sp|P47756|CAPZB_HUMAN	F-actin-capping protein subunit beta OS=Homo sapiens GN=CAPZB PE=1 SV=4	CAPZB	8	5	8015.85	8477.11	8588.91	21874.5	22160.6	15853.1	16525.7	19495.4	22859.6	22539	20297.2	1.39697	6.03781e-06	0.00168548	0.953366	0.00344064	0.027694	1.34085	0.0401202	0.0755118	1.35715	0.0247078	0.0579697	1.26208	5.27301e-10	1.91273e-08
	sp|O94776|MTA2_HUMAN	Metastasis-associated protein MTA2 OS=Homo sapiens GN=MTA2 PE=1 SV=1	MTA2	4	2	7360.26	9520.22	6585.72	21365.8	21047.3	21342.1	20838.5	17132.7	20419.9	14710.5	14709.4	1.43889	0.00169617	0.00797018	1.43096	0.00126923	0.024576	1.26329	0.023035	0.0631115	0.911171	0.00793195	0.0279537	1.26108	8.91187e-09	7.34809e-08
	sp|P46977|STT3A_HUMAN	Dolichyl-diphosphooligosaccharide--protein glycosyltransferase subunit STT3A OS=Homo sapiens GN=STT3A PE=1 SV=2	STT3A	3	3	4109.75	3199.39	3436.42	18497.4	25708.5	7011.95	7942.13	6525.44	7462.37	4625.4	4732.78	2.62546	0.0603514	0.0732599	1.06176	0.014085	0.0506428	0.965393	0.017937	0.0567734	0.385523	0.0259568	0.0593472	1.25953	6.2304e-06	1.09786e-05
	sp|Q00325|MPCP_HUMAN	Phosphate carrier protein, mitochondrial OS=Homo sapiens GN=SLC25A3 PE=1 SV=2	SLC25A3	17	6	30056.5	9905.6	8944.46	167992	157306	29188.1	36856.9	24637.7	25263.8	18493.4	15862.9	3.31862	0.000240822	0.00348034	1.01838	0.0638523	0.107321	0.614017	0.167866	0.213248	0.0755056	0.455636	0.55774	1.25663	1.72341e-05	2.70423e-05
	sp|Q9UBF2|COPG2_HUMAN	Coatomer subunit gamma-2 OS=Homo sapiens GN=COPG2 PE=1 SV=1	COPG2	2	2	4988.18	4168.22	2919.59	12688.3	12961.6	12400.6	12718	6013.65	7501.4	7657.16	8056.98	1.67177	0.00163982	0.00793962	1.64158	0.00157467	0.024576	0.747388	0.045292	0.079329	0.964885	0.00828276	0.0284664	1.25641	2.10738e-08	1.32507e-07
	sp|P31689|DNJA1_HUMAN	DnaJ homolog subfamily A member 1 OS=Homo sapiens GN=DNAJA1 PE=1 SV=2	DNAJA1	2	2	5457.58	6565.8	6030.5	27773.4	36011.3	9311.68	9667.7	14720.1	12982.9	9870.21	10477.1	2.40586	0.0494005	0.0616801	0.657086	0.00147137	0.024576	1.2027	0.0222743	0.0619992	0.757493	0.00177528	0.0140084	1.25578	5.94034e-08	2.69008e-07
	sp|Q9H2H9|S38A1_HUMAN	Sodium-coupled neutral amino acid transporter 1 OS=Homo sapiens GN=SLC38A1 PE=1 SV=1	SLC38A1	1	1	7755.93	8415.71	6441.15	27712.5	36869.3	31371.3	31103.6	10861.9	10664.9	9806.22	9527.9	2.09895	0.0558996	0.068235	2.0511	0.000170111	0.0153953	0.513958	0.0140289	0.0518597	0.358972	0.0300759	0.064283	1.25575	8.1584e-08	3.39545e-07
	tr|M0R3F4|M0R3F4_HUMAN	BRISC and BRCA1-A complex member 1 (Fragment) OS=Homo sapiens GN=BABAM1 PE=1 SV=1	BABAM1	1	1	3236.11	2925.86	4390.91	16472.7	16868.6	7116.13	6393	5997.77	7883.41	6285.11	6296.24	2.24464	0.000127667	0.00309286	0.941259	0.00578764	0.0361314	0.980454	0.0610784	0.090301	0.838612	0.0124307	0.0368247	1.25124	1.2511e-08	9.59176e-08
	sp|O43707|ACTN4_HUMAN	Alpha-actinin-4 OS=Homo sapiens GN=ACTN4 PE=1 SV=2	ACTN4	6	5	5178.98	10204.4	11174.6	27796.9	28525	17439.6	19368.9	13890.9	19228.7	24299.3	21605.6	1.66951	0.00369319	0.0120442	1.05586	0.0113195	0.0468872	0.903504	0.0715047	0.100636	1.37446	0.00434349	0.0202715	1.25084	2.48763e-07	7.88455e-07
	sp|Q7L014|DDX46_HUMAN	Probable ATP-dependent RNA helicase DDX46 OS=Homo sapiens GN=DDX46 PE=1 SV=2	DDX46	1	1	5730.61	6421.2	7450.71	23871.1	25706.3	11471.6	13980.9	15475.3	15307.3	11852.1	12125.7	1.9236	0.00396211	0.0121933	0.961732	0.045198	0.0877625	1.23604	0.0012757	0.0233866	0.875623	0.00276272	0.0168855	1.24925	1.4001e-08	1.05491e-07
	sp|Q13303|KCAB2_HUMAN	Voltage-gated potassium channel subunit beta-2 OS=Homo sapiens GN=KCNAB2 PE=1 SV=2	KCNAB2	9	3	9198.54	10236.7	10463.5	20484.3	22489.6	50829.6	49519.9	21502.9	23286.9	13163.2	12908.2	1.10834	0.0155165	0.0291643	2.33184	0.000453038	0.018985	1.16805	0.0103284	0.0486277	0.387349	0.00511486	0.0221029	1.2489	8.43497e-09	7.08862e-08
	sp|P42704|LPPRC_HUMAN	Leucine-rich PPR motif-containing protein, mitochondrial OS=Homo sapiens GN=LRPPRC PE=1 SV=3	LRPPRC	8	7	4331.73	5060.83	7920	16821.2	23216.9	12159.1	14620	11002.6	12843	11712.8	10422.5	1.79452	0.0554085	0.067825	1.21425	0.0146995	0.0513895	1.04686	0.0122544	0.0496633	0.939495	0.0132078	0.038737	1.24878	2.22019e-06	4.57652e-06
	sp|O95674|CDS2_HUMAN	Phosphatidate cytidylyltransferase 2 OS=Homo sapiens GN=CDS2 PE=1 SV=1	CDS2	1	1	11757.2	9328.57	9278.12	38963.6	47537.8	18407.3	22973.6	22203.7	20373.3	18973.9	16074	2.09533	0.0364712	0.0494966	1.03157	0.051839	0.0945872	1.07268	0.0029949	0.032948	0.791936	0.0328705	0.0666562	1.24788	3.07041e-06	5.9767e-06
	sp|Q13868|EXOS2_HUMAN	Exosome complex component RRP4 OS=Homo sapiens GN=EXOSC2 PE=1 SV=2	EXOSC2	1	1	6544.65	5993.71	4953.37	14049.5	14575.5	17095.2	14934.9	11344.4	13106.5	13453.2	12751	1.29557	0.000336688	0.00367831	1.45772	0.0179188	0.0557332	1.06818	0.0204221	0.0606899	1.16808	0.0005678	0.00841114	1.24739	1.70577e-09	3.17933e-08
	sp|Q9HAV4|XPO5_HUMAN	Exportin-5 OS=Homo sapiens GN=XPO5 PE=1 SV=1	XPO5	6	3	3677.35	3939.02	4515.18	33918.8	41091	4801.17	4980.03	7382.88	8130.56	6624.76	5304.6	3.21328	0.033407	0.0471172	0.274283	0.0318177	0.0733973	0.939718	0.00845079	0.0460117	0.560716	0.0883005	0.134685	1.247	1.1935e-05	1.94612e-05
	sp|P25205|MCM3_HUMAN	DNA replication licensing factor MCM3 OS=Homo sapiens GN=MCM3 PE=1 SV=3	MCM3	6	3	9049.6	9702.39	8949.27	70950.2	74570.6	14166.1	12903.7	16935.6	16204.9	14405.8	13852.9	2.97816	0.00815701	0.0192162	0.551692	0.0313363	0.0732979	0.843608	0.00244068	0.0309998	0.61371	0.00137241	0.0124946	1.24679	1.87323e-08	1.2218e-07
	sp|P08579|RU2B_HUMAN	U2 small nuclear ribonucleoprotein B'' OS=Homo sapiens GN=SNRPB2 PE=1 SV=1	SNRPB2	3	2	3925.49	4647.02	3041.79	10228.9	11217	6188.23	7149.31	14404.3	15356.7	6466.78	6853.72	1.46976	0.00200147	0.00861679	0.784551	0.0163171	0.0534125	1.94248	0.000502561	0.0185943	0.782709	0.00836469	0.0284664	1.24488	3.25494e-09	3.94145e-08
	sp|Q9GZL7|WDR12_HUMAN	Ribosome biogenesis protein WDR12 OS=Homo sapiens GN=WDR12 PE=1 SV=2	WDR12	1	1	8728.07	8866.54	6609.85	22991	25080.2	28090.5	18516.8	24723.8	32011.6	7977.34	8783.6	1.57486	0.00327757	0.0111463	1.53025	0.09344	0.138592	1.81394	0.0510261	0.083203	0.0547923	0.367012	0.460706	1.24346	7.49541e-05	0.000105832
	sp|Q9H0U4|RAB1B_HUMAN	Ras-related protein Rab-1B OS=Homo sapiens GN=RAB1B PE=1 SV=1	RAB1B	3	3	3943.34	2990.26	3579.06	9565.91	10239.9	9011.18	9682.3	5348.21	6434.11	7429.56	9864.43	1.49875	0.00129418	0.00698219	1.41537	0.00155748	0.024576	0.749457	0.0446084	0.0789226	1.3031	0.0666043	0.107601	1.24167	1.19377e-07	4.51667e-07
	sp|Q93008|USP9X_HUMAN	Probable ubiquitin carboxyl-terminal hydrolase FAF-X OS=Homo sapiens GN=USP9X PE=1 SV=3	USP9X	5	3	3449.07	3938.46	4355.98	17499.2	20126.8	6867.9	6423.91	7274.46	8871.45	6715.03	7832.69	2.26483	0.0239312	0.0380982	0.763636	0.00232192	0.0250775	1.04427	0.0469702	0.0795581	0.893892	0.0307049	0.0648215	1.24166	1.38957e-06	3.10484e-06
	tr|E5RI56|E5RI56_HUMAN	Uncharacterized protein (Fragment) OS=Homo sapiens PE=4 SV=1	NA	1	1	8878.87	11516.3	12587.1	48098.7	53967	17115.9	16025.2	27657.5	37612.1	16921.6	16037.5	2.2147	0.0129	0.0258591	0.591892	0.0119014	0.0481565	1.56968	0.0649903	0.0929649	0.583952	0.0133643	0.0388706	1.24006	2.24426e-06	4.60442e-06
	sp|P60953|CDC42_HUMAN	Cell division control protein 42 homolog OS=Homo sapiens GN=CDC42 PE=1 SV=2	CDC42	12	5	11094.4	13903.2	11846	24419.8	26268.8	26118.8	27498.2	40893.6	51881.1	22629.9	22016.6	1.04521	0.00203737	0.00861679	1.12624	0.000504372	0.018985	1.91728	0.0476381	0.080223	0.862095	0.0017209	0.0137988	1.23771	2.03845e-09	3.17933e-08
	sp|Q92905|CSN5_HUMAN	COP9 signalosome complex subunit 5 OS=Homo sapiens GN=COPS5 PE=1 SV=4	COPS5	1	1	4814.42	4819.83	5758.49	14268.6	17051.6	8441.43	8617.3	13256.6	15120.8	10661.5	11789.9	1.60981	0.0356691	0.0489885	0.733224	0.00276358	0.0257234	1.46746	0.0218453	0.0613917	1.12952	0.0101353	0.0323295	1.235	4.06828e-07	1.13964e-06
	sp|Q9Y613|FHOD1_HUMAN	FH1/FH2 domain-containing protein 1 OS=Homo sapiens GN=FHOD1 PE=1 SV=3	FHOD1	2	1	5467.02	4194.41	4133.71	48468.1	46346.4	5581.21	5212	6573.67	6767.69	8275.75	7697.2	3.36591	0.00270839	0.0100302	0.230928	0.101375	0.146691	0.536708	0.0180583	0.0567734	0.796434	0.00375084	0.0197484	1.2325	3.49633e-07	1.022e-06
	sp|Q9UMS4|PRP19_HUMAN	Pre-mRNA-processing factor 19 OS=Homo sapiens GN=PRPF19 PE=1 SV=1	PRPF19	2	2	12191.6	15654.3	13676.7	41703	42343.3	35355.9	30903.4	31309.2	37996	18510.8	27814.8	1.60225	0.000262034	0.00352335	1.25919	0.0191811	0.0574119	1.32403	0.0397712	0.0755118	0.742873	0.141772	0.19884	1.23208	5.20849e-07	1.37946e-06
	sp|O60506|HNRPQ_HUMAN	Heterogeneous nuclear ribonucleoprotein Q OS=Homo sapiens GN=SYNCRIP PE=1 SV=2	SYNCRIP	4	2	12680.9	14925.7	16106.2	17970.8	17864.4	31047.4	39387.3	45807.8	56910.1	38564.4	44673.2	0.298284	0.03955	0.0525315	1.2732	0.0554867	0.0986417	1.81752	0.0433585	0.0774508	1.51414	0.0248726	0.0579697	1.22579	3.3024e-05	4.87551e-05
	sp|Q00765|REEP5_HUMAN	Receptor expression-enhancing protein 5 OS=Homo sapiens GN=REEP5 PE=1 SV=3	REEP5	7	4	6899.74	5535.52	5985.23	19379.9	21580.3	16225.8	17341.7	9604.72	11007.7	12462.1	11435.8	1.73787	0.0141112	0.0273683	1.45072	0.00194259	0.0246962	0.747166	0.0255156	0.0652065	0.960534	0.00463001	0.0208589	1.22407	6.65435e-08	2.93366e-07
	sp|P51649|SSDH_HUMAN	Succinate-semialdehyde dehydrogenase, mitochondrial OS=Homo sapiens GN=ALDH5A1 PE=1 SV=2	ALDH5A1	7	4	8302.12	5874.83	6578.7	11513.3	12627.8	52466.9	63097	8854.13	8174.42	11893.2	11010.4	0.802954	0.00558717	0.0152124	3.06208	0.0310003	0.0732979	0.299414	0.0742298	0.103472	0.727033	0.00661872	0.0253511	1.22287	1.47042e-06	3.23714e-06
	sp|Q9Y5P6|GMPPB_HUMAN	Mannose-1-phosphate guanyltransferase beta OS=Homo sapiens GN=GMPPB PE=1 SV=2	GMPPB	1	1	3001.32	3398.72	3581.28	6639.43	6616.61	6132.33	5422.6	11432.9	13284	7088.17	8255.38	0.994311	0.00129172	0.00698219	0.796168	0.0245091	0.0657086	1.89316	0.0286902	0.0683249	1.20529	0.0326838	0.0664317	1.22223	5.44232e-07	1.41988e-06
	sp|O00203|AP3B1_HUMAN	AP-3 complex subunit beta-1 OS=Homo sapiens GN=AP3B1 PE=1 SV=3	AP3B1	4	2	3801.39	2601.96	2744.73	7679.92	8459.16	8681.62	11397.5	4770.79	5064.92	6126.95	6483.15	1.40398	0.002288	0.00908959	1.71911	0.0508817	0.0932298	0.689523	0.0137906	0.0518597	1.048	0.00310231	0.0177217	1.21516	1.00199e-07	3.90956e-07
	sp|Q00610|CLH1_HUMAN	Clathrin heavy chain 1 OS=Homo sapiens GN=CLTC PE=1 SV=5	CLTC	15	10	16863	16807.4	16927.1	48602.6	52668.9	32761.7	44818	31052.6	34266	39412.8	33149.3	1.58605	0.019115	0.0332226	1.20157	0.0854057	0.130043	0.953389	0.0322159	0.071165	1.10511	0.0508885	0.087725	1.21153	3.70174e-05	5.4284e-05
	sp|P62333|PRS10_HUMAN	26S protease regulatory subunit 10B OS=Homo sapiens GN=PSMC6 PE=1 SV=1	PSMC6	1	1	1935.41	5601.38	2525.78	11573.7	12940.1	6188.71	4850.98	9606.68	13550.3	4913.92	4342.37	1.86956	0.00359574	0.0118887	0.718664	0.100711	0.145972	1.78741	0.044197	0.0785125	0.46447	0.189938	0.257772	1.21003	4.16585e-05	6.07838e-05
	sp|Q68EM7|RHG17_HUMAN	Rho GTPase-activating protein 17 OS=Homo sapiens GN=ARHGAP17 PE=1 SV=1	ARHGAP17	1	1	10064	5397.66	7542.93	23535.5	23342.5	19550.3	29796.8	11245.9	10091.9	17013.6	14914.6	1.61195	0.00350227	0.0116603	1.68601	0.0835331	0.127636	0.476456	0.0731375	0.102439	1.05787	0.00850964	0.0286055	1.20807	3.00773e-06	5.89408e-06
	sp|O94874|UFL1_HUMAN	E3 UFM1-protein ligase 1 OS=Homo sapiens GN=UFL1 PE=1 SV=2	UFL1	1	1	7737.3	8532.82	7654.22	20963.1	18974	17710.4	22474.8	11301.9	13814.7	19990.7	25632.7	1.32421	0.0191479	0.0332226	1.33315	0.0597581	0.102812	0.655122	0.0780226	0.108413	1.51626	0.0583606	0.0969717	1.20718	6.85921e-05	9.73206e-05
	sp|Q00341|VIGLN_HUMAN	Vigilin OS=Homo sapiens GN=HDLBP PE=1 SV=2	HDLBP	6	5	5883.07	7638.05	6676.76	16485.5	16234.9	13021.6	15328.2	23213.1	27192.9	10743.3	9102.15	1.28095	0.00086936	0.00575622	1.0741	0.0295025	0.0708384	1.90435	0.0271817	0.0672381	0.559564	0.047007	0.0833716	1.20474	5.97547e-07	1.54514e-06
	sp|P35659|DEK_HUMAN	Protein DEK OS=Homo sapiens GN=DEK PE=1 SV=1	DEK	4	2	13808.6	6161.5	5618.79	17626.3	19245.6	46668.4	33735.4	12302.1	14860.4	15666.4	14013.1	1.11196	0.0273666	0.041228	2.23671	0.044906	0.0876069	0.671059	0.0961905	0.128942	0.798911	0.0653306	0.106132	1.20466	9.86302e-05	0.000137047
	tr|G3V213|G3V213_HUMAN	Adenylate kinase 2, isoform CRA_a OS=Homo sapiens GN=AK2 PE=1 SV=1	AK2	3	3	4251.26	4180.65	4374.89	6538.3	6049.38	9545.02	10527.6	11636.8	13271	11973.6	11796.1	0.560066	0.032002	0.045777	1.23328	0.0256297	0.0671316	1.54465	0.0311047	0.0707363	1.47718	0.000176362	0.00610995	1.20379	9.0974e-08	3.68108e-07
	sp|P55060|XPO2_HUMAN	Exportin-2 OS=Homo sapiens GN=CSE1L PE=1 SV=3	CSE1L	26	10	15260.3	16136	13990.1	62203.7	71288.8	27162.4	26825.3	26728.5	28732.5	29490.9	29404.9	2.14139	0.0259308	0.0397606	0.835331	0.000792327	0.0209846	0.874174	0.00627874	0.0409524	0.960864	0.000904414	0.00988073	1.20294	2.78512e-09	3.52782e-08
	sp|Q16204|CCDC6_HUMAN	Coiled-coil domain-containing protein 6 OS=Homo sapiens GN=CCDC6 PE=1 SV=2	CCDC6	1	1	5607.45	4317.09	4176.26	12817.6	14052	6418.21	7278.05	14376.3	17637.6	9230.36	9355.65	1.51516	0.00332221	0.0112183	0.542969	0.0235391	0.0638857	1.76788	0.0362935	0.0726391	0.983404	0.00436045	0.0202715	1.20235	2.37711e-07	7.66639e-07
	sp|Q96G23|CERS2_HUMAN	Ceramide synthase 2 OS=Homo sapiens GN=CERS2 PE=1 SV=1	CERS2	2	2	20158.3	20067.4	18375.3	51509.8	65769.3	34671.2	42321.2	67733.3	77394.7	27591	21990.3	1.58591	0.0564372	0.0686994	0.978753	0.0600181	0.103057	1.89329	0.0273341	0.0672381	0.343833	0.150877	0.20865	1.20045	0.000170128	0.000229463
	sp|Q96I99|SUCB2_HUMAN	Succinyl-CoA ligase [GDP-forming] subunit beta, mitochondrial OS=Homo sapiens GN=SUCLG2 PE=1 SV=2	SUCLG2	3	3	6484.72	6188.93	4361.24	18883.6	24009.4	21759.5	20701.8	8160.95	8036.66	7898.12	7777.29	1.91721	0.0427649	0.0547887	1.90262	0.000192253	0.0153953	0.512252	0.0332477	0.0714279	0.464973	0.0408911	0.0763649	1.19926	2.15833e-07	7.14538e-07
	sp|Q9NTJ5|SAC1_HUMAN	Phosphatidylinositide phosphatase SAC1 OS=Homo sapiens GN=SACM1L PE=1 SV=2	SACM1L	4	4	7505.45	9029.39	8812.12	49279.9	55359.9	12823.2	12171.6	18297.6	20621.3	11034.3	11147.2	2.63051	0.019752	0.0337773	0.564778	0.00297861	0.0262976	1.20362	0.0188711	0.0576691	0.392504	0.0147539	0.0409922	1.19785	3.10037e-07	9.3102e-07
	sp|P49588|SYAC_HUMAN	Alanine--tRNA ligase, cytoplasmic OS=Homo sapiens GN=AARS PE=1 SV=2	AARS	22	14	16338.5	18262.5	16101.5	40311.8	44792	45480.9	43260.9	33684.1	36666.4	32413.4	34948.5	1.33213	0.0192722	0.0332226	1.39252	0.00193647	0.0246962	1.05746	0.0114844	0.0492027	0.994835	0.00773949	0.0277226	1.19424	6.80813e-08	2.97515e-07
	sp|P62258|1433E_HUMAN	14-3-3 protein epsilon OS=Homo sapiens GN=YWHAE PE=1 SV=1	YWHAE	7	3	7635.77	10160.7	13305.2	16204.3	17593.9	18190.5	21905.4	22985.8	26852.5	35119.5	39808.4	0.704916	0.021995	0.0358649	0.951424	0.0216053	0.0610017	1.26522	0.00991693	0.0484212	1.85347	0.00565548	0.0235375	1.19376	4.91475e-07	1.31763e-06
	sp|Q9P2E9|RRBP1_HUMAN	Ribosome-binding protein 1 OS=Homo sapiens GN=RRBP1 PE=1 SV=4	RRBP1	2	2	7575.39	8929.61	10904.2	22970.7	24163.3	14193.3	16151.6	22235.4	23035.3	23476.9	23594.5	1.36707	0.000565455	0.00472837	0.731759	0.0141848	0.0506428	1.30888	0.00100802	0.0225405	1.36515	0.00217858	0.0151118	1.19322	4.53783e-10	1.90521e-08
	sp|Q13492|PICAL_HUMAN	Phosphatidylinositol-binding clathrin assembly protein OS=Homo sapiens GN=PICALM PE=1 SV=2	PICALM	1	1	4099.8	3397.61	4127.19	8290.61	7108.8	8005.36	9318.66	8667.66	9363.66	11152.4	9317.19	0.990656	0.0315649	0.0454492	1.16055	0.0293926	0.0708384	1.21829	0.00368098	0.0351423	1.40126	0.0373835	0.0714949	1.19269	2.15427e-06	4.45113e-06
	sp|O60925|PFD1_HUMAN	Prefoldin subunit 1 OS=Homo sapiens GN=PFDN1 PE=1 SV=2	PFDN1	1	1	8991.29	12240.4	10307.9	24109.4	24120.1	16947.8	15833.6	33295	37723.8	24968.5	22423.7	1.19771	0.00238835	0.00923637	0.640673	0.00675645	0.038624	1.756	0.0142503	0.0520448	1.17245	0.00621894	0.0247847	1.19171	3.05543e-08	1.67952e-07
	sp|P31153|METK2_HUMAN	S-adenosylmethionine synthase isoform type-2 OS=Homo sapiens GN=MAT2A PE=1 SV=1	MAT2A	3	2	3385.01	3596.05	3373.76	16910.1	16533.7	6438.24	6945.69	7502.16	6923.68	5445.91	4122.8	2.2764	0.00148462	0.00751023	0.955162	0.0177837	0.0555105	1.06332	0.0188021	0.0576691	0.471058	0.145134	0.202308	1.19148	1.25692e-06	2.83131e-06
	sp|Q6P2E9|EDC4_HUMAN	Enhancer of mRNA-decapping protein 4 OS=Homo sapiens GN=EDC4 PE=1 SV=1	EDC4	3	2	5059.04	7881.82	5862.13	18199.9	23533.5	15642.4	12238.2	13059.1	16416.6	9559	10026.3	1.73521	0.0451566	0.0573646	1.15326	0.0441845	0.0869467	1.23353	0.0372257	0.0736077	0.643771	0.0221625	0.0533609	1.19144	2.35672e-05	3.60731e-05
	sp|O95757|HS74L_HUMAN	Heat shock 70 kDa protein 4L OS=Homo sapiens GN=HSPA4L PE=1 SV=3	HSPA4L	2	2	15139.6	8041.35	10102.2	24647	23853.1	27327.3	37842.3	19635.7	25782.1	19955	25933.3	1.12816	0.010852	0.0230211	1.55437	0.0571121	0.100435	1.03343	0.0462182	0.0794865	1.0483	0.0418869	0.0775618	1.19106	1.75579e-05	2.73541e-05
	sp|Q9Y2A7|NCKP1_HUMAN	Nck-associated protein 1 OS=Homo sapiens GN=NCKAP1 PE=1 SV=1	NCKAP1	3	2	6068.98	2142.22	3142.75	9979.68	9546.46	11185.6	18598.8	3538.51	2849.57	15496.7	8481.55	1.36717	0.0165929	0.0303394	1.97632	0.0893839	0.133999	-0.244779	0.664014	0.743084	1.66349	0.115382	0.166684	1.19055	0.00114569	0.00143253
	sp|Q9UEY8|ADDG_HUMAN	Gamma-adducin OS=Homo sapiens GN=ADD3 PE=1 SV=1	ADD3	1	1	3337.91	3664.33	7616.55	14185.7	14210.2	5740.55	8498.3	13077	17847.5	9131.63	10331.4	1.54282	0.0105261	0.022705	0.546971	0.170827	0.223507	1.66589	0.0401218	0.0755118	0.997873	0.028627	0.0626344	1.18839	2.91004e-05	4.37005e-05
	sp|P07900|HS90A_HUMAN	Heat shock protein HSP 90-alpha OS=Homo sapiens GN=HSP90AA1 PE=1 SV=5	HSP90AA1	24	9	21893.9	23018.4	21506.7	56344.1	56044.3	45141.7	45272.1	56943.5	64976.6	40728.9	42865	1.34379	2.33986e-05	0.00224628	1.02991	0.000151001	0.0153953	1.46123	0.0313234	0.0707363	0.916767	0.00735438	0.0270073	1.18793	2.34712e-11	5.12845e-09
	sp|P09884|DPOLA_HUMAN	DNA polymerase alpha catalytic subunit OS=Homo sapiens GN=POLA1 PE=1 SV=2	POLA1	2	2	8090.49	6304.05	4477.88	24347.3	26528.2	10854	12773.1	12286	15299.2	9896.08	10448.8	2.01565	0.0010653	0.00648737	0.909122	0.0169314	0.0542051	1.13258	0.0282871	0.0677341	0.69335	0.0286656	0.0626344	1.18768	2.78479e-07	8.54001e-07
	sp|O00264|PGRC1_HUMAN	Membrane-associated progesterone receptor component 1 OS=Homo sapiens GN=PGRMC1 PE=1 SV=3	PGRMC1	2	2	8069.33	8373.33	6433.12	24314.3	26623.2	12826.1	13201.4	15204.7	18392.3	16603.9	16008.4	1.73987	0.00649478	0.016844	0.771181	0.00395784	0.0295654	1.13947	0.0384666	0.0744045	1.09655	0.000743266	0.00969573	1.18677	1.61916e-08	1.11429e-07
	sp|Q15006|EMC2_HUMAN	ER membrane protein complex subunit 2 OS=Homo sapiens GN=EMC2 PE=1 SV=1	EMC2	2	2	6803.69	7967.59	6995.93	20727.7	22315	12258.7	13639.4	19472.2	21813.1	13032.4	12748.8	1.56858	0.0067846	0.0172879	0.835653	0.0171167	0.0545986	1.50843	0.0191966	0.0582563	0.829124	0.00080736	0.00988073	1.18545	3.80408e-08	1.97903e-07
	sp|P63104|1433Z_HUMAN	14-3-3 protein zeta/delta OS=Homo sapiens GN=YWHAZ PE=1 SV=1	YWHAZ	14	3	22204.1	33748.2	33432	43539.8	47729	54223	57680.2	80760	92691.3	87078.3	102600	0.615062	0.019045	0.0332226	0.90912	0.00564694	0.0361314	1.5414	0.00978622	0.0484212	1.67042	0.0181971	0.0471937	1.184	3.59498e-07	1.04059e-06
	sp|Q9NYU2|UGGG1_HUMAN	UDP-glucose:glycoprotein glucosyltransferase 1 OS=Homo sapiens GN=UGGT1 PE=1 SV=3	UGGT1	4	4	12285.9	16384.1	18676.4	74953.1	88965.5	23027.9	19827.3	27464.3	29173.8	24616.6	41623	2.37661	0.0260922	0.0399379	0.441177	0.0543595	0.0973308	0.843478	0.00603145	0.0399355	1.0694	0.139306	0.196376	1.18267	1.7447e-05	2.72298e-05
	sp|Q06124|PTN11_HUMAN	Tyrosine-protein phosphatase non-receptor type 11 OS=Homo sapiens GN=PTPN11 PE=1 SV=2	PTPN11	1	1	3738.64	5917.14	3861.95	16638.7	15287.1	9864.31	9123.47	7754.77	8943.78	8071.65	8576.99	1.82483	0.00100733	0.00628863	1.07518	0.00492415	0.0333621	0.889833	0.01335	0.0510116	0.885514	0.0116332	0.0354265	1.16884	1.69354e-08	1.14741e-07
	sp|Q14103|HNRPD_HUMAN	Heterogeneous nuclear ribonucleoprotein D0 OS=Homo sapiens GN=HNRNPD PE=1 SV=1	HNRNPD	7	4	6211.22	4568.77	5170.7	7770.96	7072.77	19512.4	17525.8	9912.17	11152.3	13297.1	14735.7	0.481198	0.0190974	0.0332226	1.80036	0.00941848	0.0428737	0.986154	0.0088629	0.0472328	1.39846	0.00576436	0.0236528	1.16654	1.79239e-07	6.1919e-07
	sp|Q8N3U4|STAG2_HUMAN	Cohesin subunit SA-2 OS=Homo sapiens GN=STAG2 PE=1 SV=3	STAG2	5	4	5053.13	4580.61	6492.27	15847.9	16424.2	9862.87	13307.6	7690.73	7720.43	14439.3	14552.3	1.58586	0.000355895	0.00379332	1.10786	0.0716113	0.115264	0.51955	0.0278628	0.0674116	1.43121	0.00183867	0.0140965	1.16112	2.80151e-08	1.58945e-07
	sp|P08134|RHOC_HUMAN	Rho-related GTP-binding protein RhoC OS=Homo sapiens GN=RHOC PE=1 SV=1	RHOC	7	2	6081.72	4696.62	4534	17110.3	17062.3	7177.59	7363.36	11049.9	12668.5	11470.4	11376.8	1.74311	0.000819513	0.00562274	0.510389	0.0218108	0.0610017	1.21627	0.0134203	0.0510116	1.16229	0.00281833	0.0169877	1.15801	1.49508e-08	1.06847e-07
	sp|P61586|RHOA_HUMAN	Transforming protein RhoA OS=Homo sapiens GN=RHOA PE=1 SV=1	RHOA	7	2	6081.72	4696.62	4534	17110.3	17062.3	7177.59	7363.36	11049.9	12668.5	11470.4	11376.8	1.74311	0.000819513	0.00562274	0.510389	0.0218108	0.0610017	1.21627	0.0134203	0.0510116	1.16229	0.00281833	0.0169877	1.15801	1.49508e-08	1.06847e-07
	sp|Q9Y606|TRUA_HUMAN	tRNA pseudouridine synthase A, mitochondrial OS=Homo sapiens GN=PUS1 PE=1 SV=3	PUS1	3	2	4578.54	5102.43	3853.4	15081.2	16150.3	11682.1	9366.75	10718.4	12550.9	5319.4	5335.73	1.79133	0.00198168	0.00861679	1.22208	0.0481475	0.0899165	1.36676	0.0253366	0.0652065	0.239883	0.0764451	0.120167	1.15501	3.04995e-06	5.96344e-06
	sp|P35222|CTNB1_HUMAN	Catenin beta-1 OS=Homo sapiens GN=CTNNB1 PE=1 SV=1	CTNNB1	3	3	9443.82	6907.76	7010.24	19115.9	19744.5	30409.5	28241.6	10585.1	11844	14210.5	13957.4	1.31911	0.00110885	0.00650427	1.91297	0.00147455	0.024576	0.526183	0.0231427	0.0632086	0.854861	0.00760721	0.027474	1.15328	6.61159e-09	5.95725e-08
	sp|O43396|TXNL1_HUMAN	Thioredoxin-like protein 1 OS=Homo sapiens GN=TXNL1 PE=1 SV=3	TXNL1	1	1	4208.33	6153.41	5464.45	16964.6	19197.2	7647.74	7311.43	15304.9	21577.8	7331.11	7847.36	1.77711	0.0107118	0.0228701	0.503678	0.025808	0.0671316	1.80559	0.0696095	0.0987641	0.524675	0.0206755	0.0511909	1.15276	6.26135e-06	1.10109e-05
	sp|P27348|1433T_HUMAN	14-3-3 protein theta OS=Homo sapiens GN=YWHAQ PE=1 SV=1	YWHAQ	8	4	31608.4	32203.1	34177	65430	67634.9	69570.8	78073.2	56070.3	66217.7	91124.2	93476.6	1.02641	0.000805569	0.00562274	1.1764	0.0290195	0.0707204	0.904561	0.0528149	0.0847806	1.49869	0.000402326	0.00732569	1.15151	1.11383e-08	8.8499e-08
	sp|P08195|4F2_HUMAN	4F2 cell-surface antigen heavy chain OS=Homo sapiens GN=SLC3A2 PE=1 SV=3	SLC3A2	1	1	17204.9	9299.83	9354.98	39864.5	52266.7	35145	31553.8	19148	22431	15618.3	15281.2	1.94629	0.0376927	0.0507603	1.48026	0.00336494	0.0274856	0.798455	0.032936	0.0714279	0.370181	0.157163	0.215606	1.1488	1.00031e-05	1.67165e-05
	tr|K7ELS9|K7ELS9_HUMAN	Tyrosine-protein phosphatase non-receptor type 2 (Fragment) OS=Homo sapiens GN=PTPN2 PE=1 SV=1	PTPN2	1	1	6230.61	7774.22	7502.73	22026.9	20153.3	12314.5	10980.4	16790	20506.9	12738.2	15023.4	1.55668	0.00728234	0.0179321	0.700133	0.0156708	0.0524762	1.37918	0.0427552	0.0772067	0.953212	0.0350096	0.0689153	1.1473	2.83265e-06	5.63949e-06
	sp|O43776|SYNC_HUMAN	Asparagine--tRNA ligase, cytoplasmic OS=Homo sapiens GN=NARS PE=1 SV=1	NARS	4	4	6763.42	4935.17	5613.37	13779.1	15463.9	13023.2	13685.9	10889	10966.6	12373.8	12252	1.34129	0.00831438	0.019482	1.21053	0.00065214	0.018999	0.921197	0.00511719	0.0371661	1.09337	0.00303157	0.017519	1.14159	2.03547e-09	3.17933e-08
	sp|Q9H0U3|MAGT1_HUMAN	Magnesium transporter protein 1 OS=Homo sapiens GN=MAGT1 PE=1 SV=1	MAGT1	1	1	6238.85	5691.68	5563.73	18422.3	20902.9	18675.8	14235.3	10146.1	9977.26	8960.88	7830.65	1.75354	0.0255212	0.0392702	1.49665	0.0642736	0.107615	0.786954	0.000388341	0.0185943	0.525814	0.0525319	0.0902021	1.14074	6.09461e-07	1.56035e-06
	sp|O60610|DIAP1_HUMAN	Protein diaphanous homolog 1 OS=Homo sapiens GN=DIAPH1 PE=1 SV=2	DIAPH1	2	2	5963.59	10712.1	9013.99	18412.6	17951.6	20161.4	25606.1	20301.1	21814.3	15062.6	13867.5	1.08629	0.00903229	0.0206115	1.4181	0.0344413	0.0763924	1.29812	0.00250769	0.0309998	0.756347	0.018888	0.0483165	1.13972	2.80444e-07	8.57021e-07
	sp|Q92797|SYMPK_HUMAN	Symplekin OS=Homo sapiens GN=SYMPK PE=1 SV=2	SYMPK	1	1	9852.15	9768.62	9325.88	41435.4	44991.1	14323.9	16949.8	20009	22111.6	14033.8	14556.1	2.16304	0.0161503	0.0297165	0.696516	0.066397	0.109907	1.12609	0.0266331	0.0667483	0.56707	0.00334042	0.018478	1.13818	1.63757e-06	3.54266e-06
	sp|P12268|IMDH2_HUMAN	Inosine-5'-monophosphate dehydrogenase 2 OS=Homo sapiens GN=IMPDH2 PE=1 SV=2	IMPDH2	6	2	6107.24	10279.7	10126.6	42874.8	45255.4	10072.1	10630.9	29807.9	30867.6	10861.6	9828.81	2.31787	0.000192663	0.00325228	0.228076	0.191849	0.248778	1.77935	0.000810923	0.0206473	0.227197	0.195514	0.264519	1.13812	1.16942e-07	4.4438e-07
	sp|Q92544|TM9S4_HUMAN	Transmembrane 9 superfamily member 4 OS=Homo sapiens GN=TM9SF4 PE=1 SV=2	TM9SF4	2	2	5354.32	7030.82	5986.12	13315	15980.8	15324.4	21546.5	9608.16	10760.3	12151.1	11842.8	1.25821	0.0343984	0.0477968	1.59	0.0750983	0.119555	0.73385	0.0114679	0.0492027	0.97018	0.00197385	0.0144629	1.13806	1.03235e-06	2.40606e-06
	sp|Q14232|EI2BA_HUMAN	Translation initiation factor eIF-2B subunit alpha OS=Homo sapiens GN=EIF2B1 PE=1 SV=1	EIF2B1	5	5	5012.85	6190.78	4244.39	15447.5	16872.4	8628.17	9587.51	13882.8	15642.1	7882.87	7257.09	1.64997	0.00227147	0.00908304	0.822721	0.00697405	0.0390726	1.51948	0.00750483	0.0446074	0.555902	0.017918	0.0467472	1.13702	4.46642e-08	2.24348e-07
	sp|Q15907|RB11B_HUMAN	Ras-related protein Rab-11B OS=Homo sapiens GN=RAB11B PE=1 SV=4	RAB11B	7	4	12286.6	17025.2	15544.1	33458.9	36116.3	26808.3	32267.8	36359.2	43331.5	29076.8	27526.7	1.21824	0.00140844	0.00723884	0.982238	0.0335156	0.0751092	1.41408	0.027921	0.0674116	0.920554	0.0021143	0.0150236	1.13378	5.76795e-08	2.64232e-07
	sp|P30101|PDIA3_HUMAN	Protein disulfide-isomerase A3 OS=Homo sapiens GN=PDIA3 PE=1 SV=4	PDIA3	17	8	13432	15150.9	15027.1	61061.1	60641.4	20785.9	23239.4	30651	33384.4	24542.5	23582	2.06559	1.26973e-05	0.00212307	0.59864	0.0311949	0.0732979	1.13917	0.012836	0.0505346	0.727076	0.000601464	0.0086177	1.13262	8.4135e-11	8.17044e-09
	sp|Q14315|FLNC_HUMAN	Filamin-C OS=Homo sapiens GN=FLNC PE=1 SV=3	FLNC	6	4	11459.8	13641	14419.1	71513.5	87274.4	21084.9	20501.8	19395.6	20979.9	20770.2	20720.4	2.59141	0.0361257	0.0491804	0.658502	0.0041572	0.0303021	0.615861	0.00563878	0.0389839	0.655168	0.006677	0.0253726	1.13024	1.13035e-07	4.34113e-07
	sp|Q86TM6|SYVN1_HUMAN	E3 ubiquitin-protein ligase synoviolin OS=Homo sapiens GN=SYVN1 PE=1 SV=2	SYVN1	1	1	9656.82	10676.1	13695.3	40265.4	44454.7	21388	25801.3	18093.4	19257.3	20797.5	19855.7	1.90093	0.00556329	0.0152124	1.05669	0.0296035	0.0708862	0.719362	0.0076631	0.0446074	0.841597	0.00524843	0.0222676	1.12964	1.31368e-07	4.90664e-07
	sp|P49327|FAS_HUMAN	Fatty acid synthase OS=Homo sapiens GN=FASN PE=1 SV=3	FASN	2	2	7435.28	6100.12	9369.44	31271.4	50728.8	13885.7	10322	9998.86	14640	13096.6	12250.3	2.42494	0.0888535	0.10537	0.664777	0.0948377	0.139778	0.690247	0.130227	0.169878	0.731118	0.0109563	0.0339566	1.12777	0.00014823	0.000201169
	sp|Q92900|RENT1_HUMAN	Regulator of nonsense transcripts 1 OS=Homo sapiens GN=UPF1 PE=1 SV=2	UPF1	2	2	3524.92	4431.51	5870.06	11385.7	9425.26	11313.1	11293.3	9666.14	10525.2	8255.27	9030.71	1.17487	0.0205055	0.034202	1.29426	0.00511531	0.0341281	1.13127	0.00336519	0.0346021	0.90713	0.00778587	0.0277749	1.12688	5.6923e-08	2.63231e-07
	sp|P27694|RFA1_HUMAN	Replication protein A 70 kDa DNA-binding subunit OS=Homo sapiens GN=RPA1 PE=1 SV=2	RPA1	4	4	6394.81	4918.04	5300.08	13653	14715.4	9033.42	10105.9	12579.4	15358.9	10260	12169.9	1.35694	0.00178287	0.00820121	0.789193	0.0102729	0.0436773	1.3349	0.0398158	0.0755118	1.01808	0.0315223	0.0657531	1.12478	4.27294e-07	1.18557e-06
	sp|P07355|ANXA2_HUMAN	Annexin A2 OS=Homo sapiens GN=ANXA2 PE=1 SV=2	ANXA2	25	11	35110.6	33085.4	43717.5	166811	150253	26905.8	23216.7	49046.6	51674.2	215104	222346	2.08735	0.0111256	0.0234307	-0.573892	0.975345	0.999396	0.432938	0.022002	0.0615956	2.55169	9.30627e-05	0.00610995	1.12452	4.13764e-07	1.15169e-06
	sp|Q9BT78|CSN4_HUMAN	COP9 signalosome complex subunit 4 OS=Homo sapiens GN=COPS4 PE=1 SV=1	COPS4	4	3	14245.4	17190.8	18002.5	36865.5	35358.7	29543.4	32797.2	37392.1	40698.2	40147.2	35243.6	1.1318	0.000374195	0.00393979	0.919494	0.00907887	0.0427839	1.24447	0.00421864	0.0351423	1.19371	0.0184823	0.0476504	1.12237	6.10607e-09	5.55906e-08
	sp|Q99623|PHB2_HUMAN	Prohibitin-2 OS=Homo sapiens GN=PHB2 PE=1 SV=2	PHB2	17	7	19521	32041.3	20576.7	90443	97880.5	42835.1	41045.3	73509.7	72433.3	23929.7	28085.1	1.96932	0.000727528	0.00534336	0.802517	0.0206418	0.0597382	1.60152	0.00296691	0.032948	0.113105	0.347606	0.439663	1.12162	2.94008e-07	8.92232e-07
	tr|E9PJH4|E9PJH4_HUMAN	40S ribosomal protein S3 OS=Homo sapiens GN=RPS3 PE=1 SV=1	RPS3	1	1	40573.2	16077.9	15721	154730	148964	59465.1	67229.1	35202.8	35030.5	24705.9	20213.8	2.65408	0.000955778	0.00609744	1.39281	0.0139687	0.0504799	0.541683	0.156577	0.200952	-0.103124	0.569368	0.67982	1.12136	1.74268e-05	2.72298e-05
	sp|Q9HD42|CHM1A_HUMAN	Charged multivesicular body protein 1a OS=Homo sapiens GN=CHMP1A PE=1 SV=1	CHMP1A	3	2	4452.46	4074.1	3790.51	10274.9	9275.2	5853.67	7275.13	11344.5	11683.5	10006.9	7191.48	1.25148	0.0159896	0.0296078	0.677039	0.0795041	0.124083	1.48769	6.43914e-05	0.0112556	1.06657	0.0938541	0.14046	1.1207	1.51226e-07	5.43917e-07
	sp|O75131|CPNE3_HUMAN	Copine-3 OS=Homo sapiens GN=CPNE3 PE=1 SV=1	CPNE3	1	1	5383.88	6904.95	8725.2	18004.1	19361.6	9943.36	10740.9	9142.68	13652.3	21473.5	27317	1.41532	0.00109855	0.00648737	0.562141	0.0303467	0.0724674	0.702325	0.134242	0.174076	1.80021	0.0399453	0.0752417	1.12	2.95628e-06	5.84568e-06
	sp|Q8IYB5-2|SMAP1_HUMAN	Isoform 2 of Stromal membrane-associated protein 1 OS=Homo sapiens GN=SMAP1	SMAP1	1	1	8154.62	10139.7	8027.68	34621	35098.7	11737.9	12624.8	19313.1	21963.3	14361.6	15633.1	1.99026	0.000107607	0.00309286	0.473367	0.0126204	0.0486168	1.23401	0.0153384	0.0538384	0.773403	0.00431709	0.0202715	1.11776	2.17011e-09	3.17933e-08
	sp|O60313|OPA1_HUMAN	Dynamin-like 120 kDa protein, mitochondrial OS=Homo sapiens GN=OPA1 PE=1 SV=3	OPA1	3	3	6402.04	4738.93	7809.36	16368.3	17206.5	10404.8	12842.6	10671.6	11412.1	19032.5	13576.1	1.41012	0.00134061	0.00709219	0.879806	0.0347135	0.0766152	0.805717	0.0111984	0.0492027	1.36799	0.0709787	0.113203	1.11591	6.69987e-07	1.66829e-06
	sp|Q9Y6E2|BZW2_HUMAN	Basic leucine zipper and W2 domain-containing protein 2 OS=Homo sapiens GN=BZW2 PE=1 SV=1	BZW2	7	5	12096.9	11283.3	10553.9	56683.2	59523.4	16970	17283.4	18534.3	20168.3	19157.4	18126.3	2.36085	0.00533133	0.0147976	0.598475	0.00145178	0.024576	0.774657	0.0121624	0.0496633	0.72077	0.00222835	0.0153353	1.11369	4.88444e-09	4.78216e-08
	sp|P61081|UBC12_HUMAN	NEDD8-conjugating enzyme Ubc12 OS=Homo sapiens GN=UBE2M PE=1 SV=1	UBE2M	2	2	6446.67	7985.84	7855.95	14104.8	14422.6	13691	14999.1	22794.4	24362.5	14860.7	12812.7	0.941016	0.00137827	0.0072132	0.949221	0.00577464	0.0361314	1.66613	0.00253141	0.0309998	0.897168	0.0283058	0.0622738	1.11338	1.27088e-08	9.65872e-08
	sp|P48147|PPCE_HUMAN	Prolyl endopeptidase OS=Homo sapiens GN=PREP PE=1 SV=2	PREP	2	2	2320.72	3160.92	1745.7	5063.91	4451.49	3657.65	4117.17	6655.16	8450.12	5057.41	5485.34	0.981763	0.00980719	0.0215906	0.690307	0.0272668	0.0684804	1.64848	0.0335207	0.0714279	1.12968	0.00511851	0.0221029	1.11256	8.21146e-07	1.98255e-06
	sp|P62917|RL8_HUMAN	60S ribosomal protein L8 OS=Homo sapiens GN=RPL8 PE=1 SV=2	RPL8	3	2	12907.5	5545.33	4422.31	26371.2	29794.5	17510.1	22166.7	11529.4	13685.5	10058.1	10939.2	1.88087	0.00383878	0.012125	1.37948	0.0218462	0.0610017	0.725454	0.0980537	0.131239	0.461389	0.196692	0.264882	1.1118	2.3185e-05	3.56128e-05
	sp|P63208|SKP1_HUMAN	S-phase kinase-associated protein 1 OS=Homo sapiens GN=SKP1 PE=1 SV=2	SKP1	7	2	8055.27	7876.61	7097.31	16375.8	16482.7	25488.8	21695.8	13756.8	15825.9	12691.5	13569.9	1.09776	0.000409833	0.00411717	1.61982	0.0348152	0.0766462	0.946253	0.0363452	0.0726391	0.77444	0.00543527	0.0229489	1.10957	5.83098e-08	2.65431e-07
	sp|Q9UK45|LSM7_HUMAN	U6 snRNA-associated Sm-like protein LSm7 OS=Homo sapiens GN=LSM7 PE=1 SV=1	LSM7	1	1	12404.9	12339.8	12013.7	25819.5	29290.6	25432.1	26364.6	20341.7	23862.4	28875.5	32325.3	1.16921	0.0353441	0.0488005	1.07975	0.00734365	0.0398674	0.851071	0.0556075	0.0868762	1.32044	0.0292771	0.0636428	1.10512	6.62447e-06	1.15334e-05
	sp|Q01813|PFKAP_HUMAN	ATP-dependent 6-phosphofructokinase, platelet type OS=Homo sapiens GN=PFKP PE=1 SV=2	PFKP	2	1	2779.18	4650.85	4262.76	48592.6	41538.3	2890.88	3721.74	11060.9	12109.3	3109.03	2603.99	3.53136	0.0244943	0.0383657	-0.237364	0.768212	0.885774	1.57161	0.00144045	0.0242107	-0.448334	0.897357	0.964567	1.10432	0.000282729	0.000369917
	sp|C9JRZ8|AK1BF_HUMAN	Aldo-keto reductase family 1 member B15 OS=Homo sapiens GN=AKR1B15 PE=2 SV=1	AKR1B15	1	1	4770.14	2514.69	2338.92	5387.69	4692.74	23621.1	13692.2	5067.78	6623.85	3858.93	4335.69	0.651849	0.066699	0.0804067	2.53998	0.0952936	0.139977	0.865768	0.0535622	0.0854258	0.353039	0.187971	0.2555	1.10266	0.000681954	0.000865062
	sp|Q9P0L0|VAPA_HUMAN	Vesicle-associated membrane protein-associated protein A OS=Homo sapiens GN=VAPA PE=1 SV=3	VAPA	3	2	4750.61	4522.9	6514.74	23861.3	24569.7	6841.18	9275.33	6808.63	7150.36	12715.5	11098.9	2.20205	7.91894e-05	0.00309286	0.614651	0.106863	0.153112	0.407306	0.0520099	0.084179	1.17795	0.00920549	0.0300209	1.10049	8.23456e-08	3.4001e-07
	sp|Q9Y4X0|AMMR1_HUMAN	AMME syndrome candidate gene 1 protein OS=Homo sapiens GN=AMMECR1 PE=1 SV=1	AMMECR1	1	1	5040.61	4257.29	5643.52	38737.3	34052.6	5435.38	6563.03	8520.22	7244.27	8105.38	6963.01	2.86938	0.0208881	0.0345761	0.268487	0.139095	0.187215	0.662324	0.0359502	0.0726391	0.597171	0.0339251	0.0678198	1.09934	4.80156e-05	6.95948e-05
	sp|P00367|DHE3_HUMAN	Glutamate dehydrogenase 1, mitochondrial OS=Homo sapiens GN=GLUD1 PE=1 SV=2	GLUD1	15	6	13180.8	14176.5	17823.7	22769.5	25459.6	82073.3	73037.9	19461.7	20169.7	26825.1	31282.5	0.679148	0.011387	0.0236395	2.36448	0.015138	0.0522781	0.395889	0.0352444	0.072309	0.947974	0.0206365	0.0511909	1.09687	2.11779e-06	4.39655e-06
	sp|P49207|RL34_HUMAN	60S ribosomal protein L34 OS=Homo sapiens GN=RPL34 PE=1 SV=3	RPL34	3	2	5445.39	3617.15	4602.42	14354.4	15806	5704.96	5033.15	15299.5	18270.9	6842.12	6415.18	1.72714	0.00327266	0.0111463	0.237222	0.142563	0.190228	1.88167	0.0256913	0.0652738	0.541269	0.0230121	0.055103	1.09683	4.44189e-06	8.16608e-06
	sp|A6NDG6|PGP_HUMAN	Phosphoglycolate phosphatase OS=Homo sapiens GN=PGP PE=1 SV=1	PGP	3	2	11260.7	6559.33	6301.24	41988.2	40255.3	12859.6	10414.3	28162.2	19768.2	7514.2	7738	2.35456	0.000250872	0.00348034	0.53337	0.0869679	0.131313	1.5756	0.0638909	0.0924514	-0.0763229	0.589305	0.696017	1.0968	1.2332e-05	1.99762e-05
	sp|O15294|OGT1_HUMAN	UDP-N-acetylglucosamine--peptide N-acetylglucosaminyltransferase 110 kDa subunit OS=Homo sapiens GN=OGT PE=1 SV=3	OGT	1	1	15536.5	8122.49	11471	45986.5	51835.6	13438.3	15880.6	25505.9	28090.5	20091.7	20525.7	2.06242	0.00419857	0.0127415	0.324093	0.160227	0.210267	1.1944	0.00484239	0.037125	0.794358	0.0277703	0.0619165	1.09382	1.55764e-06	3.40542e-06
	sp|Q15428|SF3A2_HUMAN	Splicing factor 3A subunit 2 OS=Homo sapiens GN=SF3A2 PE=1 SV=2	SF3A2	1	1	10133.4	15286.2	13094.6	23621.9	26938.7	20241.4	23223.9	31182.6	43920.5	26796.7	27619.9	0.977585	0.00938469	0.0212493	0.759436	0.0153212	0.0522781	1.54844	0.0724661	0.101816	1.08362	0.00364637	0.0195517	1.09227	6.87143e-07	1.70614e-06
	sp|P55769|NH2L1_HUMAN	NHP2-like protein 1 OS=Homo sapiens GN=NHP2L1 PE=1 SV=3	NHP2L1	2	1	6286.01	6502.41	6332.07	12580.2	13039.2	14179.9	15942.5	17462.1	20781.3	10249.4	8205.47	1.00708	0.0070869	0.0178348	1.24068	0.0315227	0.0732979	1.58505	0.0409987	0.0759171	0.533847	0.108835	0.158801	1.09166	1.47717e-05	2.35163e-05
	sp|P63010|AP2B1_HUMAN	AP-2 complex subunit beta OS=Homo sapiens GN=AP2B1 PE=1 SV=1	AP2B1	6	3	2843.24	3862.87	2656.77	6765.44	6218.69	6704.94	8883.1	5104.72	6596.37	6932.97	6288.51	1.05669	0.00269726	0.0100302	1.32038	0.0578043	0.101042	0.906581	0.0584264	0.0885473	1.08282	0.00329575	0.0183903	1.09162	5.50052e-07	1.42654e-06
	tr|K7ERB2|K7ERB2_HUMAN	AP-2 complex subunit beta (Fragment) OS=Homo sapiens GN=AP2B1 PE=1 SV=1	AP2B1	6	3	2843.24	3862.87	2656.77	6765.44	6218.69	6704.94	8883.1	5104.72	6596.37	6932.97	6288.51	1.05669	0.00269726	0.0100302	1.32038	0.0578043	0.101042	0.906581	0.0584264	0.0885473	1.08282	0.00329575	0.0183903	1.09162	5.50052e-07	1.42654e-06
	sp|P11498|PYC_HUMAN	Pyruvate carboxylase, mitochondrial OS=Homo sapiens GN=PC PE=1 SV=2	PC	3	3	6077.21	4499.33	9040.37	27503.2	28451.5	13693.1	14283.1	9630.63	11131.2	8104.62	10401.3	2.09713	0.000856961	0.00571743	1.09707	0.0130073	0.0488974	0.666798	0.0449079	0.0790548	0.500851	0.1119	0.162459	1.09046	9.91323e-07	2.33535e-06
	sp|Q99615|DNJC7_HUMAN	DnaJ homolog subfamily C member 7 OS=Homo sapiens GN=DNAJC7 PE=1 SV=2	DNAJC7	6	5	3486.48	3537.25	3310.24	12966.6	12033.7	5811.18	6993.85	5535.84	6462.9	6201.66	5817.23	1.85951	0.0146824	0.0278966	0.894277	0.0608133	0.104111	0.80045	0.0540051	0.0859753	0.80287	0.0139757	0.0397523	1.08928	1.02503e-05	1.69996e-05
	sp|P22307|NLTP_HUMAN	Non-specific lipid-transfer protein OS=Homo sapiens GN=SCP2 PE=1 SV=2	SCP2	4	4	8507.99	8076.85	7586.67	16991.8	20385.8	13737.8	19858.2	15098.5	17067.3	18378.3	15697	1.21383	0.0470327	0.0592313	1.05994	0.106064	0.152718	0.997183	0.0306378	0.0706529	1.08038	0.0420632	0.0777235	1.08783	8.3283e-05	0.000116463
	sp|Q9H3U1|UN45A_HUMAN	Protein unc-45 homolog A OS=Homo sapiens GN=UNC45A PE=1 SV=1	UNC45A	3	3	7216.73	5916.01	4332.29	33927	37182.7	10542.2	10860.9	8047.44	8165.1	8179.15	6888.47	2.61054	0.00521862	0.0147131	0.87831	0.012337	0.0485699	0.477604	0.0553561	0.0868762	0.371944	0.101805	0.149543	1.0846	5.74333e-06	1.02026e-05
	sp|P50213|IDH3A_HUMAN	Isocitrate dehydrogenase [NAD] subunit alpha, mitochondrial OS=Homo sapiens GN=IDH3A PE=1 SV=1	IDH3A	2	2	5826.41	9142.15	8207.27	17607.4	17095.2	7955.65	13693.1	29584.9	35961.2	13199.5	10091.5	1.16739	0.00367992	0.0120442	0.486627	0.232684	0.296021	2.08485	0.02981	0.0694772	0.592115	0.0896592	0.136282	1.08275	3.20115e-05	4.76627e-05
	sp|O94826|TOM70_HUMAN	Mitochondrial import receptor subunit TOM70 OS=Homo sapiens GN=TOMM70A PE=1 SV=1	TOMM70A	1	1	19151.9	21956.7	15613.8	21086.3	28265.7	37585.5	59185.9	50716.9	50583.5	46436.3	38482.1	0.384155	0.161009	0.18738	1.35562	0.107661	0.153716	1.42161	0.00164569	0.0259531	1.16712	0.0318195	0.065901	1.08213	1.35362e-05	2.16315e-05
	sp|P51692|STA5B_HUMAN	Signal transducer and activator of transcription 5B OS=Homo sapiens GN=STAT5B PE=1 SV=2	STAT5B	3	3	1832.81	4773.24	2729.87	11925.4	15237.6	3652.97	3243.32	10327.5	15000.5	3041.85	3309.3	2.12574	0.0254476	0.0392261	0.147991	0.369932	0.456668	2.02483	0.0591673	0.0889879	0.0291893	0.474357	0.575018	1.08194	0.00244101	0.00297551
	sp|P30084|ECHM_HUMAN	Enoyl-CoA hydratase, mitochondrial OS=Homo sapiens GN=ECHS1 PE=1 SV=4	ECHS1	5	2	14886.8	12965.2	15405.1	40580.4	40128.8	33273.6	38957.9	23934.5	23927.1	25489.1	23864	1.48476	0.000168682	0.00313342	1.32465	0.0335026	0.0751092	0.730894	0.00301583	0.032948	0.775166	0.00265424	0.0167661	1.07887	1.12275e-09	2.72578e-08
	sp|P12955|PEPD_HUMAN	Xaa-Pro dipeptidase OS=Homo sapiens GN=PEPD PE=1 SV=3	PEPD	1	1	8685.71	8360.54	9511.63	13766.7	12685.9	31401.5	33587.9	9891.73	11135.9	29681.3	23865.8	0.579233	0.0132042	0.0260508	1.87603	0.00884607	0.0427839	0.248108	0.0863773	0.117226	1.59663	0.0492621	0.0860216	1.075	7.71111e-06	1.32147e-05
	sp|P42330|AK1C3_HUMAN	Aldo-keto reductase family 1 member C3 OS=Homo sapiens GN=AKR1C3 PE=1 SV=4	AKR1C3	29	7	23195.2	13979.8	14991.8	27384.7	25596.5	229694	114041	19012.3	19128.5	19429.9	21982.6	0.607309	0.039609	0.0525315	3.30505	0.113636	0.159418	0.133162	0.311333	0.376877	0.251897	0.191648	0.259691	1.07436	0.00247677	0.0030149
	sp|Q15365|PCBP1_HUMAN	Poly(rC)-binding protein 1 OS=Homo sapiens GN=PCBP1 PE=1 SV=2	PCBP1	22	5	8909.87	9113.7	11016.4	31445	25547.8	13047.6	15254.5	21535.3	25425.1	17761.9	18090.2	1.5577	0.0428063	0.0547887	0.547829	0.0445233	0.0872496	1.27836	0.0315178	0.0707363	0.888981	0.00228962	0.0155126	1.06822	2.3105e-06	4.71818e-06
	sp|P62136|PP1A_HUMAN	Serine/threonine-protein phosphatase PP1-alpha catalytic subunit OS=Homo sapiens GN=PPP1CA PE=1 SV=1	PPP1CA	1	1	2638.84	3654.1	2779.97	8445.82	8693.95	4492.09	6439.96	5634.31	6976.69	5227.47	5717.16	1.50267	0.000617864	0.00490529	0.853889	0.107812	0.153716	1.06001	0.0406906	0.0757833	0.855549	0.004505	0.0205395	1.06803	2.34706e-07	7.62575e-07
	sp|Q7L1Q6|BZW1_HUMAN	Basic leucine zipper and W2 domain-containing protein 1 OS=Homo sapiens GN=BZW1 PE=1 SV=1	BZW1	2	2	5120.28	4990.78	2813.53	17602.2	19800.6	6926.77	6453.7	8376.55	9624.71	5840.58	5961.8	2.11799	0.0047308	0.0140044	0.634973	0.0378438	0.0802522	1.06294	0.00905438	0.0476719	0.453922	0.0831135	0.128918	1.06746	2.26613e-06	4.63841e-06
	sp|Q9NRX1|PNO1_HUMAN	RNA-binding protein PNO1 OS=Homo sapiens GN=PNO1 PE=1 SV=1	PNO1	1	1	7786.15	8334.18	7796.88	26859.1	32470.8	16189.4	14565.8	12926.1	13068.1	13189.6	13035.1	1.89567	0.0403991	0.0530959	0.947747	0.0292106	0.0707204	0.705106	0.000189934	0.0185943	0.717839	0.000152468	0.00610995	1.06659	8.57748e-10	2.34272e-08
	sp|Q9Y3I0|RTCB_HUMAN	tRNA-splicing ligase RtcB homolog OS=Homo sapiens GN=RTCB PE=1 SV=1	RTCB	5	3	10310.2	9236.51	11694.1	33568	34556.6	27542.3	18240.5	15916.5	18644.1	16629.7	16827.9	1.70971	5.40291e-05	0.002839	1.13634	0.11021	0.156163	0.730663	0.0360329	0.0726391	0.683869	0.00564071	0.0235375	1.06514	2.60599e-08	1.53293e-07
	sp|P06703|S10A6_HUMAN	Protein S100-A6 OS=Homo sapiens GN=S100A6 PE=1 SV=1	S100A6	32	4	89453.7	127357	90357.4	343535	307653	110557	103651	115429	122339	494901	516032	1.66901	0.00495598	0.0142955	0.0649468	0.373406	0.460306	0.215491	0.158415	0.202715	2.30355	9.06147e-05	0.00610995	1.06325	4.89952e-07	1.31759e-06
	sp|P08243|ASNS_HUMAN	Asparagine synthetase [glutamine-hydrolyzing] OS=Homo sapiens GN=ASNS PE=1 SV=4	ASNS	1	1	7211.51	10504.5	9871.63	42539.8	42390.8	14671.1	14100.3	16201.4	17507.5	13727.9	12725.4	2.20723	0.000434005	0.00426203	0.645577	0.0143419	0.0508711	0.874069	0.00398777	0.0351423	0.524388	0.0212029	0.052201	1.06281	1.17707e-08	9.26806e-08
	sp|Q68E01|INT3_HUMAN	Integrator complex subunit 3 OS=Homo sapiens GN=INTS3 PE=1 SV=1	INTS3	2	2	5837.65	4624.13	5004.53	8446.34	9885.89	12716.7	13437.2	9572.53	11778.6	9980.27	10518.8	0.830216	0.032384	0.0460972	1.34286	0.000547046	0.018985	1.05015	0.0494543	0.0814561	0.991392	0.000742353	0.00969573	1.05365	1.44082e-08	1.05822e-07
	sp|O00291|HIP1_HUMAN	Huntingtin-interacting protein 1 OS=Homo sapiens GN=HIP1 PE=1 SV=5	HIP1	1	1	9427.68	6753.51	5091.34	30614.4	31018.8	7800.28	9257.91	11228.1	11745.3	17302.8	13537.1	2.11968	0.00115209	0.00658749	0.266436	0.199392	0.257413	0.695935	0.0341478	0.0714279	1.12077	0.0357976	0.0692721	1.0507	4.51697e-06	8.25906e-06
	sp|Q9BZL1|UBL5_HUMAN	Ubiquitin-like protein 5 OS=Homo sapiens GN=UBL5 PE=1 SV=1	UBL5	2	1	5778.9	5741.03	5003.55	18345.3	20533.7	6986.01	11509.5	13988	14987.4	6577.23	6427.94	1.81944	0.0199966	0.034002	0.747616	0.171778	0.224415	1.39527	0.00551666	0.0386827	0.23953	0.0248513	0.0579697	1.05046	7.33158e-06	1.26887e-05
	sp|P27708|PYR1_HUMAN	CAD protein OS=Homo sapiens GN=CAD PE=1 SV=3	CAD	9	5	9980.97	8184.07	8331.19	66752.6	77284.9	12451.9	12008.3	12039.5	12481.8	10654	10009.4	3.02755	0.0252053	0.0391287	0.469611	0.00912919	0.0427839	0.473214	0.00895236	0.0474204	0.226252	0.0556539	0.0937216	1.04916	1.94684e-06	4.09024e-06
	sp|Q9H7N4|SFR19_HUMAN	Splicing factor, arginine/serine-rich 19 OS=Homo sapiens GN=SCAF1 PE=1 SV=3	SCAF1	1	1	4334.55	5040.12	5882.29	13299.3	12246	8426.93	12091.7	8277.62	10455.7	10663.8	9257.53	1.32855	0.00218225	0.00895441	1.01243	0.100171	0.14543	0.881099	0.0592574	0.0889879	0.96981	0.0172499	0.045825	1.04797	3.64534e-06	6.94123e-06
	sp|Q13867|BLMH_HUMAN	Bleomycin hydrolase OS=Homo sapiens GN=BLMH PE=1 SV=1	BLMH	3	2	3423.97	3620.8	4217.92	8304.48	9323.01	6624.4	6967.31	6714.03	7709.6	9132.97	7655.62	1.23124	0.0150396	0.0284515	0.856137	0.000963268	0.0221552	0.941845	0.0244605	0.0643605	1.16089	0.0379213	0.0722074	1.04753	2.57003e-07	8.07986e-07
	sp|P04075|ALDOA_HUMAN	Fructose-bisphosphate aldolase A OS=Homo sapiens GN=ALDOA PE=1 SV=2	ALDOA	28	10	51255	88539	71783.6	128541	142325	90400.9	88331.7	233404	248123	151168	158399	0.94135	0.00754977	0.0182784	0.341578	0.110908	0.156597	1.77139	0.000489442	0.0185943	1.13403	0.00513374	0.0221029	1.04709	4.41393e-08	2.22993e-07
	sp|P32929|CGL_HUMAN	Cystathionine gamma-lyase OS=Homo sapiens GN=CTH PE=1 SV=3	CTH	1	1	14356.2	18604.5	13707.7	24539.8	24670.8	55551.8	49436.2	29290.8	30277.4	28993.7	26430.5	0.661486	0.0137129	0.0267524	1.75467	0.0101674	0.0435604	0.937057	0.00356316	0.0351423	0.833031	0.00482472	0.0215143	1.04656	4.9973e-08	2.44002e-07
	sp|P23396|RS3_HUMAN	40S ribosomal protein S3 OS=Homo sapiens GN=RPS3 PE=1 SV=2	RPS3	6	4	19461.7	10791.6	12744.9	76505.2	73586.7	27070.1	30054.3	19978.1	20156.3	18224.7	17421.5	2.38846	0.000171655	0.00313342	0.994794	0.00978834	0.0435604	0.485525	0.0802345	0.110433	0.314432	0.157198	0.215606	1.0458	3.95649e-07	1.11632e-06
	sp|P51610|HCFC1_HUMAN	Host cell factor 1 OS=Homo sapiens GN=HCFC1 PE=1 SV=2	HCFC1	4	3	5570.55	6333.52	5734.81	17424.1	16042.8	7752.98	8689.74	14477.4	17008.7	10042	9808.39	1.50894	0.0121651	0.0247262	0.483652	0.0380425	0.0803119	1.42092	0.0364756	0.0726391	0.755369	0.000429057	0.00735286	1.04222	1.42995e-07	5.20739e-07
	sp|P14625|ENPL_HUMAN	Endoplasmin OS=Homo sapiens GN=HSP90B1 PE=1 SV=1	HSP90B1	24	13	15115.8	24552.6	22036	48608.9	50218.1	32530.8	31726.5	51203.5	59077.5	37446.2	35290.7	1.2645	0.00310843	0.0109107	0.643452	0.0260752	0.0673136	1.4227	0.00923352	0.0477131	0.822278	0.010367	0.0327384	1.03823	1.52649e-07	5.46783e-07
	sp|Q15459|SF3A1_HUMAN	Splicing factor 3A subunit 1 OS=Homo sapiens GN=SF3A1 PE=1 SV=1	SF3A1	1	1	2508.85	4778.96	4360.22	8838.39	9875.18	6675.07	5801.01	11026.5	12138.5	5755.36	6144.76	1.26896	0.00406888	0.0124343	0.68404	0.0327	0.0748162	1.57683	0.00172229	0.0259531	0.615852	0.0443544	0.0800865	1.03642	1.97227e-07	6.65546e-07
	sp|Q9Y277|VDAC3_HUMAN	Voltage-dependent anion-selective channel protein 3 OS=Homo sapiens GN=VDAC3 PE=1 SV=1	VDAC3	1	1	5244.13	4137.89	4517.01	24644	26282.6	5800.44	10046.5	5557.58	6459.17	7842.87	5521.02	2.4584	0.00533323	0.0147976	0.774187	0.180071	0.234549	0.375025	0.0648394	0.092901	0.528318	0.156141	0.214909	1.03398	0.000121934	0.0001673
	sp|Q9Y224|CN166_HUMAN	UPF0568 protein C14orf166 OS=Homo sapiens GN=C14orf166 PE=1 SV=1	C14orf166	2	2	22426.7	17747.4	16003.8	51286.9	50209	59322.2	41086.3	28067.8	31220.4	27949.9	29009.4	1.43831	0.00102971	0.00633777	1.42277	0.0833411	0.127613	0.662705	0.0113941	0.0492027	0.604894	0.0148195	0.0409922	1.03217	2.76043e-07	8.49511e-07
	sp|Q15046|SYK_HUMAN	Lysine--tRNA ligase OS=Homo sapiens GN=KARS PE=1 SV=3	KARS	7	5	19865.7	13212.3	12201.9	30658.4	31870.9	24765.2	26694.5	41258.7	44415.7	26076.9	26330	1.05062	0.00841898	0.0196104	0.769535	0.0175723	0.0550621	1.50496	0.00120507	0.0233866	0.79585	0.0217114	0.0530049	1.03024	7.8845e-08	3.29715e-07
	sp|Q16658|FSCN1_HUMAN	Fascin OS=Homo sapiens GN=FSCN1 PE=1 SV=3	FSCN1	4	3	5486.69	7641.05	5710.57	16634.1	16724.3	21184.2	15560.3	6628.64	7388.16	10489.7	14583.1	1.40934	0.00208115	0.00866156	1.54882	0.0644402	0.107688	0.158451	0.211396	0.263191	0.997417	0.0863028	0.133266	1.02851	3.40601e-05	5.01999e-05
	sp|P37837|TALDO_HUMAN	Transaldolase OS=Homo sapiens GN=TALDO1 PE=1 SV=2	TALDO1	5	3	13221.2	7981.59	6437.94	22374.8	22646.5	15884.1	17333.4	17765.6	22092.3	16655.9	16755.4	1.28877	0.0113057	0.0236253	0.850112	0.0286928	0.0704532	1.11303	0.023674	0.0638294	0.858505	0.0337342	0.0677786	1.02761	4.18812e-06	7.78812e-06
	sp|O43488|ARK72_HUMAN	Aflatoxin B1 aldehyde reductase member 2 OS=Homo sapiens GN=AKR7A2 PE=1 SV=3	AKR7A2	6	6	13969.8	17190.6	21113.9	29322.5	27722.4	51514.5	45387.7	25142	27495.6	38879.1	48092.1	0.710955	0.0113531	0.0236253	1.47539	0.00786021	0.0413845	0.594952	0.0176694	0.0567734	1.3194	0.0347205	0.0688112	1.02517	9.70143e-07	2.29164e-06
	sp|P21399|ACOC_HUMAN	Cytoplasmic aconitate hydratase OS=Homo sapiens GN=ACO1 PE=1 SV=3	ACO1	1	1	4144.98	5031.89	5360.41	14391.8	13624.2	7696.51	6948.08	8614.27	9480.49	9201.12	10957	1.53146	0.000499529	0.0045478	0.595574	0.0120267	0.0483906	0.900778	0.00570931	0.0389839	1.05657	0.0345283	0.0686548	1.02109	2.55268e-08	1.52811e-07
	sp|P12814|ACTN1_HUMAN	Alpha-actinin-1 OS=Homo sapiens GN=ACTN1 PE=1 SV=2	ACTN1	3	3	3886.26	3842.02	4283.29	8767.8	10910.6	8888.64	9853.57	5223.79	5964.5	8190.6	8505.8	1.29715	0.0553351	0.067825	1.22683	0.0206034	0.0597382	0.482527	0.0552782	0.0868762	1.06007	0.0004204	0.00734859	1.01664	4.88726e-07	1.31759e-06
	sp|P17987|TCPA_HUMAN	T-complex protein 1 subunit alpha OS=Homo sapiens GN=TCP1 PE=1 SV=1	TCP1	6	3	12632.4	21486.7	18670.3	66598	72385.3	29407.8	34387	33742.3	33888.7	23807.8	18743.5	1.98155	0.00115319	0.00658749	0.858154	0.016828	0.0540722	0.9424	0.0124442	0.0496633	0.273917	0.196586	0.264882	1.01401	8.48026e-07	2.0418e-06
	sp|Q96T76|MMS19_HUMAN	MMS19 nucleotide excision repair protein homolog OS=Homo sapiens GN=MMS19 PE=1 SV=2	MMS19	2	2	7805.64	5846	4401.8	21527.2	24146.4	11026	10963.6	10638.9	10958.2	7920.7	8143.48	1.92405	0.00385918	0.012125	0.869507	0.0184938	0.0561344	0.843525	0.0185625	0.0576691	0.416537	0.0882107	0.134685	1.0134	1.98227e-06	4.15468e-06
	sp|Q15102|PA1B3_HUMAN	Platelet-activating factor acetylhydrolase IB subunit gamma OS=Homo sapiens GN=PAFAH1B3 PE=1 SV=1	PAFAH1B3	1	1	4601.93	3745.24	3148.25	12101.3	8206.81	10542.8	8482.22	6277.1	6848.82	5892.8	5354.2	1.40596	0.0883695	0.104939	1.3118	0.0385001	0.0805003	0.776323	0.00638125	0.0410089	0.553445	0.0189064	0.0483165	1.01188	6.44681e-06	1.12916e-05
	sp|P62195|PRS8_HUMAN	26S protease regulatory subunit 8 OS=Homo sapiens GN=PSMC5 PE=1 SV=1	PSMC5	2	2	13097.5	24664.6	12038.4	51061.7	50208.3	32763.7	37386.3	22715.2	22815.2	28954.8	33072.3	1.60894	0.00654228	0.016917	1.07925	0.0152244	0.0522781	0.455636	0.133421	0.173269	0.901703	0.0276735	0.0618585	1.01138	5.81636e-06	1.03114e-05
	sp|P08238|HS90B_HUMAN	Heat shock protein HSP 90-beta OS=Homo sapiens GN=HSP90AB1 PE=1 SV=4	HSP90AB1	34	9	25142.5	23413.8	24053.5	162969	165779	32787.3	30195.3	34708.6	39470.1	28778.3	30026.7	2.76371	0.00109852	0.00648737	0.379751	0.0388537	0.080778	0.615803	0.051992	0.084179	0.280736	0.0084575	0.02854	1.01	3.52673e-07	1.02745e-06
	sp|Q92688|AN32B_HUMAN	Acidic leucine-rich nuclear phosphoprotein 32 family member B OS=Homo sapiens GN=ANP32B PE=1 SV=1	ANP32B	2	2	19456	11756.7	10725.4	41070	43421.9	24274.5	29374.2	28255.1	33483.2	17639.8	18216.6	1.59551	0.00214398	0.00883887	0.940244	0.0232767	0.0635253	1.14287	0.012617	0.0501238	0.35893	0.143763	0.201038	1.00939	1.55855e-06	3.40542e-06
	sp|P31947|1433S_HUMAN	14-3-3 protein sigma OS=Homo sapiens GN=SFN PE=1 SV=1	SFN	3	2	4811.32	8703.9	6440.82	13606.1	13931	15150.8	14437.9	11160.9	12390.1	13317.2	13392.9	1.04951	0.0111996	0.0234734	1.15318	0.00642204	0.0379247	0.823925	0.0154346	0.0539595	1.00552	0.0135431	0.039065	1.00804	2.8585e-07	8.70499e-07
	sp|Q5JPE7|NOMO2_HUMAN	Nodal modulator 2 OS=Homo sapiens GN=NOMO2 PE=1 SV=1	NOMO2	4	4	4964.68	5133.14	5262.71	9678.61	11113.1	12491.1	13877.1	7227.25	8693.18	10948.8	9518.51	1.02174	0.0411134	0.0535166	1.36453	0.0256399	0.0671316	0.636613	0.0782879	0.108437	0.999056	0.0422999	0.0778319	1.00549	4.73551e-05	6.87514e-05
	sp|P08107|HSP71_HUMAN	Heat shock 70 kDa protein 1A/1B OS=Homo sapiens GN=HSPA1A PE=1 SV=5	HSPA1A	37	11	69369.3	67446.8	62917.2	134935	155924	132076	167249	102394	119659	129266	133808	1.12721	0.0379471	0.0509459	1.1686	0.0646284	0.107746	0.737788	0.0542944	0.0861222	0.982352	0.000469182	0.00773708	1.00399	1.09882e-06	2.52066e-06
	tr|H0Y400|H0Y400_HUMAN	Spliceosome RNA helicase DDX39B (Fragment) OS=Homo sapiens GN=DDX39B PE=1 SV=1	DDX39B	2	1	4503.91	6462.59	4254.82	9715.08	10159.3	10245.9	9689.66	11087.5	11940.8	9556.24	9240	0.969782	0.0069245	0.0175421	0.974216	0.00590051	0.0363172	1.18227	0.00226799	0.0299643	0.889313	0.0104508	0.0327384	1.0039	2.10685e-08	1.32507e-07
	sp|Q9UIJ7|KAD3_HUMAN	GTP:AMP phosphotransferase AK3, mitochondrial OS=Homo sapiens GN=AK3 PE=1 SV=4	AK3	1	1	4558.02	2130.22	3063.13	4325.97	3506.29	12941.7	12938.7	5488.33	6303.89	6378.38	5690.66	0.268786	0.238318	0.271564	1.99315	0.00264126	0.0257234	0.859121	0.0249768	0.0649695	0.892596	0.0220001	0.0533609	1.00341	5.49166e-06	9.81535e-06
	sp|Q15637|SF01_HUMAN	Splicing factor 1 OS=Homo sapiens GN=SF1 PE=1 SV=4	SF1	2	2	5438	5362.81	6051.33	10086.9	9792.75	8120.61	9048.72	9975.81	12281.6	19115.5	14425.8	0.823322	0.000247857	0.00348034	0.611865	0.0280963	0.0697619	0.986318	0.0605169	0.0901129	1.57797	0.064662	0.105241	0.999869	5.01907e-07	1.34149e-06
	sp|Q96JJ7|TMX3_HUMAN	Protein disulfide-isomerase TMX3 OS=Homo sapiens GN=TMX3 PE=1 SV=2	TMX3	3	2	8152.2	9324.39	7079.09	40590.7	54161.5	15398.7	14626.8	8872.89	9967.71	11137.7	10275	2.53307	0.0532601	0.0655148	0.875095	0.00156004	0.024576	0.202751	0.122108	0.160244	0.387374	0.0240803	0.0567283	0.999571	3.96392e-06	7.45046e-06
	sp|P60866|RS20_HUMAN	40S ribosomal protein S20 OS=Homo sapiens GN=RPS20 PE=1 SV=1	RPS20	1	1	13780.5	7912.35	6219.81	40609.1	35644	23384.1	23249.6	14085.3	14558.1	9975.19	8808.97	2.03484	0.00320234	0.0111065	1.32541	0.0128085	0.0488974	0.622243	0.0792902	0.109478	0.013558	0.486698	0.58916	0.999012	2.27241e-05	3.49663e-05
	sp|P80404|GABT_HUMAN	4-aminobutyrate aminotransferase, mitochondrial OS=Homo sapiens GN=ABAT PE=1 SV=3	ABAT	2	2	7686.02	4154.78	5589.54	10516.6	10617.9	24854.8	27857.8	7271.75	8553.28	8055.38	8439.77	0.86296	0.0215739	0.0354428	2.18151	0.00431524	0.0306851	0.44557	0.0907902	0.122644	0.505403	0.0681722	0.109568	0.998861	8.85447e-06	1.49398e-05
	sp|P22102|PUR2_HUMAN	Trifunctional purine biosynthetic protein adenosine-3 OS=Homo sapiens GN=GART PE=1 SV=1	GART	2	1	10998.7	20155.7	16420.6	25938.6	24255.7	45905	50771.5	34992.4	40461	25365.7	18548.6	0.662284	0.0316928	0.0455297	1.60793	0.00185958	0.0246962	1.25035	0.00757878	0.0446074	0.46945	0.141964	0.19884	0.997501	1.11433e-06	2.54288e-06
	sp|P16615|AT2A2_HUMAN	Sarcoplasmic/endoplasmic reticulum calcium ATPase 2 OS=Homo sapiens GN=ATP2A2 PE=1 SV=1	ATP2A2	25	10	9648.4	8715.78	8127.35	55687.5	62275.2	12928	13153.4	11720.1	12184.2	10827	10085.8	2.73969	0.0192278	0.0332226	0.562447	0.00393759	0.0295654	0.4367	0.00494499	0.0371661	0.243819	0.0345631	0.0686548	0.995664	2.4797e-07	7.88455e-07
	sp|P33527|MRP1_HUMAN	Multidrug resistance-associated protein 1 OS=Homo sapiens GN=ABCC1 PE=1 SV=3	ABCC1	3	3	8821.31	8836.25	10782.6	41876	52127.7	13097.4	14792.3	13208.4	13436.5	15030.1	14172.3	2.30975	0.0411015	0.0535166	0.556764	0.0231874	0.0635253	0.49089	0.0123652	0.0496633	0.623122	0.00363875	0.0195517	0.995131	7.70347e-07	1.89124e-06
	sp|Q96CM8|ACSF2_HUMAN	Acyl-CoA synthetase family member 2, mitochondrial OS=Homo sapiens GN=ACSF2 PE=1 SV=2	ACSF2	3	3	4662.74	4663.36	4451.09	7546.81	6967.65	29111	14368	6509.19	7970.62	6459.54	5814.42	0.660172	0.0279653	0.0416383	2.243	0.129225	0.177026	0.656724	0.0842854	0.114923	0.418281	0.0588017	0.0975193	0.994544	0.000213674	0.000284248
	sp|P54577|SYYC_HUMAN	Tyrosine--tRNA ligase, cytoplasmic OS=Homo sapiens GN=YARS PE=1 SV=4	YARS	9	5	6618.12	9239.38	7228.65	10795.5	11302.5	18637.3	23027.8	10436.3	11068.6	23474.1	20892.7	0.521851	0.0208802	0.0345761	1.43678	0.0377481	0.0802522	0.4826	0.0239543	0.0638294	1.52742	0.00788353	0.0278956	0.992161	2.48874e-06	5.01189e-06
	tr|H7C1K0|H7C1K0_HUMAN	Serrate RNA effector molecule homolog (Fragment) OS=Homo sapiens GN=SRRT PE=1 SV=1	SRRT	3	3	7534.28	10166.1	8789.81	20348.1	18239.2	20504.8	17931.8	16372	16807.2	14549.1	16202.4	1.12763	0.00717459	0.017916	1.12198	0.0147971	0.0515246	0.909782	0.00310939	0.0331415	0.80016	0.00810907	0.0282364	0.989889	5.55136e-08	2.60854e-07
	sp|P62269|RS18_HUMAN	40S ribosomal protein S18 OS=Homo sapiens GN=RPS18 PE=1 SV=3	RPS18	16	4	23305.6	12032.4	11683.2	69184.6	57699.2	26396	52345.2	21709.3	21455.6	17543.5	17286.1	2.01708	0.0116356	0.0238722	1.32877	0.150516	0.198912	0.461508	0.130827	0.170153	0.151963	0.346563	0.43898	0.98983	0.00082907	0.00104863
	sp|P61009|SPCS3_HUMAN	Signal peptidase complex subunit 3 OS=Homo sapiens GN=SPCS3 PE=1 SV=1	SPCS3	2	1	7642.93	8919.33	9635.3	24785.7	25843.8	15265.3	20192.5	16022.9	16272.7	12567.3	12292.1	1.53551	0.000172077	0.00313342	1.02163	0.0771217	0.121449	0.886866	0.00229703	0.0299643	0.509323	0.00979071	0.0315759	0.988333	6.84431e-09	5.98966e-08
	sp|Q92841|DDX17_HUMAN	Probable ATP-dependent RNA helicase DDX17 OS=Homo sapiens GN=DDX17 PE=1 SV=2	DDX17	3	3	6751.42	7849.19	7321.15	27673	26360.6	16418.4	12263.7	12463.1	16208.5	7310.71	8517.49	1.88646	0.00282813	0.0103172	0.972749	0.0879277	0.132498	0.972221	0.0786265	0.108733	0.115096	0.24427	0.321524	0.986631	6.32909e-05	9.06824e-05
	sp|P84098|RL19_HUMAN	60S ribosomal protein L19 OS=Homo sapiens GN=RPL19 PE=1 SV=1	RPL19	8	3	9581.23	6775.82	7290.25	14095.2	15739.5	20893.4	23745.5	10937.2	11456.1	15700.2	16128.3	0.920281	0.00617965	0.0162365	1.50159	0.00969541	0.0435604	0.506351	0.0260699	0.0660438	1.01361	0.00417785	0.0202715	0.985457	1.29518e-07	4.85831e-07
	sp|P78371|TCPB_HUMAN	T-complex protein 1 subunit beta OS=Homo sapiens GN=CCT2 PE=1 SV=4	CCT2	13	7	14888.5	20431.5	15218.3	46323.9	46503.8	27955	27105.1	37335.2	43680.2	23848.2	23826.2	1.46214	0.00179835	0.00822912	0.708592	0.0112022	0.0466226	1.26578	0.0179377	0.0567734	0.5008	0.0300269	0.064283	0.984329	2.09841e-07	6.97343e-07
	sp|Q9Y4W6|AFG32_HUMAN	AFG3-like protein 2 OS=Homo sapiens GN=AFG3L2 PE=1 SV=2	AFG3L2	3	2	4756.35	4891.48	4861.63	14404.3	15967.3	7177.82	9389.1	7776.97	8834.05	8461.65	7406.86	1.65069	0.0237089	0.0380212	0.776275	0.0985888	0.143851	0.78011	0.0472923	0.0799487	0.714135	0.0528101	0.090325	0.980304	7.61895e-05	0.000107403
	sp|Q9UBT2|SAE2_HUMAN	SUMO-activating enzyme subunit 2 OS=Homo sapiens GN=UBA2 PE=1 SV=2	UBA2	5	3	1734	2548.6	1788.64	6277.57	6104.14	3148.43	3261.73	3526.77	4397.43	3565.77	2894.34	1.61311	0.000978899	0.00616411	0.663331	0.0205194	0.0597382	0.969237	0.0384792	0.0744045	0.67453	0.0476109	0.083895	0.980052	6.66716e-07	1.66489e-06
	sp|P63151|2ABA_HUMAN	Serine/threonine-protein phosphatase 2A 55 kDa regulatory subunit B alpha isoform OS=Homo sapiens GN=PPP2R2A PE=1 SV=1	PPP2R2A	1	1	3665.18	5550.01	2125.57	12530	15922.9	6777.83	5401.59	5653.11	7003.63	5134.36	6100.56	1.91202	0.0235247	0.0377952	0.68789	0.0756853	0.119835	0.743351	0.0617905	0.0907646	0.571435	0.101043	0.148673	0.978674	0.000137922	0.000188056
	sp|P45954|ACDSB_HUMAN	Short/branched chain specific acyl-CoA dehydrogenase, mitochondrial OS=Homo sapiens GN=ACADSB PE=1 SV=1	ACADSB	1	1	6921.32	6363.45	9092.96	12629.3	13634.2	19017.7	33611.6	8502.07	8647.47	17605.9	13743.8	0.81596	0.00529844	0.0147976	1.81877	0.115656	0.161254	0.201068	0.15597	0.200467	1.07135	0.0521746	0.0897649	0.976786	6.58683e-05	9.39134e-05
	sp|Q969U7|PSMG2_HUMAN	Proteasome assembly chaperone 2 OS=Homo sapiens GN=PSMG2 PE=1 SV=1	PSMG2	1	1	2866.9	2153.67	1532.63	5006.19	4795.18	3172.77	2583.35	6966.11	6770.76	3790.15	3225.42	1.16575	0.00732756	0.0179321	0.397858	0.124342	0.172226	1.65274	0.0022947	0.0299643	0.683324	0.0348412	0.0688942	0.974918	1.27004e-06	2.8535e-06
	sp|Q9BWD1|THIC_HUMAN	Acetyl-CoA acetyltransferase, cytosolic OS=Homo sapiens GN=ACAT2 PE=1 SV=2	ACAT2	3	3	9959.52	5845.33	6389.07	22480.9	22816	11146.3	12791.4	15031.9	17639.2	10910.1	9144.43	1.61421	0.00319058	0.0111065	0.694086	0.0294597	0.0708384	1.14282	0.0109658	0.0492027	0.438729	0.0956505	0.14266	0.97246	1.68905e-06	3.63603e-06
	sp|P07195|LDHB_HUMAN	L-lactate dehydrogenase B chain OS=Homo sapiens GN=LDHB PE=1 SV=2	LDHB	19	3	11975.5	10559.7	12521.5	51465.7	46631.2	13224.2	15068.4	20057.8	21958.2	19777	17960.5	2.06948	0.0157676	0.0294295	0.275702	0.0827211	0.127062	0.846213	0.00991682	0.0484212	0.691278	0.0134313	0.0388706	0.970669	2.87794e-06	5.71664e-06
	sp|Q15286|RAB35_HUMAN	Ras-related protein Rab-35 OS=Homo sapiens GN=RAB35 PE=1 SV=1	RAB35	3	3	8197.29	9236.03	7981.13	21168.7	23217.5	15294.6	13971.8	14101	16071.4	15419.3	15445.1	1.38943	0.0131102	0.0259905	0.788559	0.0118138	0.0480245	0.832543	0.0307591	0.0707363	0.865259	0.00152751	0.0133504	0.968947	1.43638e-07	5.20912e-07
	tr|D6RED7|D6RED7_HUMAN	40S ribosomal protein S3a (Fragment) OS=Homo sapiens GN=RPS3A PE=1 SV=1	RPS3A	5	2	12285.6	9307.29	7907.7	40526.7	40310.5	21319.2	27568.7	10495.7	9762.07	13884.2	13288	2.03924	0.000833987	0.00562274	1.3137	0.0473676	0.0895369	0.0426947	0.421892	0.495609	0.466353	0.0471196	0.0833716	0.965495	1.18246e-05	1.93172e-05
	sp|O60701|UGDH_HUMAN	UDP-glucose 6-dehydrogenase OS=Homo sapiens GN=UGDH PE=1 SV=1	UGDH	8	5	17988.8	13585.1	13320	42696.4	41143.1	42062	47538	20054.9	20887.8	18652.6	18866.4	1.48607	0.000396464	0.00402918	1.58194	0.0100974	0.0435604	0.452049	0.0297885	0.0694772	0.326067	0.0641842	0.104659	0.961533	1.50693e-07	5.43917e-07
	sp|P63000|RAC1_HUMAN	Ras-related C3 botulinum toxin substrate 1 OS=Homo sapiens GN=RAC1 PE=1 SV=1	RAC1	1	1	11823.8	9674.19	10868.2	19710.1	19328	20728.1	18840.3	31401.9	35720.9	14379.5	15288	0.855356	0.00140666	0.00723884	0.874822	0.00920373	0.0427839	1.63728	0.0220588	0.0615956	0.459359	0.00673448	0.0254119	0.956704	4.05217e-08	2.09562e-07
	sp|O15144|ARPC2_HUMAN	Actin-related protein 2/3 complex subunit 2 OS=Homo sapiens GN=ARPC2 PE=1 SV=1	ARPC2	1	1	6921.37	4190.77	4364.51	8654.09	9366.4	11338.7	7791.89	13703.2	18805.7	6534.9	7709.41	0.804508	0.018111	0.0322383	0.890748	0.0978932	0.143314	1.65571	0.0567622	0.0876988	0.465256	0.0807105	0.125741	0.954055	0.000103324	0.000142662
	sp|Q9H936|GHC1_HUMAN	Mitochondrial glutamate carrier 1 OS=Homo sapiens GN=SLC25A22 PE=1 SV=1	SLC25A22	1	1	6070.04	6625.85	6592.22	23846.5	24840.9	14137.2	13509.6	7207.99	7580.35	9791.68	9476.24	1.9208	0.00393124	0.0121933	1.10436	0.00261992	0.0257234	0.201711	0.0213422	0.0610724	0.583451	0.000564201	0.00841114	0.952581	2.95297e-09	3.66233e-08
	sp|P35813|PPM1A_HUMAN	Protein phosphatase 1A OS=Homo sapiens GN=PPM1A PE=1 SV=1	PPM1A	2	2	4449.38	2650.72	3159.18	8303.61	7925.15	6764.57	7061.26	5084.14	5387.19	6757.43	6297.31	1.24659	0.00375839	0.012125	1.0154	0.00862487	0.0427839	0.614478	0.0340448	0.0714279	0.932607	0.00895245	0.029638	0.952267	1.91991e-07	6.52203e-07
	sp|P49902|5NTC_HUMAN	Cytosolic purine 5'-nucleotidase OS=Homo sapiens GN=NT5C2 PE=1 SV=1	NT5C2	3	3	6276.52	4917.14	4419.6	7406.67	7198.86	8618.21	9614.68	17010.3	20120.3	8452.56	8175.52	0.488704	0.0294924	0.0429606	0.808733	0.00774737	0.0410376	1.8348	0.0242933	0.0643403	0.675812	0.012496	0.0368247	0.952012	1.21272e-06	2.74591e-06
	sp|O60664|PLIN3_HUMAN	Perilipin-3 OS=Homo sapiens GN=PLIN3 PE=1 SV=3	PLIN3	15	7	11256.5	10854.4	10407.6	18443	19421.6	30229.1	32256.9	15225.2	15144.1	20802.9	21939.4	0.804555	0.00635594	0.016533	1.52724	0.0117474	0.0479776	0.486319	0.00128439	0.0233866	0.979368	0.00709209	0.0261758	0.94937	1.50368e-08	1.06847e-07
	sp|P56192|SYMC_HUMAN	Methionine--tRNA ligase, cytoplasmic OS=Homo sapiens GN=MARS PE=1 SV=2	MARS	10	6	8541.24	10932	11427	24230.8	25522.8	34266.3	27125.3	13910.4	15641.1	15240.3	12457.6	1.27215	0.000466284	0.00442892	1.57538	0.0470027	0.0891887	0.520571	0.0215221	0.0610724	0.427118	0.0880831	0.134685	0.948805	7.47715e-07	1.84605e-06
	sp|P46782|RS5_HUMAN	40S ribosomal protein S5 OS=Homo sapiens GN=RPS5 PE=1 SV=4	RPS5	13	5	18486.5	11138.4	8553.86	31564.6	28987	22813.2	30213	25296.6	27958.7	16411.7	17277.4	1.25036	0.00857255	0.0198212	1.0589	0.044152	0.0869467	1.06512	0.0149132	0.0534187	0.404473	0.149836	0.207539	0.944712	1.26721e-05	2.04721e-05
	sp|P46940|IQGA1_HUMAN	Ras GTPase-activating-like protein IQGAP1 OS=Homo sapiens GN=IQGAP1 PE=1 SV=1	IQGAP1	15	10	6295.99	6859.31	5449.98	28387.7	27709.4	8224.04	8721.83	8912.14	9718.26	8950.96	9224.03	2.17717	1.93866e-05	0.00224628	0.450183	0.00927787	0.0427839	0.586909	0.00809372	0.0450567	0.551205	0.00655764	0.0253511	0.941368	2.51788e-10	1.35158e-08
	sp|P61020|RAB5B_HUMAN	Ras-related protein Rab-5B OS=Homo sapiens GN=RAB5B PE=1 SV=1	RAB5B	1	1	2129.55	3580.07	2162.03	10403.4	10410	2447.72	2334.5	7894.87	10054.4	2795.41	2958.59	1.98774	0.00187621	0.00845263	-0.134025	0.662296	0.782226	1.77415	0.0332725	0.0714279	0.132862	0.325676	0.414929	0.94018	0.00016448	0.000222532
	sp|Q13367|AP3B2_HUMAN	AP-3 complex subunit beta-2 OS=Homo sapiens GN=AP3B2 PE=1 SV=2	AP3B2	2	1	4371.56	3085.18	2846.58	11749.7	12397.5	5019.21	7933.12	4193.07	5019.7	4756.2	5689.36	1.81371	0.00031964	0.00367831	0.915065	0.13048	0.177999	0.423561	0.0815882	0.111768	0.604743	0.0418074	0.0775618	0.939269	2.38509e-06	4.85914e-06
	sp|Q13200|PSMD2_HUMAN	26S proteasome non-ATPase regulatory subunit 2 OS=Homo sapiens GN=PSMD2 PE=1 SV=3	PSMD2	2	2	7203.12	9146.36	10270.2	21928.8	24449.5	17439.6	16599.3	15953.5	15861.2	14351	12339.9	1.38592	0.00564931	0.0152864	0.939654	0.00269347	0.0257234	0.842163	0.00781932	0.0446074	0.588816	0.030216	0.0643582	0.939137	7.34977e-08	3.1183e-07
	sp|Q9Y320|TMX2_HUMAN	Thioredoxin-related transmembrane protein 2 OS=Homo sapiens GN=TMX2 PE=1 SV=1	TMX2	2	1	2504.65	3185.93	3090.21	10693.3	12096.7	5585.48	10077.8	2732.04	3228.5	4016.69	3413.68	1.96095	0.0181981	0.0322431	1.41993	0.135487	0.183306	0.0260547	0.441656	0.516053	0.344045	0.0831918	0.128918	0.937743	0.00093392	0.00117955
	sp|P21333|FLNA_HUMAN	Filamin-A OS=Homo sapiens GN=FLNA PE=1 SV=4	FLNA	30	20	17412.7	19854.7	21663.3	57751.7	62312.3	23807.4	24352.7	28667.3	32071.3	45641.5	45681.7	1.61168	0.00486659	0.014178	0.293783	0.0316009	0.0732979	0.62856	0.0173859	0.0566988	1.21693	0.00111401	0.0112354	0.937736	6.14539e-08	2.76172e-07
	sp|P39019|RS19_HUMAN	40S ribosomal protein S19 OS=Homo sapiens GN=RPS19 PE=1 SV=2	RPS19	6	3	10238.5	5690.65	4885.46	16735.4	15410.5	14314.3	14734.2	15282	19905.5	8420.04	6459.9	1.212	0.0106908	0.0228701	1.06583	0.0215575	0.0610017	1.34243	0.0314869	0.0707363	0.100736	0.406207	0.505734	0.930249	4.04854e-05	5.9171e-05
	sp|Q9HBL0|TENS1_HUMAN	Tensin-1 OS=Homo sapiens GN=TNS1 PE=1 SV=2	TNS1	1	1	8289.24	6723.94	9880.51	30565.1	30499.4	16256.4	17057.5	9246.06	9847.8	13143.5	12465.3	1.87952	0.000827763	0.00562274	1.00531	0.00278239	0.0257234	0.202291	0.151905	0.19553	0.625826	0.0140088	0.0397523	0.928235	9.86785e-08	3.86749e-07
	sp|Q16531|DDB1_HUMAN	DNA damage-binding protein 1 OS=Homo sapiens GN=DDB1 PE=1 SV=1	DDB1	5	4	12384.2	12538.2	12196	43166.4	51096.7	17498.4	21670.5	11839.2	13060.1	28324.3	25113.5	1.92952	0.0360771	0.0491804	0.662541	0.0892789	0.133999	0.00894216	0.460214	0.53391	1.11069	0.0350026	0.0689153	0.927925	0.000563806	0.000720419
	sp|Q13085|ACACA_HUMAN	Acetyl-CoA carboxylase 1 OS=Homo sapiens GN=ACACA PE=1 SV=2	ACACA	1	1	3395.13	4680.65	3377.31	17284.1	19757.5	5598.22	5750.31	5380.08	4484.39	6003.62	4650.03	2.27837	0.0165404	0.0303067	0.571731	0.0231612	0.0635253	0.369539	0.092512	0.124585	0.480574	0.106333	0.15567	0.925054	5.08331e-05	7.3435e-05
	sp|P17706|PTN2_HUMAN	Tyrosine-protein phosphatase non-receptor type 2 OS=Homo sapiens GN=PTPN2 PE=1 SV=2	PTPN2	3	2	4528.67	12165.6	5358.04	20219.1	16730.1	9186.93	10252.6	18772.9	24537.8	9662.94	9851.61	1.32957	0.0168031	0.0306596	0.403025	0.21615	0.276192	1.55875	0.0245954	0.0643605	0.408582	0.212356	0.284661	0.924984	0.000225223	0.000299156
	sp|P52888|THOP1_HUMAN	Thimet oligopeptidase OS=Homo sapiens GN=THOP1 PE=1 SV=2	THOP1	3	2	2198.92	2846.16	2377.84	7690.08	7551.76	4860.8	3442.75	4733.8	7114.39	2413.25	2744.96	1.62294	0.000246771	0.00348034	0.746705	0.117976	0.163928	1.25957	0.101928	0.1358	0.0598473	0.354529	0.447772	0.922267	1.55331e-05	2.4634e-05
	sp|P55084|ECHB_HUMAN	Trifunctional enzyme subunit beta, mitochondrial OS=Homo sapiens GN=HADHB PE=1 SV=3	HADHB	5	3	9068.67	8179.2	7939.94	29807.3	30975.2	23774.5	12600.7	13628.8	14337.1	7736.41	8735.59	1.85589	0.00109411	0.00648737	1.11519	0.164604	0.215688	0.735908	0.00136537	0.024197	-0.0277474	0.591417	0.697569	0.919811	2.43497e-06	4.93773e-06
	sp|P43304|GPDM_HUMAN	Glycerol-3-phosphate dehydrogenase, mitochondrial OS=Homo sapiens GN=GPD2 PE=1 SV=3	GPD2	4	3	8402.78	8154.82	9659	26033.6	26587.9	10580.4	9473.44	15279.2	17495.3	17776.1	16722.2	1.59013	3.83819e-05	0.00239613	0.198359	0.0993075	0.144417	0.907056	0.0280698	0.067584	0.98101	0.00156543	0.0134656	0.919139	3.93763e-09	4.19694e-08
	sp|O14980|XPO1_HUMAN	Exportin-1 OS=Homo sapiens GN=XPO1 PE=1 SV=1	XPO1	2	2	6272.57	6924.82	7776.77	28611.2	28728.4	8788.75	8982.39	12578.1	11337.7	9963.37	9911.54	2.03588	0.000162824	0.00313342	0.345886	0.0217634	0.0610017	0.774314	0.0114246	0.0492027	0.507298	0.0104248	0.0327384	0.915845	9.53212e-09	7.71396e-08
	sp|Q92974|ARHG2_HUMAN	Rho guanine nucleotide exchange factor 2 OS=Homo sapiens GN=ARHGEF2 PE=1 SV=4	ARHGEF2	3	3	14531.5	11681.1	10942.1	48353.4	53343.1	13460.2	14478	27382.2	28414.6	16051.4	13943	2.03762	0.00891046	0.0203868	0.173662	0.144764	0.192102	1.1716	0.000821129	0.0206473	0.276113	0.0965046	0.143688	0.914748	1.74751e-06	3.72518e-06
	sp|P18124|RL7_HUMAN	60S ribosomal protein L7 OS=Homo sapiens GN=RPL7 PE=1 SV=1	RPL7	5	3	10819.5	3498.97	3788.39	15954.4	18547.4	11340.4	14437.9	7511.75	7844.53	9581.91	10047.5	1.5151	0.0142507	0.0274341	1.09458	0.0480443	0.0899165	0.347257	0.28184	0.343076	0.701442	0.127209	0.181371	0.914595	0.00028511	0.00037192
	sp|P50995|ANX11_HUMAN	Annexin A11 OS=Homo sapiens GN=ANXA11 PE=1 SV=1	ANXA11	4	3	10180.3	10932.7	11559.6	17734.5	18865.7	19781	22804.9	18902.4	19372.7	24387.6	22976.7	0.74873	0.00434478	0.0130943	0.967255	0.0374993	0.080133	0.813286	0.000223601	0.0185943	1.12068	0.00420445	0.0202715	0.912488	3.61474e-09	4.11743e-08
	sp|Q7RTV2|GSTA5_HUMAN	Glutathione S-transferase A5 OS=Homo sapiens GN=GSTA5 PE=1 SV=1	GSTA5	3	2	5505.56	7863.6	4658.18	16450.4	18940.8	11277.8	14304.2	6368.57	7180.36	11587.1	9526.43	1.55817	0.00710128	0.0178348	1.08991	0.0366209	0.0786404	0.172955	0.261359	0.319033	0.812945	0.0305176	0.064582	0.908494	2.92172e-05	4.38007e-05
	sp|P52306|GDS1_HUMAN	Rap1 GTPase-GDP dissociation stimulator 1 OS=Homo sapiens GN=RAP1GDS1 PE=1 SV=3	RAP1GDS1	1	1	9706.05	4055.55	4629.6	19767.1	22149.8	6438.87	7206.91	8402.67	10565.6	12515.6	12939.1	1.77348	0.00317778	0.0111065	0.154402	0.369835	0.456668	0.629536	0.104859	0.13928	1.05387	0.0324298	0.0664317	0.902822	5.36733e-05	7.72824e-05
	sp|Q9NZL4|HPBP1_HUMAN	Hsp70-binding protein 1 OS=Homo sapiens GN=HSPBP1 PE=1 SV=1	HSPBP1	1	1	15297.7	16580.9	17099.4	33889.7	34239.9	20689.1	24328.9	38311.2	40149.7	28284.1	29426.4	1.06111	0.000170382	0.00313342	0.463331	0.0794127	0.124083	1.2648	0.00227747	0.0299643	0.821659	0.000633942	0.00893654	0.902725	5.0125e-10	1.90521e-08
	sp|O75027|ABCB7_HUMAN	ATP-binding cassette sub-family B member 7, mitochondrial OS=Homo sapiens GN=ABCB7 PE=1 SV=2	ABCB7	1	1	9785.96	7480.26	8827.7	49194.4	57872.7	9317.11	10058.1	10915	10374.5	13428.5	11830.8	2.62169	0.0280755	0.0417312	0.155459	0.144846	0.192102	0.291388	0.0436739	0.0777413	0.538063	0.0250562	0.0580697	0.901651	5.9287e-05	8.50851e-05
	sp|Q7KZ85|SPT6H_HUMAN	Transcription elongation factor SPT6 OS=Homo sapiens GN=SUPT6H PE=1 SV=2	SUPT6H	3	2	4499.46	5404.45	3994.52	15091.3	17877.7	8595	8302.76	7348.83	6209.59	5921.77	5956.62	1.83115	0.0278605	0.0415531	0.866872	0.00329995	0.0274501	0.54923	0.0451449	0.0792302	0.358381	0.0433091	0.0790233	0.901408	2.97167e-06	5.86284e-06
	sp|Q9Y3F4|STRAP_HUMAN	Serine-threonine kinase receptor-associated protein OS=Homo sapiens GN=STRAP PE=1 SV=1	STRAP	2	2	6884.17	12187.1	12038.4	18648	17036.6	17231.8	14484.5	30157.4	38723.5	14401.6	14487.1	0.782904	0.0181604	0.0322431	0.612824	0.0453951	0.0877625	1.73171	0.0377158	0.0740561	0.478105	0.0721811	0.114702	0.901385	3.14362e-05	4.70313e-05
	sp|Q7LBR1|CHM1B_HUMAN	Charged multivesicular body protein 1b OS=Homo sapiens GN=CHMP1B PE=1 SV=1	CHMP1B	2	2	9576.67	12014.1	12928.8	18879.8	19262.1	13647.8	13151.7	46270.7	52618.7	17107.9	16259.5	0.72892	0.00726694	0.0179321	0.21975	0.0970393	0.142303	2.10336	0.0178977	0.0567734	0.535987	0.0119066	0.0360082	0.897004	2.5112e-06	5.04548e-06
	sp|P61978|HNRPK_HUMAN	Heterogeneous nuclear ribonucleoprotein K OS=Homo sapiens GN=HNRNPK PE=1 SV=1	HNRNPK	9	5	7881.32	8647.4	8570.52	20427	17433.8	12269.7	14769.5	13219.8	15073.1	15532	16371.3	1.17802	0.0413459	0.0536022	0.692372	0.0702117	0.114061	0.757761	0.0419001	0.0769175	0.931025	0.0039561	0.0201025	0.889796	7.4812e-06	1.29221e-05
	sp|Q9H2D1|MFTC_HUMAN	Mitochondrial folate transporter/carrier OS=Homo sapiens GN=SLC25A32 PE=1 SV=2	SLC25A32	1	1	8374.18	3158.71	2524.59	27047.8	32117	6814.21	7831.47	5474.46	5638.27	5259.76	4167.48	2.65836	0.00712179	0.0178351	0.6441	0.144544	0.192102	0.245837	0.342449	0.410563	0.00853213	0.494831	0.597351	0.889208	0.00168401	0.0020877
	sp|Q9UK58|CCNL1_HUMAN	Cyclin-L1 OS=Homo sapiens GN=CCNL1 PE=1 SV=1	CCNL1	1	1	8907.5	9159.22	11052.7	20381.1	19897.9	15710.6	16387.3	18331.4	22127.9	14001.7	17123.9	1.05301	0.000952048	0.00609744	0.725461	0.00236664	0.0250775	1.05945	0.0417432	0.0769175	0.681085	0.0611952	0.100535	0.879752	1.14958e-07	4.38747e-07
	sp|O14495|LPP3_HUMAN	Lipid phosphate phosphohydrolase 3 OS=Homo sapiens GN=PPAP2B PE=1 SV=1	PPAP2B	1	1	9169.5	9618.31	7518.49	27714.3	33647.5	18185.2	19497.9	12685.7	12815.6	8754.93	9583.14	1.80689	0.0371237	0.050304	1.10347	0.00145743	0.024576	0.540124	0.0118957	0.0495859	0.0643963	0.31775	0.406013	0.878722	3.3545e-06	6.42946e-06
	sp|Q96SI9|STRBP_HUMAN	Spermatid perinuclear RNA-binding protein OS=Homo sapiens GN=STRBP PE=1 SV=1	STRBP	2	2	4336.24	4876.27	4507.37	10189	10208.8	6997.49	7450.24	7969.47	8460.76	9168.22	7311.97	1.15711	0.000384615	0.00395474	0.659537	0.00543777	0.0354672	0.845047	0.00422191	0.0351423	0.849427	0.0745451	0.117392	0.87778	1.45741e-08	1.06148e-07
	tr|E9PQK7|E9PQK7_HUMAN	Heat shock cognate 71 kDa protein (Fragment) OS=Homo sapiens GN=HSPA8 PE=1 SV=1	HSPA8	10	5	20054.9	25068	18615.4	58518.5	69042	23730.1	27584.1	40073.7	50076.3	32027.9	30952.6	1.58591	0.0253853	0.0391993	0.27216	0.108333	0.154207	1.08513	0.0477731	0.0802956	0.567708	0.013939	0.0397523	0.877728	2.60237e-05	3.9625e-05
	sp|P08621|RU17_HUMAN	U1 small nuclear ribonucleoprotein 70 kDa OS=Homo sapiens GN=SNRNP70 PE=1 SV=2	SNRNP70	4	4	7284.37	6926.87	5717.39	12795.2	13946.7	11059.8	12657.4	16738	17780.5	8334.16	7876.11	1.00922	0.00388122	0.012125	0.836056	0.0209363	0.0603906	1.37749	0.000826838	0.0206473	0.287027	0.0382588	0.072534	0.877448	5.34132e-08	2.56501e-07
	sp|P17174|AATC_HUMAN	Aspartate aminotransferase, cytoplasmic OS=Homo sapiens GN=GOT1 PE=1 SV=3	GOT1	2	2	7582.41	7774.27	6819.89	10302.1	11088.8	16296	24278.1	16082.6	18642.2	8984.87	8907.41	0.532919	0.00953686	0.0213767	1.45649	0.0947245	0.139778	1.23189	0.0344467	0.0714279	0.275264	0.0157816	0.0428357	0.87414	7.62505e-06	1.31187e-05
	sp|P30048|PRDX3_HUMAN	Thioredoxin-dependent peroxide reductase, mitochondrial OS=Homo sapiens GN=PRDX3 PE=1 SV=3	PRDX3	3	2	31143.2	14288.4	13833.1	41565.1	40673	40635.8	42677.5	35566.8	39272.5	26240.2	26869.1	1.0576	0.0317249	0.0455297	1.07634	0.0287159	0.0704532	0.921589	0.0396612	0.0755118	0.426757	0.177441	0.241939	0.87057	8.30732e-05	0.000116356
	sp|O60488|ACSL4_HUMAN	Long-chain-fatty-acid--CoA ligase 4 OS=Homo sapiens GN=ACSL4 PE=1 SV=2	ACSL4	7	4	2750.39	5573.01	5320.5	13003.6	11707.5	6440.66	7499.63	8760.77	8330.84	6253.43	6730.33	1.44187	0.00295766	0.0106379	0.615968	0.0528833	0.0956935	0.909996	0.0206102	0.0606899	0.513416	0.0786479	0.123097	0.870312	4.10415e-06	7.66459e-06
	sp|O43795|MYO1B_HUMAN	Unconventional myosin-Ib OS=Homo sapiens GN=MYO1B PE=1 SV=3	MYO1B	3	2	3964.58	2772.41	2191.56	23572.5	24043.4	3287.29	4882.65	3014	3384.37	2670.99	2947.3	2.99991	5.52209e-05	0.002839	0.456861	0.185942	0.241476	0.10424	0.359783	0.428991	-0.0833355	0.608425	0.713776	0.869418	3.14797e-05	4.70313e-05
	sp|P36873|PP1G_HUMAN	Serine/threonine-protein phosphatase PP1-gamma catalytic subunit OS=Homo sapiens GN=PPP1CC PE=1 SV=1	PPP1CC	1	1	3878.08	4612.24	6258.13	11379.1	12965.3	5126.11	5554.35	8984.01	9882.36	9772.27	11352.5	1.30799	0.00600043	0.0160379	0.119374	0.30738	0.385437	0.940217	0.00632854	0.0409714	1.10334	0.0106064	0.033107	0.867729	2.09282e-06	4.36145e-06
	sp|Q96AE4|FUBP1_HUMAN	Far upstream element-binding protein 1 OS=Homo sapiens GN=FUBP1 PE=1 SV=3	FUBP1	2	2	3991.88	2671.26	2762.11	6076.9	6148.28	4241.4	4007.92	6678.87	8622.19	5956.86	5181.72	0.960216	0.00967401	0.0214053	0.392708	0.069945	0.11384	1.28399	0.0460866	0.0794865	0.825925	0.013785	0.0395248	0.86571	6.7318e-06	1.1697e-05
	sp|Q9NR31|SAR1A_HUMAN	GTP-binding protein SAR1a OS=Homo sapiens GN=SAR1A PE=1 SV=1	SAR1A	1	1	4488.89	5298.63	6004.23	14839.3	18268.9	10024.3	8135.18	6468.29	6374.54	9163.64	8331.95	1.65298	0.0398693	0.0527966	0.786511	0.0535326	0.096469	0.286754	0.0583093	0.0885473	0.732783	0.00652137	0.0253319	0.864758	1.21935e-05	1.98456e-05
	sp|O95202|LETM1_HUMAN	LETM1 and EF-hand domain-containing protein 1, mitochondrial OS=Homo sapiens GN=LETM1 PE=1 SV=1	LETM1	2	2	8827.99	8405.7	8083.55	16931	17793.9	14482.5	17013	15393.3	16668.7	13438.9	11918.9	1.04081	0.00456358	0.0135666	0.899989	0.0505447	0.0931985	0.925709	0.0169873	0.0563732	0.587271	0.0461683	0.0824852	0.863446	2.9895e-06	5.87152e-06

## Sheet: full data
	Analysis of PPIX interactome by TMT-LC/LC-MS/MS.
	Four cell lines (two human and two mouse) with duplicates plus three blank negative control samples were analyzed. To be stringent and avoid bias of protein quantification due to species specific peptides, here only homologous peptides that are shared between human and mouse were used for protein quantification. For each of the four cell lines, interaction candidates were identified by comparing …
	Protein Accession	Protein Description	GN	#PSM	#Peptide	Summarized TMT intensity											3T3 vs. blank			HepG2 vs. blank			MEL vs. blank			U251 vs. blank			Combining all 4 results
						sig126 (blank1)	sig127N (blank2)	sig127C (blank3)	sig128N (3T3_1)	sig128C (3T3_2)	sig129N (HepG2_1)	sig129C (HepG2_2)	sig130N (MEL_1)	sig130C (MEL_2)	sig131N (U251_1)	sig131C (U251_2)	log2(IP sample vs. blank)	p value	FDR	log2(IP sample vs. blank)	p value	FDR	log2(IP sample vs. blank)	p value	FDR	log2(IP sample vs. blank)	p value	FDR	log2(IP sample vs. blank)	fisherP	FDR
	sp|P26599|PTBP1_HUMAN	Polypyrimidine tract-binding protein 1 OS=Homo sapiens GN=PTBP1 PE=1 SV=1	PTBP1	2	1	2678.36	1942.89	2800.68	10029.9	10096	8181.09	8494.08	7789.21	8705.3	8540.35	8195.23	2.02414	0.000537138	0.0047214	1.7528	0.000191116	0.0153953	1.73708	0.00713122	0.0432825	1.75801	0.000180096	0.00610995	1.81801	4.04187e-12	2.08002e-09
	sp|P09496|CLCA_HUMAN	Clathrin light chain A OS=Homo sapiens GN=CLTA PE=1 SV=1	CLTA	5	2	5206.71	6281.21	5258.63	18009	17364.8	12287.5	12682.3	11916	13185.3	13651.7	14389.1	1.66378	0.000106015	0.00309286	1.16128	0.000266024	0.018985	1.16886	0.0100322	0.0484599	1.32863	0.000551788	0.00841114	1.33064	4.75977e-12	2.08002e-09
	sp|P15531|NDKA_HUMAN	Nucleoside diphosphate kinase A OS=Homo sapiens GN=NME1 PE=1 SV=1	NME1	20	5	10011.9	9891.8	9105.48	22142.4	21929.4	59153.1	54165.4	23545.1	25217.1	23350.3	22917.4	1.18831	6.73435e-05	0.00309286	2.55076	0.01582	0.0525729	1.33421	0.0104482	0.0486277	1.25846	2.14188e-05	0.00540504	1.58293	7.16798e-12	2.08827e-09
	sp|P07900|HS90A_HUMAN	Heat shock protein HSP 90-alpha OS=Homo sapiens GN=HSP90AA1 PE=1 SV=5	HSP90AA1	24	9	21893.9	23018.4	21506.7	56344.1	56044.3	45141.7	45272.1	56943.5	64976.6	40728.9	42865	1.34379	2.33986e-05	0.00224628	1.02991	0.000151001	0.0153953	1.46123	0.0313234	0.0707363	0.916767	0.00735438	0.0270073	1.18793	2.34712e-11	5.12845e-09
	sp|Q99729|ROAA_HUMAN	Heterogeneous nuclear ribonucleoprotein A/B OS=Homo sapiens GN=HNRNPAB PE=1 SV=2	HNRNPAB	2	2	2923.03	3980.67	3893.35	17754.9	18583	10722.8	11191.1	18281.7	22100.6	9651.16	9826.13	2.3358	0.000325775	0.00367831	1.60617	0.000191887	0.0153953	2.48805	0.0327405	0.0714279	1.43612	0.00092756	0.0100085	1.96653	5.31364e-11	7.74395e-09
	tr|F8VY35|F8VY35_HUMAN	Nucleosome assembly protein 1-like 1 (Fragment) OS=Homo sapiens GN=NAP1L1 PE=1 SV=1	NAP1L1	1	1	16553.3	15661.5	19740.6	57032.9	65936.6	43142.5	44700.2	48482.8	50529.8	37649.4	34802.2	1.82792	0.0241446	0.0382796	1.34261	0.000193762	0.0153953	1.5153	0.000157229	0.0185943	1.0647	0.00258217	0.0164731	1.43763	5.31621e-11	7.74395e-09
	sp|Q07666|KHDR1_HUMAN	KH domain-containing, RNA-binding, signal transduction-associated protein 1 OS=Homo sapiens GN=KHDRBS1 PE=1 SV=1	KHDRBS1	1	1	10072.6	9932.92	10526.5	23731.1	22978.2	29609.7	31589.5	25098.1	30309.1	32313.1	32016.2	1.19835	0.00234245	0.00918073	1.58815	0.013025	0.0488974	1.44471	0.0463238	0.0794865	1.66011	1.69531e-06	0.0014817	1.47283	6.65088e-11	8.17044e-09
	sp|Q00839|HNRPU_HUMAN	Heterogeneous nuclear ribonucleoprotein U OS=Homo sapiens GN=HNRNPU PE=1 SV=6	HNRNPU	12	6	23172.8	20621.5	17090.7	271195	272790	45154.5	50739.3	45971.3	51636.5	67899.7	77517.6	3.74437	1.81366e-06	0.00158514	1.24031	0.00929485	0.0427839	1.26587	0.00927748	0.0477131	1.841	0.0176054	0.0462971	2.02289	7.60449e-11	8.17044e-09
	sp|P30101|PDIA3_HUMAN	Protein disulfide-isomerase A3 OS=Homo sapiens GN=PDIA3 PE=1 SV=4	PDIA3	17	8	13432	15150.9	15027.1	61061.1	60641.4	20785.9	23239.4	30651	33384.4	24542.5	23582	2.06559	1.26973e-05	0.00212307	0.59864	0.0311949	0.0732979	1.13917	0.012836	0.0505346	0.727076	0.000601464	0.0086177	1.13262	8.4135e-11	8.17044e-09
	sp|P49841|GSK3B_HUMAN	Glycogen synthase kinase-3 beta OS=Homo sapiens GN=GSK3B PE=1 SV=2	GSK3B	3	2	8231.92	11089.3	8977.15	30159	32476.3	19304.5	18550.1	23120.9	24948.4	19998.5	21068.6	1.73122	0.0018274	0.00831848	1.00471	0.00169627	0.0246962	1.34936	0.00141195	0.024197	1.12223	0.000850269	0.00988073	1.30188	1.01657e-10	8.88481e-09
	sp|Q1KMD3|HNRL2_HUMAN	Heterogeneous nuclear ribonucleoprotein U-like protein 2 OS=Homo sapiens GN=HNRNPUL2 PE=1 SV=1	HNRNPUL2	10	5	7592.62	7042.64	8162.98	16866.5	16794.3	29983.8	29709.6	25207.2	29723.5	19960	22032.2	1.14711	0.00054321	0.0047214	1.97361	1.53667e-05	0.0134305	1.85365	0.0335566	0.0714279	1.46616	0.0164181	0.0441521	1.61013	1.24653e-10	9.90423e-09
	sp|P28161|GSTM2_HUMAN	Glutathione S-transferase Mu 2 OS=Homo sapiens GN=GSTM2 PE=1 SV=2	GSTM2	1	1	21947.2	26181.2	36680.8	127891	116820	62557.8	59703.4	76007.8	79640.6	137999	129768	2.11375	0.00186505	0.00844586	1.11264	0.0057532	0.0361314	1.46096	0.00172161	0.0259531	2.24365	0.000316842	0.00618489	1.73275	1.57235e-10	1.14519e-08
	sp|Q9ULK4|MED23_HUMAN	Mediator of RNA polymerase II transcription subunit 23 OS=Homo sapiens GN=MED23 PE=1 SV=2	MED23	4	3	8034.08	6927.84	7972.76	27649.6	28731.3	17012.2	22466	17578.1	17690.7	15757.5	15144.1	1.88264	0.000676868	0.0051442	1.36849	0.0679995	0.111924	1.20582	0.000510599	0.0185943	1.01512	0.0002931	0.00618489	1.36802	1.83923e-10	1.18723e-08
	sp|Q7KZF4|SND1_HUMAN	Staphylococcal nuclease domain-containing protein 1 OS=Homo sapiens GN=SND1 PE=1 SV=1	SND1	7	6	12250	10706.4	9706.07	40744.8	39693.4	32978.9	40972.2	31819.1	35804	26833.3	26172.7	1.88521	3.25647e-05	0.00224628	1.7639	0.0438632	0.0869467	1.63485	0.0162329	0.0548575	1.28349	0.000307569	0.00618489	1.64186	1.90174e-10	1.18723e-08
	sp|P11172|UMPS_HUMAN	Uridine 5'-monophosphate synthase OS=Homo sapiens GN=UMPS PE=1 SV=1	UMPS	1	1	9328.83	9135.57	5316.87	102356	100301	20316.4	25377	18479.1	20159	16863.2	14180.6	3.67611	6.85361e-06	0.00168548	1.52712	0.0287778	0.0704532	1.28516	0.00268446	0.0317056	0.969442	0.0173811	0.0460337	1.86446	2.43056e-10	1.35158e-08
	sp|P46940|IQGA1_HUMAN	Ras GTPase-activating-like protein IQGAP1 OS=Homo sapiens GN=IQGAP1 PE=1 SV=1	IQGAP1	15	10	6295.99	6859.31	5449.98	28387.7	27709.4	8224.04	8721.83	8912.14	9718.26	8950.96	9224.03	2.17717	1.93866e-05	0.00224628	0.450183	0.00927787	0.0427839	0.586909	0.00809372	0.0450567	0.551205	0.00655764	0.0253511	0.941368	2.51788e-10	1.35158e-08
	sp|P38606|VATA_HUMAN	V-type proton ATPase catalytic subunit A OS=Homo sapiens GN=ATP6V1A PE=1 SV=2	ATP6V1A	1	1	2785.77	2208.97	2685.1	4968.91	5980.19	7542.49	8066.1	5843.17	6133.76	6204.63	6037.31	1.09663	0.0401164	0.0529018	1.60816	0.00210581	0.0246962	1.22607	0.000363084	0.0185943	1.25765	0.000325521	0.00618489	1.29713	2.62892e-10	1.35158e-08
	sp|P84085|ARF5_HUMAN	ADP-ribosylation factor 5 OS=Homo sapiens GN=ARF5 PE=1 SV=2	ARF5	2	1	1880.13	2469.22	3531.91	15757.4	15373.8	6135.11	6769.64	6100.86	7217.03	10469.6	10391	2.56682	0.000204172	0.00330456	1.29637	0.00356639	0.0283366	1.34183	0.0106269	0.0486277	1.98925	0.00181501	0.0140382	1.79857	3.65002e-10	1.77229e-08
	sp|O95470|SGPL1_HUMAN	Sphingosine-1-phosphate lyase 1 OS=Homo sapiens GN=SGPL1 PE=1 SV=3	SGPL1	2	2	3885.59	3031.25	3393.61	16236.1	17847.1	12317	12618.3	5808.46	6576.46	5978.41	5669.11	2.30992	0.0120987	0.0246486	1.85904	4.1516e-05	0.0153953	0.84944	0.0159334	0.0548575	0.76088	0.0020023	0.0144629	1.44482	4.14349e-10	1.90521e-08
	sp|Q9P2E9|RRBP1_HUMAN	Ribosome-binding protein 1 OS=Homo sapiens GN=RRBP1 PE=1 SV=4	RRBP1	2	2	7575.39	8929.61	10904.2	22970.7	24163.3	14193.3	16151.6	22235.4	23035.3	23476.9	23594.5	1.36707	0.000565455	0.00472837	0.731759	0.0141848	0.0506428	1.30888	0.00100802	0.0225405	1.36515	0.00217858	0.0151118	1.19322	4.53783e-10	1.90521e-08
	sp|Q14152|EIF3A_HUMAN	Eukaryotic translation initiation factor 3 subunit A OS=Homo sapiens GN=EIF3A PE=1 SV=1	EIF3A	5	3	15686.9	18925.7	17433.1	37586.8	36358	26481	27553	34583.7	36890.9	24307.9	27435.7	1.09163	0.000207986	0.00330508	0.639051	0.00166645	0.024686	1.04261	0.00200561	0.029215	0.576565	0.0279388	0.0620261	0.837466	4.98443e-10	1.90521e-08
	sp|Q9NZL4|HPBP1_HUMAN	Hsp70-binding protein 1 OS=Homo sapiens GN=HSPBP1 PE=1 SV=1	HSPBP1	1	1	15297.7	16580.9	17099.4	33889.7	34239.9	20689.1	24328.9	38311.2	40149.7	28284.1	29426.4	1.06111	0.000170382	0.00313342	0.463331	0.0794127	0.124083	1.2648	0.00227747	0.0299643	0.821659	0.000633942	0.00893654	0.902725	5.0125e-10	1.90521e-08
	sp|Q9Y490|TLN1_HUMAN	Talin-1 OS=Homo sapiens GN=TLN1 PE=1 SV=3	TLN1	36	20	9571.88	11450.8	9376.48	26649.2	27661.1	37414.2	42823.2	35532	45573	27955.8	28598.8	1.42216	0.000132723	0.00309286	1.98521	0.0227112	0.0630146	2.00072	0.0496456	0.0814561	1.48058	0.000130575	0.00610995	1.72217	5.01371e-10	1.90521e-08
	sp|P47756|CAPZB_HUMAN	F-actin-capping protein subunit beta OS=Homo sapiens GN=CAPZB PE=1 SV=4	CAPZB	8	5	8015.85	8477.11	8588.91	21874.5	22160.6	15853.1	16525.7	19495.4	22859.6	22539	20297.2	1.39697	6.03781e-06	0.00168548	0.953366	0.00344064	0.027694	1.34085	0.0401202	0.0755118	1.35715	0.0247078	0.0579697	1.26208	5.27301e-10	1.91273e-08
	sp|Q9Y4G6|TLN2_HUMAN	Talin-2 OS=Homo sapiens GN=TLN2 PE=1 SV=4	TLN2	12	6	10572.8	12475.3	10771	31298.6	30809.7	39714	44152.9	32970.5	40909.5	29891.5	30234.8	1.46191	0.000117276	0.00309286	1.89522	0.0167325	0.0540646	1.71231	0.0457128	0.0794865	1.41512	0.000243793	0.00618489	1.62114	5.58665e-10	1.91273e-08
	sp|Q13618|CUL3_HUMAN	Cullin-3 OS=Homo sapiens GN=CUL3 PE=1 SV=2	CUL3	3	2	2329.4	2602.24	3764.1	12577.7	14952.8	7911.09	8753.61	11804.5	12684.7	9242.13	8821.38	2.24762	0.021764	0.0356213	1.52338	0.00210128	0.0246962	2.07873	0.000593897	0.0196858	1.63966	0.000844479	0.00988073	1.87235	5.84835e-10	1.91273e-08
	sp|Q9H0C8|ILKAP_HUMAN	Integrin-linked kinase-associated serine/threonine phosphatase 2C OS=Homo sapiens GN=ILKAP PE=1 SV=1	ILKAP	3	2	4959.85	4372.33	5341.91	12859.2	11873.2	9550.23	9825.93	12470.5	14589.7	11454	11972.3	1.33809	0.00549715	0.0151562	0.985975	0.000478763	0.018985	1.46786	0.0308595	0.0707363	1.25982	0.000285449	0.00618489	1.26294	5.90888e-10	1.91273e-08
	sp|O94973|AP2A2_HUMAN	AP-2 complex subunit alpha-2 OS=Homo sapiens GN=AP2A2 PE=1 SV=2	AP2A2	4	3	4307.52	4403.05	5601.53	13623.5	15262.6	15657.5	16052.3	14098.1	13789.5	17816.1	14171.1	1.5981	0.0103306	0.0223731	1.73265	0.000148385	0.0153953	1.54735	0.000374343	0.0185943	1.74522	0.0444416	0.0800865	1.65583	6.47552e-10	1.96321e-08
	sp|Q15418|KS6A1_HUMAN	Ribosomal protein S6 kinase alpha-1 OS=Homo sapiens GN=RPS6KA1 PE=1 SV=2	RPS6KA1	1	1	3074.92	3476.06	2059.29	24802.8	24541	11455.8	12583.7	5288.92	5850.73	5254.43	4437.38	3.1037	6.48537e-05	0.00309286	2.06624	0.00241641	0.0250775	0.956537	0.00650682	0.0410901	0.75567	0.0251641	0.0580697	1.72054	6.51407e-10	1.96321e-08
	sp|Q7Z3U7|MON2_HUMAN	Protein MON2 homolog OS=Homo sapiens GN=MON2 PE=1 SV=3	MON2	2	2	1454.86	2776.66	1947.86	11219.8	12322.3	7048.11	7857.57	5074.77	5634.03	5827.31	6289.61	2.51467	0.00247544	0.0094892	1.85529	0.0021611	0.0248526	1.37823	0.00310374	0.0331415	1.55645	0.00162839	0.0134656	1.82616	6.84969e-10	1.99554e-08
	sp|P20340|RAB6A_HUMAN	Ras-related protein Rab-6A OS=Homo sapiens GN=RAB6A PE=1 SV=3	RAB6A	3	2	4010.4	3843.06	4303.72	7363.13	7227.41	7826.29	8340.01	6431.73	6931.21	6798.58	6459.47	0.848189	0.000175672	0.00313342	0.996144	0.00628749	0.0373828	0.721392	0.0111491	0.0492027	0.710023	0.00236003	0.0156263	0.818937	7.34176e-10	2.0699e-08
	sp|Q9NRX1|PNO1_HUMAN	RNA-binding protein PNO1 OS=Homo sapiens GN=PNO1 PE=1 SV=1	PNO1	1	1	7786.15	8334.18	7796.88	26859.1	32470.8	16189.4	14565.8	12926.1	13068.1	13189.6	13035.1	1.89567	0.0403991	0.0530959	0.947747	0.0292106	0.0707204	0.705106	0.000189934	0.0185943	0.717839	0.000152468	0.00610995	1.06659	8.57748e-10	2.34272e-08
	sp|Q92896|GSLG1_HUMAN	Golgi apparatus protein 1 OS=Homo sapiens GN=GLG1 PE=1 SV=2	GLG1	2	1	4657.02	5159.24	4643.2	7457.85	7676.52	6520.22	6900.31	6929.26	8546.45	8263.43	8478.41	0.650777	0.000445596	0.00432723	0.477391	0.00488043	0.0333621	0.682955	0.0796544	0.109807	0.796407	0.000209382	0.00613181	0.651883	9.08202e-10	2.4011e-08
	sp|P27361|MK03_HUMAN	Mitogen-activated protein kinase 3 OS=Homo sapiens GN=MAPK3 PE=1 SV=4	MAPK3	4	2	6268.98	6306.06	4522.77	20599.4	20569.1	13720	13555.1	14823.6	15702.1	10166.3	12541.2	1.85269	0.000774525	0.00559451	1.25873	0.00238923	0.0250775	1.42118	0.000495246	0.0185943	0.994318	0.0407509	0.0762661	1.38173	9.34068e-10	2.4011e-08
	sp|P50991|TCPD_HUMAN	T-complex protein 1 subunit delta OS=Homo sapiens GN=CCT4 PE=1 SV=4	CCT4	15	10	15462.6	18413.5	12591.2	64163.3	66263.4	36496	40492	36062.2	41533.5	25751.1	26192.8	2.07391	7.56252e-05	0.00309286	1.31338	0.00384636	0.0295654	1.32472	0.0126942	0.0502025	0.7457	0.0115931	0.0354265	1.36443	1.06482e-09	2.659e-08
	sp|P30084|ECHM_HUMAN	Enoyl-CoA hydratase, mitochondrial OS=Homo sapiens GN=ECHS1 PE=1 SV=4	ECHS1	5	2	14886.8	12965.2	15405.1	40580.4	40128.8	33273.6	38957.9	23934.5	23927.1	25489.1	23864	1.48476	0.000168682	0.00313342	1.32465	0.0335026	0.0751092	0.730894	0.00301583	0.032948	0.775166	0.00265424	0.0167661	1.07887	1.12275e-09	2.72578e-08
	sp|Q52LJ0|FA98B_HUMAN	Protein FAM98B OS=Homo sapiens GN=FAM98B PE=1 SV=1	FAM98B	1	1	2706.31	3781.86	4209.33	28308.5	25802.3	19556.8	16984.4	11350.2	11853.8	10256.6	9873.88	2.92361	0.00914721	0.0208194	2.35721	0.017421	0.0550621	1.70206	0.000348217	0.0185943	1.49707	0.000870647	0.00988073	2.11999	1.19588e-09	2.82485e-08
	sp|Q9Y376|CAB39_HUMAN	Calcium-binding protein 39 OS=Homo sapiens GN=CAB39 PE=1 SV=1	CAB39	1	1	5753.58	6430.26	5639.66	14776.7	14330.2	15351.8	12718.2	26870.1	24986.8	15084.9	15789.4	1.29254	9.53254e-05	0.00309286	1.24021	0.0466145	0.0891489	2.12572	0.0105073	0.0486277	1.37759	0.00106526	0.0110838	1.50902	1.2297e-09	2.8283e-08
	sp|P54136|SYRC_HUMAN	Arginine--tRNA ligase, cytoplasmic OS=Homo sapiens GN=RARS PE=1 SV=2	RARS	3	2	5842.66	5459.93	5021.54	14668.7	15574.1	17036.8	18325	9190.79	10004	11530.7	11295.3	1.47455	0.00388443	0.012125	1.70015	0.00864586	0.0427839	0.818672	0.0101848	0.0486277	1.06864	0.000159635	0.00610995	1.2655	1.34491e-09	3.01399e-08
	sp|O75874|IDHC_HUMAN	Isocitrate dehydrogenase [NADP] cytoplasmic OS=Homo sapiens GN=IDH1 PE=1 SV=2	IDH1	9	4	16886.4	17497.4	15969.4	46655.9	45711.8	113224	132904	26180.8	28470	51530.2	49643.2	1.46027	4.41354e-05	0.00257162	2.87421	0.0291555	0.0707204	0.703123	0.0206929	0.0606899	1.59164	0.00232973	0.0156263	1.65731	1.52006e-09	3.17933e-08
	sp|P13637|AT1A3_HUMAN	Sodium/potassium-transporting ATPase subunit alpha-3 OS=Homo sapiens GN=ATP1A3 PE=1 SV=3	ATP1A3	28	7	25175.7	20365.1	21780.6	59289.2	61000.6	77110.5	99283.8	41085.6	52383.2	66478.1	65459.8	1.42234	0.000108266	0.00309286	1.97463	0.0508377	0.0932298	1.05838	0.0638473	0.0924514	1.55568	0.000179009	0.00610995	1.50276	1.54054e-09	3.17933e-08
	sp|P23381|SYWC_HUMAN	Tryptophan--tRNA ligase, cytoplasmic OS=Homo sapiens GN=WARS PE=1 SV=2	WARS	2	2	1803.9	2831.01	4628.74	10963.8	12601.2	7928.88	9147.41	8549.45	10572.6	29914.7	28305.8	1.93195	0.00360469	0.0118887	1.4673	0.00654144	0.0381148	1.63055	0.0147244	0.0531783	3.23684	0.000181761	0.00610995	2.06666	1.54526e-09	3.17933e-08
	sp|Q13868|EXOS2_HUMAN	Exosome complex component RRP4 OS=Homo sapiens GN=EXOSC2 PE=1 SV=2	EXOSC2	1	1	6544.65	5993.71	4953.37	14049.5	14575.5	17095.2	14934.9	11344.4	13106.5	13453.2	12751	1.29557	0.000336688	0.00367831	1.45772	0.0179188	0.0557332	1.06818	0.0204221	0.0606899	1.16808	0.0005678	0.00841114	1.24739	1.70577e-09	3.17933e-08
	sp|Q15291|RBBP5_HUMAN	Retinoblastoma-binding protein 5 OS=Homo sapiens GN=RBBP5 PE=1 SV=2	RBBP5	1	1	2545.08	3359.52	2353.7	6891.78	7107.26	8012.67	8505.02	7258.12	9896.68	5884.65	5544.05	1.34637	0.00128333	0.00698219	1.58506	0.000428408	0.018985	1.63966	0.0632191	0.0920892	1.05371	0.00207694	0.0148791	1.4062	1.75791e-09	3.17933e-08
	sp|P51659|DHB4_HUMAN	Peroxisomal multifunctional enzyme type 2 OS=Homo sapiens GN=HSD17B4 PE=1 SV=3	HSD17B4	7	5	5212.21	7016.17	6152.42	12848.1	12833.2	17590.1	16679	14068.7	19468.2	16257.8	16450	1.06749	0.00297907	0.0106709	1.48367	0.0003444	0.018985	1.45251	0.0736387	0.102976	1.4164	0.000984122	0.0104893	1.35502	1.80843e-09	3.17933e-08
	sp|O75694|NU155_HUMAN	Nuclear pore complex protein Nup155 OS=Homo sapiens GN=NUP155 PE=1 SV=1	NUP155	2	2	1818.29	1345.59	2062.87	12799.5	12866.4	4317.99	4584.28	4013.82	5102.66	4967.81	4255.57	2.88083	0.000133058	0.00309286	1.35322	0.000870677	0.0216056	1.38752	0.0433705	0.0774508	1.40434	0.0148346	0.0409922	1.75648	1.8127e-09	3.17933e-08
	sp|P41250|SYG_HUMAN	Glycine--tRNA ligase OS=Homo sapiens GN=GARS PE=1 SV=3	GARS	9	2	3667.48	7101.33	5113.35	16802	18093.8	14909	16362.4	12313.9	15386.4	16446.1	15026.2	1.72061	0.00101861	0.00631395	1.5624	0.00178121	0.0246962	1.38746	0.0247553	0.0645854	1.57164	0.00168664	0.0136844	1.56053	1.84112e-09	3.17933e-08
	sp|P11413|G6PD_HUMAN	Glucose-6-phosphate 1-dehydrogenase OS=Homo sapiens GN=G6PD PE=1 SV=4	G6PD	15	6	6541.21	8454.43	7211.94	18967.3	20169.9	26720.4	30947.6	20035.6	23632.5	21377.7	20604.4	1.40245	0.000789111	0.00562274	1.96168	0.0241495	0.0651441	1.56049	0.0289638	0.0686185	1.50369	0.000137937	0.00610995	1.60708	1.84996e-09	3.17933e-08
	sp|Q96EE3|SEH1_HUMAN	Nucleoporin SEH1 OS=Homo sapiens GN=SEH1L PE=1 SV=3	SEH1L	2	1	4281.58	3848.61	3218.34	31621.2	29282.1	7445.48	7403.8	10450.8	10951.1	8868.09	7893.81	3.00898	0.00963356	0.0214053	0.97285	0.00345383	0.027694	1.50019	0.000228933	0.0185943	1.14764	0.0100577	0.0321993	1.65741	1.86107e-09	3.17933e-08
	sp|Q9NP79|VTA1_HUMAN	Vacuolar protein sorting-associated protein VTA1 homolog OS=Homo sapiens GN=VTA1 PE=1 SV=1	VTA1	3	2	4364.93	3912.9	3491.73	15046.3	15184.2	12690.6	11416.4	6842.57	7244.19	9309.95	7739.83	1.94591	0.000113988	0.00309286	1.61935	0.0132412	0.0493694	0.844243	0.00123738	0.0233866	1.11965	0.0412873	0.0769405	1.38229	1.87266e-09	3.17933e-08
	sp|Q15393|SF3B3_HUMAN	Splicing factor 3B subunit 3 OS=Homo sapiens GN=SF3B3 PE=1 SV=4	SF3B3	10	4	4150.61	6167.07	5623.23	26083.6	25902.9	20941	18980.8	14719.4	17986	16224.3	16191.4	2.29036	0.00033597	0.00367831	1.9094	0.00475754	0.0330007	1.62176	0.0319825	0.071165	1.60892	0.00151243	0.0133504	1.85761	1.87747e-09	3.17933e-08
	sp|O43776|SYNC_HUMAN	Asparagine--tRNA ligase, cytoplasmic OS=Homo sapiens GN=NARS PE=1 SV=1	NARS	4	4	6763.42	4935.17	5613.37	13779.1	15463.9	13023.2	13685.9	10889	10966.6	12373.8	12252	1.34129	0.00831438	0.019482	1.21053	0.00065214	0.018999	0.921197	0.00511719	0.0371661	1.09337	0.00303157	0.017519	1.14159	2.03547e-09	3.17933e-08
	sp|P60953|CDC42_HUMAN	Cell division control protein 42 homolog OS=Homo sapiens GN=CDC42 PE=1 SV=2	CDC42	12	5	11094.4	13903.2	11846	24419.8	26268.8	26118.8	27498.2	40893.6	51881.1	22629.9	22016.6	1.04521	0.00203737	0.00861679	1.12624	0.000504372	0.018985	1.91728	0.0476381	0.080223	0.862095	0.0017209	0.0137988	1.23771	2.03845e-09	3.17933e-08
	sp|P22392|NDKB_HUMAN	Nucleoside diphosphate kinase B OS=Homo sapiens GN=NME2 PE=1 SV=1	NME2	21	6	23831.9	17007.1	18484.9	41338.8	39648.8	108159	99585.9	44367.6	50045.1	48743.4	46717.1	1.03405	0.0023997	0.00923936	2.39309	0.00529205	0.0347763	1.25533	0.00737734	0.044163	1.27125	0.000901387	0.00988073	1.48843	2.04321e-09	3.17933e-08
	sp|Q9UP83|COG5_HUMAN	Conserved oligomeric Golgi complex subunit 5 OS=Homo sapiens GN=COG5 PE=1 SV=3	COG5	1	1	3188	3352.96	3537.95	8592.72	8623.19	4329.97	6081.18	5451.29	5770.43	5300.34	5251.21	1.35737	0.000141331	0.00309286	0.631754	0.139233	0.187215	0.739919	0.00489936	0.0371661	0.651078	0.000882956	0.00988073	0.845029	2.05891e-09	3.17933e-08
	sp|O14929|HAT1_HUMAN	Histone acetyltransferase type B catalytic subunit OS=Homo sapiens GN=HAT1 PE=1 SV=1	HAT1	1	1	6028.93	3589.42	4924.37	33123.6	31528.7	8820.44	9310.58	9744.05	11471.8	10758.8	11843.3	2.73737	0.000250323	0.00348034	0.903126	0.00934979	0.0427839	1.12981	0.0134825	0.0510116	1.22112	0.00276237	0.0168855	1.49786	2.10624e-09	3.17933e-08
	sp|P40926|MDHM_HUMAN	Malate dehydrogenase, mitochondrial OS=Homo sapiens GN=MDH2 PE=1 SV=3	MDH2	11	3	10157.4	10816.1	10137.7	25068.3	28794.1	31590.5	32576.1	22466.3	26222.9	20788.6	20578.4	1.3768	0.033918	0.0474309	1.62935	0.00191266	0.0246962	1.23113	0.0406878	0.0757833	0.996006	3.34731e-05	0.00540504	1.30832	2.13372e-09	3.17933e-08
	sp|Q8IYB5-2|SMAP1_HUMAN	Isoform 2 of Stromal membrane-associated protein 1 OS=Homo sapiens GN=SMAP1	SMAP1	1	1	8154.62	10139.7	8027.68	34621	35098.7	11737.9	12624.8	19313.1	21963.3	14361.6	15633.1	1.99026	0.000107607	0.00309286	0.473367	0.0126204	0.0486168	1.23401	0.0153384	0.0538384	0.773403	0.00431709	0.0202715	1.11776	2.17011e-09	3.17933e-08
	sp|Q13190|STX5_HUMAN	Syntaxin-5 OS=Homo sapiens GN=STX5 PE=1 SV=2	STX5	1	1	5799.6	4385.19	4924.69	12466.8	12940.6	25130.2	20021.6	10500.1	9565.46	9643.23	9982.5	1.33476	0.000309831	0.00367831	2.16429	0.0426046	0.0854047	0.994228	0.00419652	0.0351423	0.962256	0.00163312	0.0134656	1.36388	2.18261e-09	3.17933e-08
	sp|Q96QR8|PURB_HUMAN	Transcriptional activator protein Pur-beta OS=Homo sapiens GN=PURB PE=1 SV=3	PURB	1	1	6099.9	5951.59	6199.34	17759.9	19062.9	13197	13377	19550.2	23766.7	13973.6	13621.4	1.5976	0.0158135	0.0294295	1.12702	5.74282e-05	0.0153953	1.83193	0.0426696	0.0772067	1.18141	0.00243664	0.0159831	1.43449	2.27393e-09	3.25805e-08
	sp|P13639|EF2_HUMAN	Elongation factor 2 OS=Homo sapiens GN=EEF2 PE=1 SV=4	EEF2	40	11	27951	38889	36702.6	131467	136279	85080.9	93508.1	113401	134190	99001.8	86263.8	1.95561	7.81545e-05	0.00309286	1.37138	0.00332919	0.0274501	1.8427	0.0262014	0.0661851	1.42433	0.0145422	0.0407368	1.6485	2.38277e-09	3.35894e-08
	sp|P68036|UB2L3_HUMAN	Ubiquitin-conjugating enzyme E2 L3 OS=Homo sapiens GN=UBE2L3 PE=1 SV=1	UBE2L3	2	2	1604.16	3864.92	1881.82	10536.7	10159.8	9355.96	8838.78	7971.08	8685.17	8436.23	7613.32	2.07836	0.00272611	0.0100532	1.89249	0.00315856	0.0270375	1.76503	0.00331293	0.0344703	1.7115	0.00360955	0.0195517	1.86185	2.47086e-09	3.42783e-08
	sp|P47756-2|CAPZB_HUMAN	Isoform 2 of F-actin-capping protein subunit beta OS=Homo sapiens GN=CAPZB	CAPZB	11	6	11259.9	13405.9	13735.4	32277.8	31965.5	25333.1	26359.1	30554.2	34905.1	36557.3	32104.7	1.32736	0.000562202	0.00472837	1.01376	0.000400657	0.018985	1.35441	0.0224359	0.0620538	1.42332	0.0213766	0.0523337	1.27971	2.58719e-09	3.51073e-08
	sp|O00154|BACH_HUMAN	Cytosolic acyl coenzyme A thioester hydrolase OS=Homo sapiens GN=ACOT7 PE=1 SV=3	ACOT7	4	2	4091.94	4836.62	5842.49	11997.9	13040.4	11341.7	11555.7	9554.62	11615.7	14022.6	13725	1.34633	0.00166362	0.00793962	1.21737	0.00226316	0.0250775	1.10424	0.0334005	0.0714279	1.49455	0.000868049	0.00988073	1.29062	2.61311e-09	3.51073e-08
	sp|Q12907|LMAN2_HUMAN	Vesicular integral-membrane protein VIP36 OS=Homo sapiens GN=LMAN2 PE=1 SV=1	LMAN2	2	2	7242.24	7839.26	6191.72	14079.8	14226.6	14027.4	14119.9	10804.2	10981.7	12436.9	12514.8	0.997052	0.00196335	0.00861679	0.988922	0.00221308	0.0250775	0.619319	0.00671516	0.0419218	0.815061	0.00379804	0.0198771	0.855089	2.65112e-09	3.51073e-08
	sp|Q68E01-2|INT3_HUMAN	Isoform 2 of Integrator complex subunit 3 OS=Homo sapiens GN=INTS3	INTS3	3	3	4387.04	3454.69	4405.81	9185.97	10196.9	12207.8	13159.7	13661.8	16327	12043.6	12340.2	1.24725	0.00784684	0.0187894	1.63545	0.00279603	0.0257234	1.87689	0.0322441	0.071165	1.57839	0.000162239	0.00610995	1.5845	2.74171e-09	3.52558e-08
	sp|O75821|EIF3G_HUMAN	Eukaryotic translation initiation factor 3 subunit G OS=Homo sapiens GN=EIF3G PE=1 SV=2	EIF3G	2	2	13603.2	21908.1	14721.6	36193.8	39049.6	47386.4	50250.4	83190.6	92233.8	35401.9	36882.4	1.16789	0.00342233	0.0115043	1.54375	0.00103483	0.0223675	2.38911	0.00511635	0.0371661	1.11001	0.00633731	0.0248377	1.55269	2.74302e-09	3.52558e-08
	sp|P55060|XPO2_HUMAN	Exportin-2 OS=Homo sapiens GN=CSE1L PE=1 SV=3	CSE1L	26	10	15260.3	16136	13990.1	62203.7	71288.8	27162.4	26825.3	26728.5	28732.5	29490.9	29404.9	2.14139	0.0259308	0.0397606	0.835331	0.000792327	0.0209846	0.874174	0.00627874	0.0409524	0.960864	0.000904414	0.00988073	1.20294	2.78512e-09	3.52782e-08
	sp|Q9H936|GHC1_HUMAN	Mitochondrial glutamate carrier 1 OS=Homo sapiens GN=SLC25A22 PE=1 SV=1	SLC25A22	1	1	6070.04	6625.85	6592.22	23846.5	24840.9	14137.2	13509.6	7207.99	7580.35	9791.68	9476.24	1.9208	0.00393124	0.0121933	1.10436	0.00261992	0.0257234	0.201711	0.0213422	0.0610724	0.583451	0.000564201	0.00841114	0.952581	2.95297e-09	3.66233e-08
	sp|P52564|MP2K6_HUMAN	Dual specificity mitogen-activated protein kinase kinase 6 OS=Homo sapiens GN=MAP2K6 PE=1 SV=1	MAP2K6	1	1	4605.21	2598.59	3135.75	46252.8	46605.8	7152.04	9032.45	6983.12	7714.49	6215.74	5815.31	3.75182	3.34115e-05	0.00224628	1.2314	0.0309014	0.0732979	1.09237	0.00602152	0.0399355	0.803551	0.0201046	0.0502042	1.71979	2.97512e-09	3.66233e-08
	sp|P08579|RU2B_HUMAN	U2 small nuclear ribonucleoprotein B'' OS=Homo sapiens GN=SNRPB2 PE=1 SV=1	SNRPB2	3	2	3925.49	4647.02	3041.79	10228.9	11217	6188.23	7149.31	14404.3	15356.7	6466.78	6853.72	1.46976	0.00200147	0.00861679	0.784551	0.0163171	0.0534125	1.94248	0.000502561	0.0185943	0.782709	0.00836469	0.0284664	1.24488	3.25494e-09	3.94145e-08
	sp|P61289|PSME3_HUMAN	Proteasome activator complex subunit 3 OS=Homo sapiens GN=PSME3 PE=1 SV=1	PSME3	4	2	2476.13	5026.31	5070.78	9344.44	10608.6	5660.87	7784.32	36995.4	37982.6	11348.5	9829.91	1.25122	0.00615247	0.0162365	0.681697	0.0952111	0.139977	3.16107	3.6829e-05	0.0112556	1.3372	0.00645404	0.0251823	1.6078	3.29923e-09	3.94145e-08
	sp|P62888|RL30_HUMAN	60S ribosomal protein L30 OS=Homo sapiens GN=RPL30 PE=1 SV=2	RPL30	3	2	16062.9	7995.04	9734.1	28405.2	33531.1	52357.1	55025.4	41543.9	50068.4	30955.6	34078.9	1.45906	0.00843649	0.0196104	2.25297	0.000400719	0.018985	2.02382	0.0153126	0.0538384	1.52949	0.00272201	0.0168726	1.81634	3.33716e-09	3.94145e-08
	sp|P61019|RAB2A_HUMAN	Ras-related protein Rab-2A OS=Homo sapiens GN=RAB2A PE=1 SV=1	RAB2A	2	2	4662.15	4402.64	3446.07	14318.8	13653.7	9880.39	9309.31	6833.86	8161.78	10342.5	12385.3	1.74579	0.000200863	0.00330456	1.20211	0.000709705	0.0200091	0.846324	0.0342369	0.0714279	1.44624	0.0307802	0.0648238	1.31012	3.54815e-09	4.11743e-08
	sp|P50995|ANX11_HUMAN	Annexin A11 OS=Homo sapiens GN=ANXA11 PE=1 SV=1	ANXA11	4	3	10180.3	10932.7	11559.6	17734.5	18865.7	19781	22804.9	18902.4	19372.7	24387.6	22976.7	0.74873	0.00434478	0.0130943	0.967255	0.0374993	0.080133	0.813286	0.000223601	0.0185943	1.12068	0.00420445	0.0202715	0.912488	3.61474e-09	4.11743e-08
	sp|P22234|PUR6_HUMAN	Multifunctional protein ADE2 OS=Homo sapiens GN=PAICS PE=1 SV=3	PAICS	1	1	11210.8	8028.45	8043.03	37035.2	35015	18084.5	25381.5	24002.9	25153.7	23378.9	20348.8	1.986	0.000293473	0.00367831	1.25689	0.0780243	0.12243	1.43439	0.000644842	0.0196858	1.26555	0.010445	0.0327384	1.48571	3.63862e-09	4.11743e-08
	sp|Q96BX8|MOB3A_HUMAN	MOB kinase activator 3A OS=Homo sapiens GN=MOB3A PE=1 SV=1	MOB3A	1	1	2347.15	2831.57	3331.76	13868.5	13280.2	5237.11	6699.94	5824.14	6849.58	7123.13	6879.74	2.25853	0.000157239	0.00313342	1.0731	0.0547703	0.0976923	1.15949	0.0212204	0.0610724	1.30337	0.000852639	0.00988073	1.44862	3.67459e-09	4.11743e-08
	sp|O95782|AP2A1_HUMAN	AP-2 complex subunit alpha-1 OS=Homo sapiens GN=AP2A1 PE=1 SV=3	AP2A1	7	3	4166.81	4628.22	5164.92	12868.8	12901.3	11499.2	13651.6	11992	12695.7	13669.4	12499.1	1.46937	0.000593904	0.00480622	1.43427	0.0345252	0.0763924	1.40746	0.000955829	0.0219841	1.4915	0.00806937	0.0282105	1.45065	3.72722e-09	4.12353e-08
	sp|P13716|HEM2_HUMAN	Delta-aminolevulinic acid dehydratase OS=Homo sapiens GN=ALAD PE=1 SV=1	ALAD	6	1	3157.34	3107.03	3732.64	20934.5	22637.7	5647.16	5179.41	12956.9	12788.4	5953.2	4965.32	2.7088	0.0109817	0.0232141	0.69997	0.00669995	0.038624	1.9497	4.12793e-05	0.0112556	0.712171	0.0531244	0.090685	1.51766	3.79935e-09	4.15079e-08
	sp|O43747|AP1G1_HUMAN	AP-1 complex subunit gamma-1 OS=Homo sapiens GN=AP1G1 PE=1 SV=5	AP1G1	3	1	2081.85	2264.62	2602.6	11475.4	14255.1	18722.7	20312.9	14482.7	16746.2	14389.4	14098.4	2.47355	0.0401303	0.0529018	3.07486	0.0121253	0.0483906	2.75295	0.0251145	0.0651336	2.62041	1.34975e-05	0.00540504	2.73044	3.88044e-09	4.18704e-08
	sp|P43304|GPDM_HUMAN	Glycerol-3-phosphate dehydrogenase, mitochondrial OS=Homo sapiens GN=GPD2 PE=1 SV=3	GPD2	4	3	8402.78	8154.82	9659	26033.6	26587.9	10580.4	9473.44	15279.2	17495.3	17776.1	16722.2	1.59013	3.83819e-05	0.00239613	0.198359	0.0993075	0.144417	0.907056	0.0280698	0.067584	0.98101	0.00156543	0.0134656	0.919139	3.93763e-09	4.19694e-08
	sp|O75533|SF3B1_HUMAN	Splicing factor 3B subunit 1 OS=Homo sapiens GN=SF3B1 PE=1 SV=3	SF3B1	8	5	8872.14	11914.4	8601.89	31680.6	32888.2	22320.6	27260.6	33840.3	39670.8	29958.2	29618	1.72055	0.000215587	0.0033647	1.33951	0.0326748	0.0748162	1.90767	0.0217873	0.0613917	1.60445	0.00114665	0.0113883	1.64305	4.12866e-09	4.32898e-08
	sp|P38919|IF4A3_HUMAN	Eukaryotic initiation factor 4A-III OS=Homo sapiens GN=EIF4A3 PE=1 SV=4	EIF4A3	1	1	3286.45	3299.77	4499.57	9333.35	9661.31	11052.7	11855.5	6667.81	8317.18	8095.49	7226.67	1.36184	0.000945931	0.00609744	1.63212	0.00075742	0.020687	1.01977	0.0432471	0.0774508	1.05187	0.00572544	0.0236414	1.2664	4.16058e-09	4.32898e-08
	sp|Q6P1J9|CDC73_HUMAN	Parafibromin OS=Homo sapiens GN=CDC73 PE=1 SV=1	CDC73	1	1	4040.94	8408.53	6571.49	26623.9	23733.9	17838.8	19181.4	28450.7	32742.1	18681.6	18027.8	1.98959	0.00265711	0.0100302	1.54569	0.00211924	0.0246962	2.27073	0.00841681	0.0460117	1.53352	0.00392111	0.0201025	1.83488	4.34985e-09	4.47267e-08
	sp|Q9H9E3|COG4_HUMAN	Conserved oligomeric Golgi complex subunit 4 OS=Homo sapiens GN=COG4 PE=1 SV=3	COG4	1	1	3885.7	3521.34	3862.3	9196.71	9129.69	11961.9	12960.6	8316.37	8796.18	6689.88	7466.74	1.28648	9.92842e-05	0.00309286	1.73001	0.0139773	0.0504799	1.18761	0.00498487	0.0371661	0.914035	0.0273145	0.061676	1.27954	4.41949e-09	4.49143e-08
	sp|P05023|AT1A1_HUMAN	Sodium/potassium-transporting ATPase subunit alpha-1 OS=Homo sapiens GN=ATP1A1 PE=1 SV=1	ATP1A1	50	19	30260.5	23921.7	24599.1	83897.3	87448.7	106873	135964	57600.7	74767.1	86405.8	86150.1	1.70595	0.00013778	0.00309286	2.20903	0.0456914	0.087961	1.33359	0.0597661	0.0894445	1.7161	0.00053755	0.00838962	1.74117	4.71683e-09	4.70252e-08
	sp|Q9UIA9|XPO7_HUMAN	Exportin-7 OS=Homo sapiens GN=XPO7 PE=1 SV=3	XPO7	4	2	6015.08	6858.96	6556.82	16776.5	19650.7	18609.7	19690.7	15581.9	18099.1	15905.1	15570.7	1.49163	0.0351783	0.0486485	1.56397	0.0045933	0.0323753	1.37854	0.0338673	0.0714279	1.28085	3.71056e-05	0.00540504	1.42875	4.7348e-09	4.70252e-08
	sp|Q9Y6E2|BZW2_HUMAN	Basic leucine zipper and W2 domain-containing protein 2 OS=Homo sapiens GN=BZW2 PE=1 SV=1	BZW2	7	5	12096.9	11283.3	10553.9	56683.2	59523.4	16970	17283.4	18534.3	20168.3	19157.4	18126.3	2.36085	0.00533133	0.0147976	0.598475	0.00145178	0.024576	0.774657	0.0121624	0.0496633	0.72077	0.00222835	0.0153353	1.11369	4.88444e-09	4.78216e-08
	sp|O00267|SPT5H_HUMAN	Transcription elongation factor SPT5 OS=Homo sapiens GN=SUPT5H PE=1 SV=1	SUPT5H	3	3	4070.3	5489.8	4170.88	25784.1	24347.7	10257.8	9461.97	19092.4	21174.2	11961.7	10571.4	2.45325	0.00134703	0.00709219	1.10717	0.00186691	0.0246962	2.13711	0.00928059	0.0477131	1.29957	0.0090649	0.0298971	1.74928	4.92442e-09	4.78216e-08
	tr|F8VRH0|F8VRH0_HUMAN	Poly(rC)-binding protein 2 (Fragment) OS=Homo sapiens GN=PCBP2 PE=1 SV=2	PCBP2	7	1	4005.42	4620.76	4870.91	13305	12497.7	8787.46	10163.4	13003.7	15282.8	11238.4	11602.7	1.51983	0.00238658	0.00923637	1.07457	0.029078	0.0707204	1.65243	0.0315642	0.0707363	1.34394	0.000103275	0.00610995	1.3977	5.25046e-09	5.00667e-08
	sp|Q99832|TCPH_HUMAN	T-complex protein 1 subunit eta OS=Homo sapiens GN=CCT7 PE=1 SV=2	CCT7	18	5	9255.98	16763.2	12432.7	31474.7	36466	56823.8	64436.2	95426.8	106434	47386.9	50230.3	1.40618	0.00733098	0.0179321	2.24194	0.00751698	0.0403058	2.9772	0.00984238	0.0484212	1.92904	0.000418723	0.00734859	2.13859	5.27018e-09	5.00667e-08
	sp|P15170|ERF3A_HUMAN	Eukaryotic peptide chain release factor GTP-binding subunit ERF3A OS=Homo sapiens GN=GSPT1 PE=1 SV=1	GSPT1	7	4	10362	10918.7	10789	43107.8	43046.8	46657.2	42579.8	24929.5	30568.4	19660.6	21856	2.01068	7.71389e-06	0.00168548	2.06139	0.0184974	0.0561344	1.37618	0.0516292	0.0840296	0.957437	0.0318097	0.065901	1.60142	5.43056e-09	5.0917e-08
	sp|Q5VW32|BROX_HUMAN	BRO1 domain-containing protein BROX OS=Homo sapiens GN=BROX PE=1 SV=1	BROX	2	2	16070.7	21007.1	21732.8	26797.6	25133.7	43213.9	40999.4	36745	36539.2	38562	36497.8	0.405491	0.0275944	0.0412971	1.10294	0.000914653	0.0216056	0.902387	0.0052645	0.0377146	0.936928	0.0017791	0.0140084	0.836936	5.47619e-09	5.0917e-08
	tr|I3L0S0|I3L0S0_HUMAN	Protein disulfide-isomerase (Fragment) OS=Homo sapiens GN=P4HB PE=1 SV=1	P4HB	8	4	14061.3	18919.9	16239.3	76543.5	79570.8	55468.8	51972.5	42679	54356.9	39672.5	33077.1	2.25023	0.000137194	0.00309286	1.71118	0.00107487	0.0223675	1.56422	0.0495232	0.0814561	1.14864	0.033031	0.0668267	1.66857	5.58321e-09	5.13655e-08
	sp|Q9BT78|CSN4_HUMAN	COP9 signalosome complex subunit 4 OS=Homo sapiens GN=COPS4 PE=1 SV=1	COPS4	4	3	14245.4	17190.8	18002.5	36865.5	35358.7	29543.4	32797.2	37392.1	40698.2	40147.2	35243.6	1.1318	0.000374195	0.00393979	0.919494	0.00907887	0.0427839	1.24447	0.00421864	0.0351423	1.19371	0.0184823	0.0476504	1.12237	6.10607e-09	5.55906e-08
	sp|P35222|CTNB1_HUMAN	Catenin beta-1 OS=Homo sapiens GN=CTNNB1 PE=1 SV=1	CTNNB1	3	3	9443.82	6907.76	7010.24	19115.9	19744.5	30409.5	28241.6	10585.1	11844	14210.5	13957.4	1.31911	0.00110885	0.00650427	1.91297	0.00147455	0.024576	0.526183	0.0231427	0.0632086	0.854861	0.00760721	0.027474	1.15328	6.61159e-09	5.95725e-08
	sp|P61457|PHS_HUMAN	Pterin-4-alpha-carbinolamine dehydratase OS=Homo sapiens GN=PCBD1 PE=1 SV=2	PCBD1	1	1	8105.19	5045.23	11876.2	19525.9	19908.6	47456.6	42698.7	23516.1	26891.7	27267.2	24730.2	1.24096	0.0139561	0.0271662	2.43391	0.00202782	0.0246962	1.59515	0.00412689	0.0351423	1.63994	0.00250134	0.016182	1.72749	6.70569e-09	5.98038e-08
	sp|P61009|SPCS3_HUMAN	Signal peptidase complex subunit 3 OS=Homo sapiens GN=SPCS3 PE=1 SV=1	SPCS3	2	1	7642.93	8919.33	9635.3	24785.7	25843.8	15265.3	20192.5	16022.9	16272.7	12567.3	12292.1	1.53551	0.000172077	0.00313342	1.02163	0.0771217	0.121449	0.886866	0.00229703	0.0299643	0.509323	0.00979071	0.0315759	0.988333	6.84431e-09	5.98966e-08
	sp|Q99720|SGMR1_HUMAN	Sigma non-opioid intracellular receptor 1 OS=Homo sapiens GN=SIGMAR1 PE=1 SV=1	SIGMAR1	1	1	5703.49	4783.4	4643.88	40452.5	45726.3	18241	19239	8369.47	8114.89	12749.1	11747.3	3.09481	0.0205237	0.034202	1.89359	0.00123392	0.0245102	0.708574	0.00279899	0.0322392	1.28005	0.00421622	0.0202715	1.74426	6.85316e-09	5.98966e-08
	sp|P43243|MATR3_HUMAN	Matrin-3 OS=Homo sapiens GN=MATR3 PE=1 SV=2	MATR3	3	3	5182.06	4345.31	5734.34	12661.3	13066.2	10398.7	15064.2	12717.4	13146	13230.9	15963.7	1.33836	0.000328829	0.00367831	1.32344	0.089859	0.134251	1.34595	0.000297556	0.0185943	1.52075	0.0352019	0.0689831	1.38213	7.08642e-09	6.13221e-08
	sp|P12004|PCNA_HUMAN	Proliferating cell nuclear antigen OS=Homo sapiens GN=PCNA PE=1 SV=1	PCNA	3	2	6603.82	9859.16	11352.4	57102.3	56574.6	18998.6	22518.8	32900.8	40273.7	28490.6	25571.6	2.61594	0.000303047	0.00367831	1.16279	0.014493	0.0508711	1.98042	0.0278311	0.0674116	1.5437	0.00268565	0.0167661	1.82571	7.49702e-09	6.42392e-08
	sp|Q8WX92|NELFB_HUMAN	Negative elongation factor B OS=Homo sapiens GN=NELFB PE=1 SV=1	NELFB	2	2	2843.03	4075.52	2911.38	12578.7	13849.9	8076.28	7700.74	6080.12	5965.09	5981.73	6276.65	2.01181	0.00414064	0.0126095	1.26753	0.00143408	0.024576	0.878168	0.00943943	0.0480512	0.903478	0.00596537	0.0240264	1.26525	7.62982e-09	6.47424e-08
	sp|Q13303|KCAB2_HUMAN	Voltage-gated potassium channel subunit beta-2 OS=Homo sapiens GN=KCNAB2 PE=1 SV=2	KCNAB2	9	3	9198.54	10236.7	10463.5	20484.3	22489.6	50829.6	49519.9	21502.9	23286.9	13163.2	12908.2	1.10834	0.0155165	0.0291643	2.33184	0.000453038	0.018985	1.16805	0.0103284	0.0486277	0.387349	0.00511486	0.0221029	1.2489	8.43497e-09	7.08862e-08
	sp|O95319|CELF2_HUMAN	CUGBP Elav-like family member 2 OS=Homo sapiens GN=CELF2 PE=1 SV=1	CELF2	1	1	4964.8	4184.13	2624.31	13235.6	12069	11508.4	11825.3	20104.4	25063	10204.3	9553.49	1.68885	0.00133643	0.00709219	1.57186	0.00288195	0.0262378	2.52473	0.0331544	0.0714279	1.33187	0.00304678	0.017519	1.77933	8.8189e-09	7.34068e-08
	sp|O94776|MTA2_HUMAN	Metastasis-associated protein MTA2 OS=Homo sapiens GN=MTA2 PE=1 SV=1	MTA2	4	2	7360.26	9520.22	6585.72	21365.8	21047.3	21342.1	20838.5	17132.7	20419.9	14710.5	14709.4	1.43889	0.00169617	0.00797018	1.43096	0.00126923	0.024576	1.26329	0.023035	0.0631115	0.911171	0.00793195	0.0279537	1.26108	8.91187e-09	7.34809e-08
	sp|P52272|HNRPM_HUMAN	Heterogeneous nuclear ribonucleoprotein M OS=Homo sapiens GN=HNRNPM PE=1 SV=3	HNRNPM	2	2	4520.57	7223.67	6872.49	39372.4	35677.8	12930.5	13622.2	9810.92	10980.6	22567.3	24460.3	2.59622	0.00721788	0.0179321	1.09723	0.00378656	0.0295487	0.744359	0.0134324	0.0510116	1.92187	0.00111839	0.0112354	1.58992	9.28473e-09	7.58398e-08
	sp|O14980|XPO1_HUMAN	Exportin-1 OS=Homo sapiens GN=XPO1 PE=1 SV=1	XPO1	2	2	6272.57	6924.82	7776.77	28611.2	28728.4	8788.75	8982.39	12578.1	11337.7	9963.37	9911.54	2.03588	0.000162824	0.00313342	0.345886	0.0217634	0.0610017	0.774314	0.0114246	0.0492027	0.507298	0.0104248	0.0327384	0.915845	9.53212e-09	7.71396e-08
	sp|Q14839|CHD4_HUMAN	Chromodomain-helicase-DNA-binding protein 4 OS=Homo sapiens GN=CHD4 PE=1 SV=2	CHD4	3	3	5799.39	6278.29	4932.93	36661.1	38506	9029.29	9703.7	13269	14764.4	9998.11	9209.05	2.72863	0.00306646	0.0108068	0.724108	0.00319151	0.0270375	1.30568	0.0105868	0.0486277	0.760171	0.00427668	0.0202715	1.37965	9.98631e-09	8.00737e-08
	sp|P27348|1433T_HUMAN	14-3-3 protein theta OS=Homo sapiens GN=YWHAQ PE=1 SV=1	YWHAQ	8	4	31608.4	32203.1	34177	65430	67634.9	69570.8	78073.2	56070.3	66217.7	91124.2	93476.6	1.02641	0.000805569	0.00562274	1.1764	0.0290195	0.0707204	0.904561	0.0528149	0.0847806	1.49869	0.000402326	0.00732569	1.15151	1.11383e-08	8.8499e-08
	sp|P08243|ASNS_HUMAN	Asparagine synthetase [glutamine-hydrolyzing] OS=Homo sapiens GN=ASNS PE=1 SV=4	ASNS	1	1	7211.51	10504.5	9871.63	42539.8	42390.8	14671.1	14100.3	16201.4	17507.5	13727.9	12725.4	2.20723	0.000434005	0.00426203	0.645577	0.0143419	0.0508711	0.874069	0.00398777	0.0351423	0.524388	0.0212029	0.052201	1.06281	1.17707e-08	9.26806e-08
	sp|Q9BXJ9|NAA15_HUMAN	N-alpha-acetyltransferase 15, NatA auxiliary subunit OS=Homo sapiens GN=NAA15 PE=1 SV=1	NAA15	9	3	6158.47	5759.33	3988.36	17490.9	18328.7	11264.5	19629.6	16328.8	16850.4	8281.79	8143.27	1.75613	0.000282424	0.00367831	1.54271	0.120966	0.167816	1.64565	0.000667833	0.0196858	0.631275	0.0236718	0.0563737	1.39394	1.20651e-08	9.41512e-08
	sp|O75439|MPPB_HUMAN	Mitochondrial-processing peptidase subunit beta OS=Homo sapiens GN=PMPCB PE=1 SV=2	PMPCB	4	2	2782.12	2252.95	2219.15	7107.21	7138.9	7650.83	6599.39	6238.81	7320.46	4643.52	4393.56	1.55864	0.000697878	0.00525815	1.55905	0.02361	0.0638857	1.48735	0.0273876	0.0672381	0.901999	0.00123935	0.0119032	1.37676	1.24742e-08	9.59176e-08
	tr|M0R3F4|M0R3F4_HUMAN	BRISC and BRCA1-A complex member 1 (Fragment) OS=Homo sapiens GN=BABAM1 PE=1 SV=1	BABAM1	1	1	3236.11	2925.86	4390.91	16472.7	16868.6	7116.13	6393	5997.77	7883.41	6285.11	6296.24	2.24464	0.000127667	0.00309286	0.941259	0.00578764	0.0361314	0.980454	0.0610784	0.090301	0.838612	0.0124307	0.0368247	1.25124	1.2511e-08	9.59176e-08
	sp|P61081|UBC12_HUMAN	NEDD8-conjugating enzyme Ubc12 OS=Homo sapiens GN=UBE2M PE=1 SV=1	UBE2M	2	2	6446.67	7985.84	7855.95	14104.8	14422.6	13691	14999.1	22794.4	24362.5	14860.7	12812.7	0.941016	0.00137827	0.0072132	0.949221	0.00577464	0.0361314	1.66613	0.00253141	0.0309998	0.897168	0.0283058	0.0622738	1.11338	1.27088e-08	9.65872e-08
	sp|Q7L014|DDX46_HUMAN	Probable ATP-dependent RNA helicase DDX46 OS=Homo sapiens GN=DDX46 PE=1 SV=2	DDX46	1	1	5730.61	6421.2	7450.71	23871.1	25706.3	11471.6	13980.9	15475.3	15307.3	11852.1	12125.7	1.9236	0.00396211	0.0121933	0.961732	0.045198	0.0877625	1.23604	0.0012757	0.0233866	0.875623	0.00276272	0.0168855	1.24925	1.4001e-08	1.05491e-07
	sp|P08133|ANXA6_HUMAN	Annexin A6 OS=Homo sapiens GN=ANXA6 PE=1 SV=3	ANXA6	7	4	4686.45	5929.01	6115.32	14034.3	13282.7	22777.2	27414.7	18339.1	21806.9	14891.9	15967.5	1.29226	0.00047377	0.00442892	2.16991	0.0331969	0.0751092	1.84772	0.0303745	0.0703283	1.46817	0.00135636	0.0124946	1.69451	1.4357e-08	1.05822e-07
	sp|Q15717|ELAV1_HUMAN	ELAV-like protein 1 OS=Homo sapiens GN=ELAVL1 PE=1 SV=2	ELAVL1	5	3	5973.09	3393.48	3524.79	16966.2	14668.8	13874.7	16311.5	10107.6	12966.3	19256	20304.8	1.88008	0.00684597	0.0173935	1.81245	0.00973402	0.0435604	1.42482	0.0320757	0.071165	2.20263	0.00030331	0.00618489	1.82999	1.43646e-08	1.05822e-07
	sp|Q68E01|INT3_HUMAN	Integrator complex subunit 3 OS=Homo sapiens GN=INTS3 PE=1 SV=1	INTS3	2	2	5837.65	4624.13	5004.53	8446.34	9885.89	12716.7	13437.2	9572.53	11778.6	9980.27	10518.8	0.830216	0.032384	0.0460972	1.34286	0.000547046	0.018985	1.05015	0.0494543	0.0814561	0.991392	0.000742353	0.00969573	1.05365	1.44082e-08	1.05822e-07
	sp|Q96SI9|STRBP_HUMAN	Spermatid perinuclear RNA-binding protein OS=Homo sapiens GN=STRBP PE=1 SV=1	STRBP	2	2	4336.24	4876.27	4507.37	10189	10208.8	6997.49	7450.24	7969.47	8460.76	9168.22	7311.97	1.15711	0.000384615	0.00395474	0.659537	0.00543777	0.0354672	0.845047	0.00422191	0.0351423	0.849427	0.0745451	0.117392	0.87778	1.45741e-08	1.06148e-07
	sp|P08134|RHOC_HUMAN	Rho-related GTP-binding protein RhoC OS=Homo sapiens GN=RHOC PE=1 SV=1	RHOC	7	2	6081.72	4696.62	4534	17110.3	17062.3	7177.59	7363.36	11049.9	12668.5	11470.4	11376.8	1.74311	0.000819513	0.00562274	0.510389	0.0218108	0.0610017	1.21627	0.0134203	0.0510116	1.16229	0.00281833	0.0169877	1.15801	1.49508e-08	1.06847e-07
	sp|P61586|RHOA_HUMAN	Transforming protein RhoA OS=Homo sapiens GN=RHOA PE=1 SV=1	RHOA	7	2	6081.72	4696.62	4534	17110.3	17062.3	7177.59	7363.36	11049.9	12668.5	11470.4	11376.8	1.74311	0.000819513	0.00562274	0.510389	0.0218108	0.0610017	1.21627	0.0134203	0.0510116	1.16229	0.00281833	0.0169877	1.15801	1.49508e-08	1.06847e-07
	sp|O60664|PLIN3_HUMAN	Perilipin-3 OS=Homo sapiens GN=PLIN3 PE=1 SV=3	PLIN3	15	7	11256.5	10854.4	10407.6	18443	19421.6	30229.1	32256.9	15225.2	15144.1	20802.9	21939.4	0.804555	0.00635594	0.016533	1.52724	0.0117474	0.0479776	0.486319	0.00128439	0.0233866	0.979368	0.00709209	0.0261758	0.94937	1.50368e-08	1.06847e-07
	sp|P05496|AT5G1_HUMAN	ATP synthase F(0) complex subunit C1, mitochondrial OS=Homo sapiens GN=ATP5G1 PE=2 SV=2	ATP5G1	3	1	35265.3	30945.2	30458	226955	259868	126049	146413	157278	165923	78039.2	75133.2	2.91724	0.0238694	0.0380982	2.0799	0.0285441	0.0704532	2.32627	0.00514542	0.0371661	1.249	0.000201204	0.00613181	2.1431	1.55691e-08	1.09737e-07
	sp|Q96CW1|AP2M1_HUMAN	AP-2 complex subunit mu OS=Homo sapiens GN=AP2M1 PE=1 SV=2	AP2M1	1	1	6821.73	7280.02	7123.28	19142.8	22846.1	25861.2	28030.3	11950.7	12158.2	16112.7	17761.4	1.56921	0.0413976	0.0536022	1.92925	0.016091	0.05307	0.768761	4.59447e-05	0.0112556	1.25938	0.0238232	0.0565802	1.38165	1.6069e-08	1.11429e-07
	sp|Q96KR1|ZFR_HUMAN	Zinc finger RNA-binding protein OS=Homo sapiens GN=ZFR PE=1 SV=2	ZFR	2	1	2493.78	4411.08	2973.97	8110.53	7737.7	7644.53	8828.33	7064.6	7531.17	7873.45	8843.26	1.26687	0.00492587	0.0142557	1.32264	0.0068056	0.038624	1.1481	0.00595368	0.0399355	1.34384	0.00367588	0.0195897	1.27036	1.61648e-08	1.11429e-07
	sp|O00264|PGRC1_HUMAN	Membrane-associated progesterone receptor component 1 OS=Homo sapiens GN=PGRMC1 PE=1 SV=3	PGRMC1	2	2	8069.33	8373.33	6433.12	24314.3	26623.2	12826.1	13201.4	15204.7	18392.3	16603.9	16008.4	1.73987	0.00649478	0.016844	0.771181	0.00395784	0.0295654	1.13947	0.0384666	0.0744045	1.09655	0.000743266	0.00969573	1.18677	1.61916e-08	1.11429e-07
	sp|P62820|RAB1A_HUMAN	Ras-related protein Rab-1A OS=Homo sapiens GN=RAB1A PE=1 SV=3	RAB1A	7	4	9112.32	7999.76	8611.89	21485	21636.2	37077.3	41321	17531.7	20158.4	27672.4	29400.8	1.33025	0.000170973	0.00313342	2.19267	0.0198824	0.0583127	1.13604	0.0334458	0.0714279	1.73466	0.00664235	0.0253511	1.5984	1.66173e-08	1.13465e-07
	sp|Q06124|PTN11_HUMAN	Tyrosine-protein phosphatase non-receptor type 11 OS=Homo sapiens GN=PTPN11 PE=1 SV=2	PTPN11	1	1	3738.64	5917.14	3861.95	16638.7	15287.1	9864.31	9123.47	7754.77	8943.78	8071.65	8576.99	1.82483	0.00100733	0.00628863	1.07518	0.00492415	0.0333621	0.889833	0.01335	0.0510116	0.885514	0.0116332	0.0354265	1.16884	1.69354e-08	1.14741e-07
	sp|Q13617|CUL2_HUMAN	Cullin-2 OS=Homo sapiens GN=CUL2 PE=1 SV=2	CUL2	2	2	3714.35	3856.98	3767.96	10365.5	10576.4	5178.04	6283.29	5684.4	5795.79	5290.85	5083.33	1.47003	0.00160777	0.00785022	0.600407	0.0869912	0.131313	0.60278	0.000480514	0.0185943	0.456631	0.0120304	0.0361324	0.782462	1.77353e-08	1.19236e-07
	sp|P07814|SYEP_HUMAN	Bifunctional glutamate/proline--tRNA ligase OS=Homo sapiens GN=EPRS PE=1 SV=5	EPRS	9	7	7414.33	7536.33	7031.15	25960	28368.6	28877.1	29745.4	17954.4	20908.6	11885.8	12234.2	1.89037	0.0179023	0.0319972	2.00011	0.00269793	0.0257234	1.40705	0.0373092	0.0736077	0.718882	0.000464089	0.00773708	1.5041	1.83165e-08	1.21454e-07
	sp|P13861|KAP2_HUMAN	cAMP-dependent protein kinase type II-alpha regulatory subunit OS=Homo sapiens GN=PRKAR2A PE=1 SV=2	PRKAR2A	4	2	4525.82	4209.33	3995.3	10306.6	10495.2	22501.1	27144.5	8100.63	10179.2	19170	17793.8	1.29339	3.16072e-05	0.00224628	2.54835	0.0352128	0.0767481	1.10693	0.0633434	0.0921167	2.12279	0.0118805	0.0360082	1.76786	1.83432e-08	1.21454e-07
	sp|P61006|RAB8A_HUMAN	Ras-related protein Rab-8A OS=Homo sapiens GN=RAB8A PE=1 SV=1	RAB8A	6	5	7697.06	6596.24	7276.18	19364.5	20402.5	20896.2	23833	16011.4	20549.8	18624.6	18502.7	1.46754	0.00196316	0.00861679	1.63719	0.0256778	0.0671316	1.34629	0.0613155	0.0903705	1.36845	0.000273825	0.00618489	1.45487	1.85269e-08	1.21748e-07
	sp|P25205|MCM3_HUMAN	DNA replication licensing factor MCM3 OS=Homo sapiens GN=MCM3 PE=1 SV=3	MCM3	6	3	9049.6	9702.39	8949.27	70950.2	74570.6	14166.1	12903.7	16935.6	16204.9	14405.8	13852.9	2.97816	0.00815701	0.0192162	0.551692	0.0313363	0.0732979	0.843608	0.00244068	0.0309998	0.61371	0.00137241	0.0124946	1.24679	1.87323e-08	1.2218e-07
	sp|Q92600|RCD1_HUMAN	Cell differentiation protein RCD1 homolog OS=Homo sapiens GN=RQCD1 PE=1 SV=1	RQCD1	2	1	4754.81	6208.75	5603.19	13809.8	12992.6	6771.26	7132.94	9953.12	10965.8	8554.88	8262.76	1.27904	0.000724979	0.00534336	0.332193	0.0314216	0.0732979	0.921478	0.00570356	0.0389839	0.606647	0.00684611	0.0255705	0.784838	1.94269e-08	1.25771e-07
	sp|P22314|UBA1_HUMAN	Ubiquitin-like modifier-activating enzyme 1 OS=Homo sapiens GN=UBA1 PE=1 SV=3	UBA1	21	6	20211.3	25682.1	29864.9	47623.7	48048.8	52324.3	57081.7	79114.5	91996	113096	122461	0.921662	0.00728117	0.0179321	1.11518	0.0022782	0.0250775	1.76042	0.0179955	0.0567734	2.22156	0.0031556	0.017909	1.5047	2.0519e-08	1.31865e-07
	sp|Q9Y5L0|TNPO3_HUMAN	Transportin-3 OS=Homo sapiens GN=TNPO3 PE=1 SV=3	TNPO3	1	1	17465.7	21148.8	17442.4	90848.7	118569	42164.5	42625.5	55552.2	63530.6	40205	42670.3	2.48639	0.0497378	0.0619243	1.18197	0.00101826	0.0223675	1.67196	0.0218314	0.0613917	1.14901	0.000859966	0.00988073	1.62233	2.07033e-08	1.32078e-07
	tr|H0Y400|H0Y400_HUMAN	Spliceosome RNA helicase DDX39B (Fragment) OS=Homo sapiens GN=DDX39B PE=1 SV=1	DDX39B	2	1	4503.91	6462.59	4254.82	9715.08	10159.3	10245.9	9689.66	11087.5	11940.8	9556.24	9240	0.969782	0.0069245	0.0175421	0.974216	0.00590051	0.0363172	1.18227	0.00226799	0.0299643	0.889313	0.0104508	0.0327384	1.0039	2.10685e-08	1.32507e-07
	sp|Q9UBF2|COPG2_HUMAN	Coatomer subunit gamma-2 OS=Homo sapiens GN=COPG2 PE=1 SV=1	COPG2	2	2	4988.18	4168.22	2919.59	12688.3	12961.6	12400.6	12718	6013.65	7501.4	7657.16	8056.98	1.67177	0.00163982	0.00793962	1.64158	0.00157467	0.024576	0.747388	0.045292	0.079329	0.964885	0.00828276	0.0284664	1.25641	2.10738e-08	1.32507e-07
	sp|Q9HA64|KT3K_HUMAN	Ketosamine-3-kinase OS=Homo sapiens GN=FN3KRP PE=1 SV=2	FN3KRP	2	2	11904.5	15725.6	18937.9	75524	75223.5	45152.1	53827.1	43474.1	48681.1	46881.2	55790.8	2.27968	0.000545608	0.0047214	1.67275	0.0211362	0.0605672	1.56969	0.0043016	0.0354679	1.72559	0.0209906	0.0518242	1.81193	2.25776e-08	1.40949e-07
	sp|P40763|STAT3_HUMAN	Signal transducer and activator of transcription 3 OS=Homo sapiens GN=STAT3 PE=1 SV=2	STAT3	7	5	12682.6	13032.2	14328.7	75677.2	80806.2	48922.9	52954	22331.5	25325.1	35510	35476.1	2.55134	0.0101741	0.0222226	1.93215	0.0125885	0.0486168	0.836071	0.0326546	0.0714279	1.41093	0.000252051	0.00618489	1.68262	2.28439e-08	1.41044e-07
	sp|Q92616|GCN1L_HUMAN	Translational activator GCN1 OS=Homo sapiens GN=GCN1L1 PE=1 SV=6	GCN1L1	18	13	16703.6	11765.4	11115.1	58808.4	68208	32754.1	37532.9	27646.8	29926.5	29262.1	27396.1	2.26699	0.0176031	0.0316872	1.4133	0.00800331	0.0413899	1.12544	0.00258923	0.0309998	1.10233	0.00289933	0.0171217	1.47702	2.29156e-08	1.41044e-07
	sp|P53985|MOT1_HUMAN	Monocarboxylate transporter 1 OS=Homo sapiens GN=SLC16A1 PE=1 SV=3	SLC16A1	6	4	5097.85	3564.42	4815.6	12543.7	16200.7	8428.03	9184.67	8926.98	9887.33	18883.6	20271.7	1.67765	0.0494742	0.061684	0.970986	0.00297677	0.0262976	1.0662	0.0040596	0.0351423	2.12358	0.00180435	0.0140382	1.4596	2.33525e-08	1.42412e-07
	sp|Q99805|TM9S2_HUMAN	Transmembrane 9 superfamily member 2 OS=Homo sapiens GN=TM9SF2 PE=1 SV=1	TM9SF2	1	1	2183.76	3396.22	4029.29	11480.6	11667.9	17046.3	20204.8	10342.9	11891.6	12630.1	14162.7	1.85339	0.0016798	0.00793962	2.53975	0.0214071	0.060944	1.79527	0.00718892	0.0433319	2.06431	0.00419384	0.0202715	2.06318	2.34638e-08	1.42412e-07
	sp|Q5JTH9|RRP12_HUMAN	RRP12-like protein OS=Homo sapiens GN=RRP12 PE=1 SV=2	RRP12	3	2	4060.89	4094	3798.64	16196.6	15279.1	13302.8	16354.8	10627.1	12996.2	8377.46	8199.92	1.98177	0.00985408	0.0216394	1.89593	0.0439912	0.0869467	1.56774	0.046947	0.0795581	1.05674	5.64153e-05	0.00610995	1.62554	2.47823e-08	1.49378e-07
	sp|P21399|ACOC_HUMAN	Cytoplasmic aconitate hydratase OS=Homo sapiens GN=ACO1 PE=1 SV=3	ACO1	1	1	4144.98	5031.89	5360.41	14391.8	13624.2	7696.51	6948.08	8614.27	9480.49	9201.12	10957	1.53146	0.000499529	0.0045478	0.595574	0.0120267	0.0483906	0.900778	0.00570931	0.0389839	1.05657	0.0345283	0.0686548	1.02109	2.55268e-08	1.52811e-07
	sp|O00567|NOP56_HUMAN	Nucleolar protein 56 OS=Homo sapiens GN=NOP56 PE=1 SV=4	NOP56	3	2	9753.21	8344.03	7771.61	15326.5	13804.8	15723	16480.2	19506.4	19213.3	9761.13	9253.52	0.756316	0.0103418	0.0223731	0.900951	0.000906019	0.0216056	1.16681	0.000943218	0.0219841	0.140857	0.136674	0.19329	0.741235	2.60115e-08	1.53293e-07
	sp|Q9Y3I0|RTCB_HUMAN	tRNA-splicing ligase RtcB homolog OS=Homo sapiens GN=RTCB PE=1 SV=1	RTCB	5	3	10310.2	9236.51	11694.1	33568	34556.6	27542.3	18240.5	15916.5	18644.1	16629.7	16827.9	1.70971	5.40291e-05	0.002839	1.13634	0.11021	0.156163	0.730663	0.0360329	0.0726391	0.683869	0.00564071	0.0235375	1.06514	2.60599e-08	1.53293e-07
	sp|P04899|GNAI2_HUMAN	Guanine nucleotide-binding protein G(i) subunit alpha-2 OS=Homo sapiens GN=GNAI2 PE=1 SV=3	GNAI2	2	2	2857.23	2597.34	3316.62	69539.9	75436.2	4710.55	4297.41	6377.79	8663.03	14576	14603.6	4.63186	0.0131142	0.0259905	0.623391	0.00828873	0.0421183	1.363	0.0725758	0.101816	2.31908	0.000153899	0.00610995	2.23433	2.61388e-08	1.53293e-07
	sp|Q5VIR6-4|VPS53_HUMAN	Isoform 4 of Vacuolar protein sorting-associated protein 53 homolog OS=Homo sapiens GN=VPS53	VPS53	3	2	9803.33	5032.2	6901.73	26908	33194.1	21669.2	23945.5	14994.5	15307.2	22767.2	21631.5	2.05221	0.0250478	0.0389533	1.65429	0.00174992	0.0246962	1.06419	0.0140958	0.0518597	1.61531	0.00197849	0.0144629	1.5965	2.63088e-08	1.53293e-07
	sp|P63218|GBG5_HUMAN	Guanine nucleotide-binding protein G(I)/G(S)/G(O) subunit gamma-5 OS=Homo sapiens GN=GNG5 PE=1 SV=3	GNG5	6	3	9521.44	8448.51	6856.3	42951.1	50407.5	18893.3	22528.4	18231.3	19573.2	18055.7	19504.1	2.49588	0.0262069	0.0400435	1.32348	0.0280611	0.0697619	1.19165	0.00113726	0.0233866	1.18228	0.0015029	0.0133504	1.54832	2.70172e-08	1.56378e-07
	sp|P26583|HMGB2_HUMAN	High mobility group protein B2 OS=Homo sapiens GN=HMGB2 PE=1 SV=2	HMGB2	6	4	4862.08	5346.46	3671.4	9263.36	8960.77	13400.5	13894.4	23339.1	29626.2	6933.93	7076.9	0.97781	0.00395693	0.0121933	1.56059	0.000394283	0.018985	2.51701	0.0421784	0.0769601	0.598503	0.0193686	0.0487844	1.41348	2.73781e-08	1.57424e-07
	sp|O96019|ACL6A_HUMAN	Actin-like protein 6A OS=Homo sapiens GN=ACTL6A PE=1 SV=1	ACTL6A	1	1	6429.26	7907.68	7535.27	11307.4	11821.6	8053.99	9424.71	12861.6	13334.1	10395.5	10673	0.665566	0.00202588	0.00861679	0.261461	0.113985	0.159653	0.845196	0.000899642	0.0218413	0.530955	0.00627952	0.024834	0.575794	2.79922e-08	1.58945e-07
	sp|Q8N3U4|STAG2_HUMAN	Cohesin subunit SA-2 OS=Homo sapiens GN=STAG2 PE=1 SV=3	STAG2	5	4	5053.13	4580.61	6492.27	15847.9	16424.2	9862.87	13307.6	7690.73	7720.43	14439.3	14552.3	1.58586	0.000355895	0.00379332	1.10786	0.0716113	0.115264	0.51955	0.0278628	0.0674116	1.43121	0.00183867	0.0140965	1.16112	2.80151e-08	1.58945e-07
	sp|P11171|41_HUMAN	Protein 4.1 OS=Homo sapiens GN=EPB41 PE=1 SV=4	EPB41	1	1	3362.12	5955.5	3760.79	11392.1	12006.1	10346.8	9268.16	15491.9	18363.9	10736.2	10132.5	1.42417	0.00322471	0.0111399	1.16973	0.00561912	0.0361314	1.95718	0.0140135	0.0518597	1.25912	0.00517525	0.0221724	1.45255	2.81882e-08	1.58945e-07
	sp|P61758|PFD3_HUMAN	Prefoldin subunit 3 OS=Homo sapiens GN=VBP1 PE=1 SV=3	VBP1	1	1	4443.32	7331.24	7503.13	21324.4	22936.3	11361.3	12126	18927.6	24370.7	15362	14810.9	1.78406	0.000634542	0.00495169	0.86991	0.0114559	0.0472286	1.75234	0.040753	0.0757833	1.23128	0.00452226	0.0205395	1.4094	2.87107e-08	1.60853e-07
	sp|P42345|MTOR_HUMAN	Serine/threonine-protein kinase mTOR OS=Homo sapiens GN=MTOR PE=1 SV=1	MTOR	5	3	5759.89	5775.82	5601.31	12776.9	13990.3	9495.49	10085.3	8801.6	8916	8232.24	7458.5	1.22831	0.024249	0.0383249	0.777283	0.019679	0.0581061	0.633029	5.2429e-05	0.0112556	0.457759	0.0541602	0.0921607	0.774095	2.9024e-08	1.61573e-07
	sp|P00505|AATM_HUMAN	Aspartate aminotransferase, mitochondrial OS=Homo sapiens GN=GOT2 PE=1 SV=3	GOT2	12	4	6288.42	4160.25	6229.81	14822.6	15153.7	139770	69827.1	11266.5	16920.1	28560.3	27468.6	1.43079	0.00191348	0.00857633	4.23652	0.107785	0.153716	1.34198	0.0933118	0.125276	2.33314	7.20978e-05	0.00610995	2.33561	2.96872e-08	1.64219e-07
	sp|O60925|PFD1_HUMAN	Prefoldin subunit 1 OS=Homo sapiens GN=PFDN1 PE=1 SV=2	PFDN1	1	1	8991.29	12240.4	10307.9	24109.4	24120.1	16947.8	15833.6	33295	37723.8	24968.5	22423.7	1.19771	0.00238835	0.00923637	0.640673	0.00675645	0.038624	1.756	0.0142503	0.0520448	1.17245	0.00621894	0.0247847	1.19171	3.05543e-08	1.67952e-07
	sp|P26640|SYVC_HUMAN	Valine--tRNA ligase OS=Homo sapiens GN=VARS PE=1 SV=4	VARS	6	4	11955.1	12171	11241.8	19218.1	19979.3	15666.1	14725.2	21912.1	25553.2	17083.5	16491.6	0.73328	0.00154671	0.00769042	0.36618	0.0175019	0.0550621	1.00939	0.0449545	0.0790548	0.509916	0.0011959	0.0116135	0.654692	3.10682e-08	1.6971e-07
	sp|P61224|RAP1B_HUMAN	Ras-related protein Rap-1b OS=Homo sapiens GN=RAP1B PE=1 SV=1	RAP1B	3	2	2273.32	4136.85	2436.71	8893.96	8578.21	6141.14	7518.94	6938.99	7643.75	7432.7	6699.56	1.56678	0.00366532	0.0120432	1.21169	0.0184534	0.0561344	1.30598	0.00439524	0.0356317	1.26072	0.00510969	0.0221029	1.33629	3.23632e-08	1.75686e-07
	sp|O00116|ADAS_HUMAN	Alkyldihydroxyacetonephosphate synthase, peroxisomal OS=Homo sapiens GN=AGPS PE=1 SV=1	AGPS	2	2	5394.56	5674.73	5549.13	11332	11929.4	6965.66	6831.2	9022.47	9786.6	10078.8	9615.17	1.07011	0.0107286	0.0228701	0.31652	0.000566988	0.018985	0.763608	0.0265432	0.0667483	0.82993	0.00947254	0.0306629	0.745043	3.25748e-08	1.75743e-07
	sp|Q9UBE0|SAE1_HUMAN	SUMO-activating enzyme subunit 1 OS=Homo sapiens GN=SAE1 PE=1 SV=1	SAE1	4	4	5745.81	5888.35	6327.32	11100.8	11431	7276.98	7886.6	7973.63	8348.89	10218.9	8231	0.912018	0.000174315	0.00313342	0.340667	0.0311157	0.0732979	0.446921	0.00316653	0.033344	0.623667	0.090244	0.136799	0.580818	3.29906e-08	1.75972e-07
	sp|Q15149|PLEC_HUMAN	Plectin OS=Homo sapiens GN=PLEC PE=1 SV=3	PLEC	13	12	18412.2	16410.9	17003.2	45918.2	49979.2	22836.1	21677.9	21356	22067.7	23357.2	23487.5	1.47277	0.014367	0.0275368	0.365536	0.00614079	0.0368854	0.32976	0.00409804	0.0351423	0.439163	0.00429095	0.0202715	0.651807	3.302e-08	1.75972e-07
	sp|Q9H0D6|XRN2_HUMAN	5'-3' exoribonuclease 2 OS=Homo sapiens GN=XRN2 PE=1 SV=1	XRN2	1	1	6600.99	9213.13	9491.82	39845.9	34613.5	19475.3	22727.2	32581.5	33094.2	21391.1	18418.9	2.14194	0.0180638	0.0322199	1.32282	0.0167052	0.0540646	1.96085	0.00036169	0.0185943	1.23862	0.0148679	0.0409922	1.66605	3.44653e-08	1.82562e-07
	sp|Q9H7Z7|PGES2_HUMAN	Prostaglandin E synthase 2 OS=Homo sapiens GN=PTGES2 PE=1 SV=1	PTGES2	1	1	2966.72	2594.29	2943.75	30191.1	32461.5	14204.4	17861.5	9430.37	12298.9	12095.2	12376.2	3.46599	0.0119068	0.0243713	2.49966	0.0432365	0.086079	1.93826	0.055238	0.0868762	2.10972	5.87308e-05	0.00610995	2.50341	3.5424e-08	1.8651e-07
	sp|P19838|NFKB1_HUMAN	Nuclear factor NF-kappa-B p105 subunit OS=Homo sapiens GN=NFKB1 PE=1 SV=2	NFKB1	3	2	2944.57	2157.9	2461.11	12210.2	11935.6	8209.2	9690.88	8750.02	12461.9	6085.19	5059.36	2.25959	2.84428e-05	0.00224628	1.82779	0.0265315	0.0678373	2.0727	0.0695366	0.0987641	1.14416	0.0325332	0.0664317	1.82606	3.6172e-08	1.89307e-07
	sp|Q15006|EMC2_HUMAN	ER membrane protein complex subunit 2 OS=Homo sapiens GN=EMC2 PE=1 SV=1	EMC2	2	2	6803.69	7967.59	6995.93	20727.7	22315	12258.7	13639.4	19472.2	21813.1	13032.4	12748.8	1.56858	0.0067846	0.0172879	0.835653	0.0171167	0.0545986	1.50843	0.0191966	0.0582563	0.829124	0.00080736	0.00988073	1.18545	3.80408e-08	1.97903e-07
	sp|P63000|RAC1_HUMAN	Ras-related C3 botulinum toxin substrate 1 OS=Homo sapiens GN=RAC1 PE=1 SV=1	RAC1	1	1	11823.8	9674.19	10868.2	19710.1	19328	20728.1	18840.3	31401.9	35720.9	14379.5	15288	0.855356	0.00140666	0.00723884	0.874822	0.00920373	0.0427839	1.63728	0.0220588	0.0615956	0.459359	0.00673448	0.0254119	0.956704	4.05217e-08	2.09562e-07
	tr|E7EW35|E7EW35_HUMAN	Phosphoribosyl pyrophosphate synthase-associated protein 2 OS=Homo sapiens GN=PRPSAP2 PE=1 SV=1	PRPSAP2	1	1	6935.41	6656.66	6361.39	11198.5	10524.6	7975.66	7789.86	22628.9	24398.3	8613.56	8643.35	0.707551	0.0100072	0.0219206	0.245097	0.00419514	0.0303021	1.82182	0.014008	0.0518597	0.375498	0.00330352	0.0183903	0.787492	4.09123e-08	2.09602e-07
	sp|P29401|TKT_HUMAN	Transketolase OS=Homo sapiens GN=TKT PE=1 SV=3	TKT	9	6	11635.1	20765.3	20862.5	43458	46293.7	53561.6	46241.2	55340.8	72006.7	47849.7	44282	1.33777	0.00290818	0.0105467	1.49091	0.00716436	0.0393814	1.84253	0.0413449	0.0763963	1.37553	0.00226084	0.0154373	1.51169	4.10091e-08	2.09602e-07
	sp|Q9Y3E7|CHMP3_HUMAN	Charged multivesicular body protein 3 OS=Homo sapiens GN=CHMP3 PE=1 SV=3	CHMP3	1	1	7359.48	6977.68	4149.74	21622.3	28103.6	18176.4	16283.3	16858.4	15925.9	11379	12646.2	2.01246	0.0426192	0.0547782	1.48337	0.00269079	0.0257234	1.41146	0.00207282	0.0296991	0.963007	0.00837055	0.0284664	1.46757	4.18552e-08	2.12683e-07
	sp|P04075|ALDOA_HUMAN	Fructose-bisphosphate aldolase A OS=Homo sapiens GN=ALDOA PE=1 SV=2	ALDOA	28	10	51255	88539	71783.6	128541	142325	90400.9	88331.7	233404	248123	151168	158399	0.94135	0.00754977	0.0182784	0.341578	0.110908	0.156597	1.77139	0.000489442	0.0185943	1.13403	0.00513374	0.0221029	1.04709	4.41393e-08	2.22993e-07
	sp|Q14232|EI2BA_HUMAN	Translation initiation factor eIF-2B subunit alpha OS=Homo sapiens GN=EIF2B1 PE=1 SV=1	EIF2B1	5	5	5012.85	6190.78	4244.39	15447.5	16872.4	8628.17	9587.51	13882.8	15642.1	7882.87	7257.09	1.64997	0.00227147	0.00908304	0.822721	0.00697405	0.0390726	1.51948	0.00750483	0.0446074	0.555902	0.017918	0.0467472	1.13702	4.46642e-08	2.24348e-07
	sp|O94925|GLSK_HUMAN	Glutaminase kidney isoform, mitochondrial OS=Homo sapiens GN=GLS PE=1 SV=1	GLS	5	4	5980.37	5784.09	5277.31	32448.2	32355.1	10370.1	12034.3	10912.3	12657.4	10188.3	7920.7	2.51195	1.45748e-05	0.00212307	0.97967	0.0397247	0.0816927	1.05283	0.0380876	0.0743047	0.672598	0.0982598	0.145805	1.30426	4.53949e-08	2.26715e-07
	sp|Q9UGP8|SEC63_HUMAN	Translocation protein SEC63 homolog OS=Homo sapiens GN=SEC63 PE=1 SV=2	SEC63	2	2	3738.8	4412.96	2780.01	20422.1	17012.4	5522.34	6153.67	13162.9	13988.9	6268.76	6131.23	2.3608	0.0275647	0.0412971	0.679982	0.0155115	0.0522781	1.89748	0.00034845	0.0185943	0.766774	0.0152536	0.0418572	1.42626	4.75023e-08	2.35892e-07
	sp|P52294|IMA5_HUMAN	Importin subunit alpha-5 OS=Homo sapiens GN=KPNA1 PE=1 SV=3	KPNA1	3	3	5928.55	7815.7	9046.72	44962.2	47220	12327.8	15162.9	22982.4	27666.1	15835	15811.1	2.60099	0.000378652	0.00393979	0.855446	0.03839	0.0805003	1.73702	0.0266879	0.0667483	1.05853	0.00596124	0.0240264	1.563	4.82993e-08	2.38495e-07
	sp|Q9Y3C6|PPIL1_HUMAN	Peptidyl-prolyl cis-trans isomerase-like 1 OS=Homo sapiens GN=PPIL1 PE=1 SV=1	PPIL1	1	1	5469.65	5834.92	6512.59	14901.9	16676.8	11510.4	14410.6	17059.6	15390.2	13110.2	13550.8	1.41065	0.0182243	0.0322431	1.12582	0.0585762	0.101706	1.44991	0.015098	0.0538384	1.16643	0.000144909	0.00610995	1.2882	4.87545e-08	2.3939e-07
	sp|P32929|CGL_HUMAN	Cystathionine gamma-lyase OS=Homo sapiens GN=CTH PE=1 SV=3	CTH	1	1	14356.2	18604.5	13707.7	24539.8	24670.8	55551.8	49436.2	29290.8	30277.4	28993.7	26430.5	0.661486	0.0137129	0.0267524	1.75467	0.0101674	0.0435604	0.937057	0.00356316	0.0351423	0.833031	0.00482472	0.0215143	1.04656	4.9973e-08	2.44002e-07
	sp|O15347|HMGB3_HUMAN	High mobility group protein B3 OS=Homo sapiens GN=HMGB3 PE=1 SV=4	HMGB3	2	2	6408.35	5906.9	4902.76	12278.3	12537.1	14283.5	13986.9	31642.4	43329.4	8885.94	10911.4	1.11228	0.00125432	0.00693846	1.30033	0.000624771	0.018985	2.70739	0.0571001	0.0877074	0.786348	0.0541998	0.0921607	1.47659	5.05366e-08	2.45383e-07
	sp|Q08188|TGM3_HUMAN	Protein-glutamine gamma-glutamyltransferase E OS=Homo sapiens GN=TGM3 PE=1 SV=4	TGM3	3	2	17505.1	13202.1	17202.3	24891.1	26591.7	26118.1	24182.3	25159.4	26639.7	22936.1	22377.3	0.688739	0.00483675	0.0141382	0.655217	0.00613489	0.0368854	0.697574	0.00470806	0.0367396	0.504584	0.018052	0.0469566	0.636528	5.2451e-08	2.53272e-07
	sp|P08621|RU17_HUMAN	U1 small nuclear ribonucleoprotein 70 kDa OS=Homo sapiens GN=SNRNP70 PE=1 SV=2	SNRNP70	4	4	7284.37	6926.87	5717.39	12795.2	13946.7	11059.8	12657.4	16738	17780.5	8334.16	7876.11	1.00922	0.00388122	0.012125	0.836056	0.0209363	0.0603906	1.37749	0.000826838	0.0206473	0.287027	0.0382588	0.072534	0.877448	5.34132e-08	2.56501e-07
	sp|P09972|ALDOC_HUMAN	Fructose-bisphosphate aldolase C OS=Homo sapiens GN=ALDOC PE=1 SV=2	ALDOC	9	4	11137.7	26487.8	17971	40742.3	48908.5	27942	29860.9	79198.8	85716.7	48949.2	55182	1.27428	0.0128098	0.0257375	0.64111	0.0696592	0.113586	2.15362	0.000690911	0.0196858	1.4903	0.00426277	0.0202715	1.38983	5.45507e-08	2.59985e-07
	sp|O00299|CLIC1_HUMAN	Chloride intracellular channel protein 1 OS=Homo sapiens GN=CLIC1 PE=1 SV=4	CLIC1	7	3	5895.21	6751.97	7478.87	19354.5	18453	34847.9	32960.3	11201.1	13960.2	21737.4	27779	1.49457	0.000301324	0.00367831	2.33736	0.00297879	0.0262976	0.907107	0.0592371	0.0889879	1.8838	0.0496016	0.0860216	1.65571	5.47336e-08	2.59985e-07
	sp|P38646|GRP75_HUMAN	Stress-70 protein, mitochondrial OS=Homo sapiens GN=HSPA9 PE=1 SV=2	HSPA9	33	12	21530.5	24433	20987.3	50067.2	54533.4	66544.5	76911.2	51082.8	64697.7	54155.3	53343.9	1.22868	0.00940966	0.0212507	1.6844	0.0285471	0.0704532	1.37518	0.0566486	0.0876988	1.26812	0.000175426	0.00610995	1.38909	5.53676e-08	2.60854e-07
	tr|H7C1K0|H7C1K0_HUMAN	Serrate RNA effector molecule homolog (Fragment) OS=Homo sapiens GN=SRRT PE=1 SV=1	SRRT	3	3	7534.28	10166.1	8789.81	20348.1	18239.2	20504.8	17931.8	16372	16807.2	14549.1	16202.4	1.12763	0.00717459	0.017916	1.12198	0.0147971	0.0515246	0.909782	0.00310939	0.0331415	0.80016	0.00810907	0.0282364	0.989889	5.55136e-08	2.60854e-07
	sp|P30038|AL4A1_HUMAN	Delta-1-pyrroline-5-carboxylate dehydrogenase, mitochondrial OS=Homo sapiens GN=ALDH4A1 PE=1 SV=3	ALDH4A1	4	4	4992.21	3074.04	4429.8	9512.33	10914.7	23281.9	21400.7	6999.2	6243.68	7907.36	8364.98	1.29397	0.00779003	0.0187046	2.42321	0.00315705	0.0270375	0.668708	0.0185517	0.0576691	0.965913	0.00593848	0.0240264	1.33795	5.61573e-08	2.62468e-07
	sp|Q92499|DDX1_HUMAN	ATP-dependent RNA helicase DDX1 OS=Homo sapiens GN=DDX1 PE=1 SV=2	DDX1	3	2	3224.58	3426.24	2973.72	10820.3	12628.5	9588.85	9046.99	7057.93	7372.08	6028.61	6895.78	1.86969	0.0312225	0.0450304	1.53825	0.00431838	0.0306851	1.16924	0.000635227	0.0196858	1.01027	0.0319	0.0659115	1.39686	5.66056e-08	2.63156e-07
	sp|Q92900|RENT1_HUMAN	Regulator of nonsense transcripts 1 OS=Homo sapiens GN=UPF1 PE=1 SV=2	UPF1	2	2	3524.92	4431.51	5870.06	11385.7	9425.26	11313.1	11293.3	9666.14	10525.2	8255.27	9030.71	1.17487	0.0205055	0.034202	1.29426	0.00511531	0.0341281	1.13127	0.00336519	0.0346021	0.90713	0.00778587	0.0277749	1.12688	5.6923e-08	2.63231e-07
	sp|Q15907|RB11B_HUMAN	Ras-related protein Rab-11B OS=Homo sapiens GN=RAB11B PE=1 SV=4	RAB11B	7	4	12286.6	17025.2	15544.1	33458.9	36116.3	26808.3	32267.8	36359.2	43331.5	29076.8	27526.7	1.21824	0.00140844	0.00723884	0.982238	0.0335156	0.0751092	1.41408	0.027921	0.0674116	0.920554	0.0021143	0.0150236	1.13378	5.76795e-08	2.64232e-07
	sp|P15121|ALDR_HUMAN	Aldose reductase OS=Homo sapiens GN=AKR1B1 PE=1 SV=3	AKR1B1	8	3	7683.06	6508.88	7626.84	16744	18449.4	35584.4	30976.1	13179.3	14271.9	15522.7	16496.2	1.2747	0.0120818	0.0246486	2.19406	0.0252309	0.0671316	0.916259	0.00541243	0.0384591	1.13832	0.00169098	0.0136844	1.38083	5.7744e-08	2.64232e-07
	sp|P63208|SKP1_HUMAN	S-phase kinase-associated protein 1 OS=Homo sapiens GN=SKP1 PE=1 SV=2	SKP1	7	2	8055.27	7876.61	7097.31	16375.8	16482.7	25488.8	21695.8	13756.8	15825.9	12691.5	13569.9	1.09776	0.000409833	0.00411717	1.61982	0.0348152	0.0766462	0.946253	0.0363452	0.0726391	0.77444	0.00543527	0.0229489	1.10957	5.83098e-08	2.65431e-07
	sp|P31689|DNJA1_HUMAN	DnaJ homolog subfamily A member 1 OS=Homo sapiens GN=DNAJA1 PE=1 SV=2	DNAJA1	2	2	5457.58	6565.8	6030.5	27773.4	36011.3	9311.68	9667.7	14720.1	12982.9	9870.21	10477.1	2.40586	0.0494005	0.0616801	0.657086	0.00147137	0.024576	1.2027	0.0222743	0.0619992	0.757493	0.00177528	0.0140084	1.25578	5.94034e-08	2.69008e-07
	sp|P21333|FLNA_HUMAN	Filamin-A OS=Homo sapiens GN=FLNA PE=1 SV=4	FLNA	30	20	17412.7	19854.7	21663.3	57751.7	62312.3	23807.4	24352.7	28667.3	32071.3	45641.5	45681.7	1.61168	0.00486659	0.014178	0.293783	0.0316009	0.0732979	0.62856	0.0173859	0.0566988	1.21693	0.00111401	0.0112354	0.937736	6.14539e-08	2.76172e-07
	sp|P09661|RU2A_HUMAN	U2 small nuclear ribonucleoprotein A' OS=Homo sapiens GN=SNRPA1 PE=1 SV=2	SNRPA1	1	1	6349.93	7729.1	5689.58	15226.9	17742.8	18298.7	25440.2	25161.9	27576.4	17887.6	17077.4	1.32289	0.0205447	0.034202	1.73067	0.0689001	0.113193	2.0006	0.00653493	0.0410901	1.40767	0.000322898	0.00618489	1.61546	6.16174e-08	2.76172e-07
	sp|Q5VYK3|ECM29_HUMAN	Proteasome-associated protein ECM29 homolog OS=Homo sapiens GN=ECM29 PE=1 SV=2	ECM29	10	5	8410.22	7250.67	6736.8	47820.8	60746.7	12730.9	13935.3	13290.3	14895.7	14285.3	13571.9	2.86213	0.0428781	0.0547887	0.836626	0.00584449	0.0362275	0.916587	0.0133304	0.0510116	0.899666	0.000899888	0.00988073	1.37875	6.19952e-08	2.76448e-07
	sp|P43246|MSH2_HUMAN	DNA mismatch repair protein Msh2 OS=Homo sapiens GN=MSH2 PE=1 SV=1	MSH2	4	3	4731.16	4558.17	4255.05	29555.4	35654.7	8945.86	8177.38	8814.52	9822.97	7901.93	7678.45	2.85236	0.0341674	0.0475514	0.923224	0.0185988	0.056247	1.04548	0.0253971	0.0652065	0.786999	0.000193526	0.00613181	1.40202	6.42922e-08	2.85235e-07
	sp|Q00765|REEP5_HUMAN	Receptor expression-enhancing protein 5 OS=Homo sapiens GN=REEP5 PE=1 SV=3	REEP5	7	4	6899.74	5535.52	5985.23	19379.9	21580.3	16225.8	17341.7	9604.72	11007.7	12462.1	11435.8	1.73787	0.0141112	0.0273683	1.45072	0.00194259	0.0246962	0.747166	0.0255156	0.0652065	0.960534	0.00463001	0.0208589	1.22407	6.65435e-08	2.93366e-07
	tr|C9JF98|C9JF98_HUMAN	Basic leucine zipper and W2 domain-containing protein 2 (Fragment) OS=Homo sapiens GN=BZW2 PE=1 SV=3	BZW2	3	2	5785.97	6188.62	6232.72	38836.9	42375.1	8648.68	9252.18	10942.7	13135.8	12606.1	12600.4	2.74214	0.0157679	0.0294295	0.560474	0.015816	0.0525729	0.988191	0.0554032	0.0868762	1.05425	0.00023532	0.00618489	1.33626	6.67962e-08	2.93366e-07
	sp|P49588|SYAC_HUMAN	Alanine--tRNA ligase, cytoplasmic OS=Homo sapiens GN=AARS PE=1 SV=2	AARS	22	14	16338.5	18262.5	16101.5	40311.8	44792	45480.9	43260.9	33684.1	36666.4	32413.4	34948.5	1.33213	0.0192722	0.0332226	1.39252	0.00193647	0.0246962	1.05746	0.0114844	0.0492027	0.994835	0.00773949	0.0277226	1.19424	6.80813e-08	2.97515e-07
	sp|O94979-10|SC31A_HUMAN	Isoform 10 of Protein transport protein Sec31A OS=Homo sapiens GN=SEC31A	SEC31A	2	2	3245.73	1786.64	1500.31	10885	12027	9599.77	11361.9	4276.1	4538.1	5623.16	5815.18	2.39532	0.00132497	0.00709219	2.26697	0.0106905	0.0451352	1.01711	0.0237594	0.0638294	1.39309	0.00995354	0.0319831	1.76812	6.87189e-08	2.97878e-07
	sp|P51857|AK1D1_HUMAN	3-oxo-5-beta-steroid 4-dehydrogenase OS=Homo sapiens GN=AKR1D1 PE=1 SV=1	AKR1D1	13	2	16914.9	16454.3	13579	34710.2	36087.3	237811	120387	28212.4	23176.8	26303.2	28032.1	1.17759	0.000282156	0.00367831	3.51658	0.109723	0.155932	0.715357	0.0578926	0.088304	0.795783	0.00187262	0.0142319	1.55133	6.88458e-08	2.97878e-07
	sp|Q13098|CSN1_HUMAN	COP9 signalosome complex subunit 1 OS=Homo sapiens GN=GPS1 PE=1 SV=4	GPS1	4	4	6418.33	5785.07	5776.5	13174.5	13737.6	19394.2	18005	20173.8	25981.8	23217.5	21909	1.16683	0.000836335	0.00562274	1.64158	0.0110455	0.0461903	1.94508	0.0528242	0.0847806	1.91255	0.00703848	0.0261758	1.66651	7.0373e-08	3.02985e-07
	sp|O94906|PRP6_HUMAN	Pre-mRNA-processing factor 6 OS=Homo sapiens GN=PRPF6 PE=1 SV=1	PRPF6	8	6	11116.3	11525.5	11110	34797.9	36760.9	17962.6	20702.3	14390.3	14221.4	12937.1	13597.1	1.66912	0.0114194	0.0236506	0.781018	0.0520107	0.0947028	0.346602	0.000176855	0.0185943	0.237848	0.0332205	0.0670548	0.758648	7.14416e-08	3.06078e-07
	sp|P55010|IF5_HUMAN	Eukaryotic translation initiation factor 5 OS=Homo sapiens GN=EIF5 PE=1 SV=2	EIF5	5	2	3840.5	4274.17	3992.59	16844.7	15912	6022.76	7152.48	14193.7	16757.3	8616.5	8553.59	2.02088	0.00792684	0.0188776	0.706919	0.0622055	0.105132	1.93908	0.0343172	0.0714279	1.08899	0.000210474	0.00613181	1.43897	7.28449e-08	3.10568e-07
	sp|Q13200|PSMD2_HUMAN	26S proteasome non-ATPase regulatory subunit 2 OS=Homo sapiens GN=PSMD2 PE=1 SV=3	PSMD2	2	2	7203.12	9146.36	10270.2	21928.8	24449.5	17439.6	16599.3	15953.5	15861.2	14351	12339.9	1.38592	0.00564931	0.0152864	0.939654	0.00269347	0.0257234	0.842163	0.00781932	0.0446074	0.588816	0.030216	0.0643582	0.939137	7.34977e-08	3.1183e-07
	sp|P09429|HMGB1_HUMAN	High mobility group protein B1 OS=Homo sapiens GN=HMGB1 PE=1 SV=3	HMGB1	16	6	7615.65	10490.7	8179.5	19893.1	17773.6	39682	37582	74248.2	104799	21886.3	25747.4	1.10397	0.00607594	0.0161409	2.14048	0.000484615	0.018985	3.35295	0.0590117	0.0889879	1.44266	0.0219448	0.0533609	2.01001	7.77297e-08	3.28192e-07
	sp|Q8N684|CPSF7_HUMAN	Cleavage and polyadenylation specificity factor subunit 7 OS=Homo sapiens GN=CPSF7 PE=1 SV=1	CPSF7	3	3	5851.82	5270.38	6107.18	10900.4	9900.7	19448	21255.7	12843.6	15543.2	14394.1	14423.8	0.856753	0.0153089	0.0288362	1.82525	0.0139125	0.0504799	1.30531	0.0459073	0.0794865	1.32706	0.000392447	0.00729785	1.32859	7.81961e-08	3.28574e-07
	sp|Q15046|SYK_HUMAN	Lysine--tRNA ligase OS=Homo sapiens GN=KARS PE=1 SV=3	KARS	7	5	19865.7	13212.3	12201.9	30658.4	31870.9	24765.2	26694.5	41258.7	44415.7	26076.9	26330	1.05062	0.00841898	0.0196104	0.769535	0.0175723	0.0550621	1.50496	0.00120507	0.0233866	0.79585	0.0217114	0.0530049	1.03024	7.8845e-08	3.29715e-07
	sp|Q9H2H9|S38A1_HUMAN	Sodium-coupled neutral amino acid transporter 1 OS=Homo sapiens GN=SLC38A1 PE=1 SV=1	SLC38A1	1	1	7755.93	8415.71	6441.15	27712.5	36869.3	31371.3	31103.6	10861.9	10664.9	9806.22	9527.9	2.09895	0.0558996	0.068235	2.0511	0.000170111	0.0153953	0.513958	0.0140289	0.0518597	0.358972	0.0300759	0.064283	1.25575	8.1584e-08	3.39545e-07
	sp|Q9P0L0|VAPA_HUMAN	Vesicle-associated membrane protein-associated protein A OS=Homo sapiens GN=VAPA PE=1 SV=3	VAPA	3	2	4750.61	4522.9	6514.74	23861.3	24569.7	6841.18	9275.33	6808.63	7150.36	12715.5	11098.9	2.20205	7.91894e-05	0.00309286	0.614651	0.106863	0.153112	0.407306	0.0520099	0.084179	1.17795	0.00920549	0.0300209	1.10049	8.23456e-08	3.4001e-07
	sp|O00410|IPO5_HUMAN	Importin-5 OS=Homo sapiens GN=IPO5 PE=1 SV=4	IPO5	7	5	14867.9	15194.7	11963.9	71291	79473.1	65421.8	59775.4	66140.4	80423.3	36381	35926.3	2.42789	0.0159798	0.0296078	2.15979	0.00995892	0.0435604	2.38712	0.0356145	0.0726241	1.36781	0.000716027	0.00962781	2.08565	8.24738e-08	3.4001e-07
	sp|Q13885|TBB2A_HUMAN	Tubulin beta-2A chain OS=Homo sapiens GN=TUBB2A PE=1 SV=1	TUBB2A	30	3	12446.7	9870.8	9735.62	46228.2	48240.7	18622.4	19634.7	11669.7	11851.8	13359.6	12590.9	2.14434	0.000228233	0.00348034	0.840223	0.00206338	0.0246962	0.138475	0.173252	0.219135	0.280261	0.0546331	0.0924377	0.850824	9.01698e-08	3.68108e-07
	sp|P34932|HSP74_HUMAN	Heat shock 70 kDa protein 4 OS=Homo sapiens GN=HSPA4 PE=1 SV=4	HSPA4	7	4	10084.8	19611.4	15243.5	33083.1	37016.2	38534.8	34479	54690.5	70005.2	31197.8	35135	1.22637	0.00478921	0.0140935	1.28514	0.00406643	0.0301191	2.05731	0.0363099	0.0726391	1.1467	0.00631215	0.0248377	1.42888	9.02855e-08	3.68108e-07
	tr|G3V0J0|G3V0J0_HUMAN	Fragile X mental retardation 1, isoform CRA_e OS=Homo sapiens GN=FMR1 PE=1 SV=1	FMR1	1	1	3937.17	2344.83	3784.48	29152.4	24282.5	8048.9	8282.45	6872.22	7321.37	6189.24	6651.15	2.99319	0.0282669	0.0418025	1.28305	0.00417923	0.0303021	1.08064	0.00483487	0.037125	0.936093	0.00787399	0.0278956	1.57324	9.09348e-08	3.68108e-07
	tr|G3V213|G3V213_HUMAN	Adenylate kinase 2, isoform CRA_a OS=Homo sapiens GN=AK2 PE=1 SV=1	AK2	3	3	4251.26	4180.65	4374.89	6538.3	6049.38	9545.02	10527.6	11636.8	13271	11973.6	11796.1	0.560066	0.032002	0.045777	1.23328	0.0256297	0.0671316	1.54465	0.0311047	0.0707363	1.47718	0.000176362	0.00610995	1.20379	9.0974e-08	3.68108e-07
	sp|Q13263|TIF1B_HUMAN	Transcription intermediary factor 1-beta OS=Homo sapiens GN=TRIM28 PE=1 SV=5	TRIM28	13	7	14997.3	11107.9	8389.12	113383	120013	27676.2	32573.4	25149.2	27597	21461.1	16215.4	3.34331	0.00154864	0.00769042	1.38956	0.0107416	0.0451352	1.19767	0.00373292	0.0351423	0.712268	0.0743292	0.117392	1.6607	9.32063e-08	3.75402e-07
	sp|Q9UNS2|CSN3_HUMAN	COP9 signalosome complex subunit 3 OS=Homo sapiens GN=COPS3 PE=1 SV=3	COPS3	3	2	23036.2	19186.6	21193.2	34425.6	37215.1	62663.3	66652.5	41989.5	46300.7	80989.8	70971.8	0.760894	0.00521563	0.0147131	1.61294	0.00321727	0.0270375	1.06237	0.0117444	0.0493493	1.84575	0.0239703	0.0566216	1.32049	9.52838e-08	3.81289e-07
	sp|P50993|AT1A2_HUMAN	Sodium/potassium-transporting ATPase subunit alpha-2 OS=Homo sapiens GN=ATP1A2 PE=1 SV=1	ATP1A2	32	9	21602.2	16820.9	17723.2	43956.2	44381	53346.5	66816.6	30800	38223.3	45874.7	45593.5	1.23879	0.00140731	0.00723884	1.68269	0.0451349	0.0877625	0.882854	0.0547134	0.0864729	1.28904	0.00136312	0.0124946	1.27334	9.55403e-08	3.81289e-07
	sp|P61088|UBE2N_HUMAN	Ubiquitin-conjugating enzyme E2 N OS=Homo sapiens GN=UBE2N PE=1 SV=1	UBE2N	2	2	5255.52	5442.79	5292.8	7494.13	8720.23	6455.7	8241.94	10135.9	10724.5	7558.19	7485.09	0.604964	0.0678474	0.0816786	0.463277	0.132033	0.179188	0.968459	0.0153106	0.0538384	0.496812	3.49147e-05	0.00540504	0.633378	9.65256e-08	3.82065e-07
	sp|P54578|UBP14_HUMAN	Ubiquitin carboxyl-terminal hydrolase 14 OS=Homo sapiens GN=USP14 PE=1 SV=3	USP14	1	1	19069.1	16900.8	19633	39000.1	35279	30750.6	33749.3	28792.4	32902.1	31844.8	30542.5	1.00276	0.0158259	0.0294295	0.7991	0.0132744	0.0493694	0.734944	0.0348166	0.0715993	0.751057	0.000655302	0.00903527	0.821965	9.66092e-08	3.82065e-07
	sp|O15400|STX7_HUMAN	Syntaxin-7 OS=Homo sapiens GN=STX7 PE=1 SV=4	STX7	1	1	3644.09	4966.9	4361.81	10309.3	10665.5	14453.9	29039.9	10851	10191.9	13062.4	8835.22	1.27813	0.000591322	0.00480622	2.33028	0.125797	0.173417	1.28281	0.000698237	0.0196858	1.34025	0.093526	0.140209	1.55787	9.78467e-08	3.85216e-07
	sp|Q9HBL0|TENS1_HUMAN	Tensin-1 OS=Homo sapiens GN=TNS1 PE=1 SV=2	TNS1	1	1	8289.24	6723.94	9880.51	30565.1	30499.4	16256.4	17057.5	9246.06	9847.8	13143.5	12465.3	1.87952	0.000827763	0.00562274	1.00531	0.00278239	0.0257234	0.202291	0.151905	0.19553	0.625826	0.0140088	0.0397523	0.928235	9.86785e-08	3.86749e-07
	sp|O00203|AP3B1_HUMAN	AP-3 complex subunit beta-1 OS=Homo sapiens GN=AP3B1 PE=1 SV=3	AP3B1	4	2	3801.39	2601.96	2744.73	7679.92	8459.16	8681.62	11397.5	4770.79	5064.92	6126.95	6483.15	1.40398	0.002288	0.00908959	1.71911	0.0508817	0.0932298	0.689523	0.0137906	0.0518597	1.048	0.00310231	0.0177217	1.21516	1.00199e-07	3.90956e-07
	sp|O76094|SRP72_HUMAN	Signal recognition particle subunit SRP72 OS=Homo sapiens GN=SRP72 PE=1 SV=3	SRP72	3	1	3628.98	2402.13	3381.69	24502.6	22903.5	17179.7	19641.7	9919.56	11212.2	9263.16	8107.4	2.91734	0.00380955	0.012125	2.55281	0.017577	0.0550621	1.75168	0.00847584	0.0460117	1.46891	0.00935786	0.0304043	2.17269	1.06505e-07	4.13711e-07
	sp|Q14315|FLNC_HUMAN	Filamin-C OS=Homo sapiens GN=FLNC PE=1 SV=3	FLNC	6	4	11459.8	13641	14419.1	71513.5	87274.4	21084.9	20501.8	19395.6	20979.9	20770.2	20720.4	2.59141	0.0361257	0.0491804	0.658502	0.0041572	0.0303021	0.615861	0.00563878	0.0389839	0.655168	0.006677	0.0253726	1.13024	1.13035e-07	4.34113e-07
	sp|O00571|DDX3X_HUMAN	ATP-dependent RNA helicase DDX3X OS=Homo sapiens GN=DDX3X PE=1 SV=3	DDX3X	9	5	6610.13	4674.15	5851.71	72561.8	69289.3	8967.97	8930.63	8205.76	9122.98	8745.56	9420.16	3.63424	0.00374058	0.012125	0.64778	0.0144226	0.0508711	0.601099	0.0139182	0.0518597	0.669151	0.00753877	0.0273398	1.38807	1.13155e-07	4.34113e-07
	sp|P19387|RPB3_HUMAN	DNA-directed RNA polymerase II subunit RPB3 OS=Homo sapiens GN=POLR2C PE=1 SV=2	POLR2C	2	2	10143.4	14306.7	10897.1	46962.1	48809.8	22161.4	20227.7	13860.6	14946.8	12867.7	14795	2.02297	9.18692e-05	0.00309286	0.847058	0.00499678	0.0335938	0.289805	0.0847195	0.115335	0.231307	0.145678	0.202743	0.847785	1.13247e-07	4.34113e-07
	sp|Q9UK58|CCNL1_HUMAN	Cyclin-L1 OS=Homo sapiens GN=CCNL1 PE=1 SV=1	CCNL1	1	1	8907.5	9159.22	11052.7	20381.1	19897.9	15710.6	16387.3	18331.4	22127.9	14001.7	17123.9	1.05301	0.000952048	0.00609744	0.725461	0.00236664	0.0250775	1.05945	0.0417432	0.0769175	0.681085	0.0611952	0.100535	0.879752	1.14958e-07	4.38747e-07
	sp|P12268|IMDH2_HUMAN	Inosine-5'-monophosphate dehydrogenase 2 OS=Homo sapiens GN=IMPDH2 PE=1 SV=2	IMPDH2	6	2	6107.24	10279.7	10126.6	42874.8	45255.4	10072.1	10630.9	29807.9	30867.6	10861.6	9828.81	2.31787	0.000192663	0.00325228	0.228076	0.191849	0.248778	1.77935	0.000810923	0.0206473	0.227197	0.195514	0.264519	1.13812	1.16942e-07	4.4438e-07
	sp|Q9H0U4|RAB1B_HUMAN	Ras-related protein Rab-1B OS=Homo sapiens GN=RAB1B PE=1 SV=1	RAB1B	3	3	3943.34	2990.26	3579.06	9565.91	10239.9	9011.18	9682.3	5348.21	6434.11	7429.56	9864.43	1.49875	0.00129418	0.00698219	1.41537	0.00155748	0.024576	0.749457	0.0446084	0.0789226	1.3031	0.0666043	0.107601	1.24167	1.19377e-07	4.51667e-07
	sp|O75396|SC22B_HUMAN	Vesicle-trafficking protein SEC22b OS=Homo sapiens GN=SEC22B PE=1 SV=4	SEC22B	3	1	4155.65	2875.78	3323.67	10563.7	10835.8	5440.63	8707.95	8898.73	10151.1	6966.12	6157.13	1.6322	0.000534299	0.0047214	1.03528	0.128206	0.176182	1.4644	0.010621	0.0486277	0.926747	0.0086348	0.028915	1.26466	1.24925e-07	4.70622e-07
	sp|P84098|RL19_HUMAN	60S ribosomal protein L19 OS=Homo sapiens GN=RPL19 PE=1 SV=1	RPL19	8	3	9581.23	6775.82	7290.25	14095.2	15739.5	20893.4	23745.5	10937.2	11456.1	15700.2	16128.3	0.920281	0.00617965	0.0162365	1.50159	0.00969541	0.0435604	0.506351	0.0260699	0.0660438	1.01361	0.00417785	0.0202715	0.985457	1.29518e-07	4.85831e-07
	sp|Q86TM6|SYVN1_HUMAN	E3 ubiquitin-protein ligase synoviolin OS=Homo sapiens GN=SYVN1 PE=1 SV=2	SYVN1	1	1	9656.82	10676.1	13695.3	40265.4	44454.7	21388	25801.3	18093.4	19257.3	20797.5	19855.7	1.90093	0.00556329	0.0152124	1.05669	0.0296035	0.0708862	0.719362	0.0076631	0.0446074	0.841597	0.00524843	0.0222676	1.12964	1.31368e-07	4.90664e-07
	sp|P61026|RAB10_HUMAN	Ras-related protein Rab-10 OS=Homo sapiens GN=RAB10 PE=1 SV=1	RAB10	4	4	13061.7	15371.1	17254.6	43226.1	47196.7	42427.5	47312.3	37998.7	49247.9	30996.2	30559.8	1.56985	0.00474292	0.0140044	1.55891	0.0102946	0.0436773	1.51826	0.0557852	0.0869095	1.01507	0.00245049	0.0159831	1.41552	1.32325e-07	4.92136e-07
	sp|P49792|RBP2_HUMAN	E3 SUMO-protein ligase RanBP2 OS=Homo sapiens GN=RANBP2 PE=1 SV=2	RANBP2	2	2	6890.95	4679.9	4559.51	50552.5	55307.6	10677.5	10787.2	12258.6	13511.3	8391.25	8104.85	3.29927	0.00955351	0.0213767	0.997152	0.00950366	0.0430373	1.26087	0.00252871	0.0309998	0.617308	0.0293456	0.0636428	1.54365	1.33506e-07	4.94426e-07
	sp|P14866|HNRPL_HUMAN	Heterogeneous nuclear ribonucleoprotein L OS=Homo sapiens GN=HNRNPL PE=1 SV=2	HNRNPL	13	3	10314.2	7302.62	6737.17	22714.9	20647.3	18629.1	24188.1	18612.8	23254.2	18147.6	19797.7	1.41724	0.00196736	0.00861679	1.39899	0.0469723	0.0891887	1.36662	0.0339958	0.0714279	1.22472	0.00217229	0.0151118	1.35189	1.35143e-07	4.98376e-07
	sp|P78344|IF4G2_HUMAN	Eukaryotic translation initiation factor 4 gamma 2 OS=Homo sapiens GN=EIF4G2 PE=1 SV=1	EIF4G2	7	3	3841.27	5409.84	4582.65	19617.6	22123.4	11103.3	10255	12613.1	15926.8	8222.38	8075.26	2.17823	0.0143203	0.0275076	1.21157	0.00156096	0.024576	1.62975	0.0445454	0.0789226	0.821431	0.00709801	0.0261758	1.46024	1.39714e-07	5.13068e-07
	tr|A0A087WWU8|A0A087WWU8_HUMAN	Tropomyosin alpha-3 chain OS=Homo sapiens GN=TPM3 PE=1 SV=1	TPM3	3	3	5462.21	7286.36	6769.52	13656.6	12711.5	10733.2	9569.05	10579.7	11064.6	11054.3	8708.7	1.01895	0.00156761	0.00772921	0.641793	0.013939	0.0504799	0.734141	0.00396568	0.0351423	0.602956	0.0833641	0.128956	0.749459	1.4264e-07	5.20739e-07
	sp|P51610|HCFC1_HUMAN	Host cell factor 1 OS=Homo sapiens GN=HCFC1 PE=1 SV=2	HCFC1	4	3	5570.55	6333.52	5734.81	17424.1	16042.8	7752.98	8689.74	14477.4	17008.7	10042	9808.39	1.50894	0.0121651	0.0247262	0.483652	0.0380425	0.0803119	1.42092	0.0364756	0.0726391	0.755369	0.000429057	0.00735286	1.04222	1.42995e-07	5.20739e-07
	sp|Q15286|RAB35_HUMAN	Ras-related protein Rab-35 OS=Homo sapiens GN=RAB35 PE=1 SV=1	RAB35	3	3	8197.29	9236.03	7981.13	21168.7	23217.5	15294.6	13971.8	14101	16071.4	15419.3	15445.1	1.38943	0.0131102	0.0259905	0.788559	0.0118138	0.0480245	0.832543	0.0307591	0.0707363	0.865259	0.00152751	0.0133504	0.968947	1.43638e-07	5.20912e-07
	sp|O60701|UGDH_HUMAN	UDP-glucose 6-dehydrogenase OS=Homo sapiens GN=UGDH PE=1 SV=1	UGDH	8	5	17988.8	13585.1	13320	42696.4	41143.1	42062	47538	20054.9	20887.8	18652.6	18866.4	1.48607	0.000396464	0.00402918	1.58194	0.0100974	0.0435604	0.452049	0.0297885	0.0694772	0.326067	0.0641842	0.104659	0.961533	1.50693e-07	5.43917e-07
	sp|Q9HD42|CHM1A_HUMAN	Charged multivesicular body protein 1a OS=Homo sapiens GN=CHMP1A PE=1 SV=1	CHMP1A	3	2	4452.46	4074.1	3790.51	10274.9	9275.2	5853.67	7275.13	11344.5	11683.5	10006.9	7191.48	1.25148	0.0159896	0.0296078	0.677039	0.0795041	0.124083	1.48769	6.43914e-05	0.0112556	1.06657	0.0938541	0.14046	1.1207	1.51226e-07	5.43917e-07
	sp|P14625|ENPL_HUMAN	Endoplasmin OS=Homo sapiens GN=HSP90B1 PE=1 SV=1	HSP90B1	24	13	15115.8	24552.6	22036	48608.9	50218.1	32530.8	31726.5	51203.5	59077.5	37446.2	35290.7	1.2645	0.00310843	0.0109107	0.643452	0.0260752	0.0673136	1.4227	0.00923352	0.0477131	0.822278	0.010367	0.0327384	1.03823	1.52649e-07	5.46783e-07
	sp|P78347|GTF2I_HUMAN	General transcription factor II-I OS=Homo sapiens GN=GTF2I PE=1 SV=2	GTF2I	4	2	8229.49	5253.21	4094.56	17064.8	15791.9	16807.8	32945.6	23218.8	24870.9	15081.9	11592.6	1.48744	0.00293201	0.0105892	2.08605	0.124541	0.172229	2.03698	0.000590584	0.0196858	1.18671	0.0364602	0.0700357	1.69929	1.54591e-07	5.50871e-07
	sp|O95881|TXD12_HUMAN	Thioredoxin domain-containing protein 12 OS=Homo sapiens GN=TXNDC12 PE=1 SV=1	TXNDC12	1	1	11010.6	7781.41	8227.44	109232	101135	22414.4	25847.8	23181.5	27157.8	20400.3	20624.1	3.5458	0.00956326	0.0213767	1.42185	0.0128651	0.0488974	1.48265	0.0181252	0.0567792	1.18745	0.00353698	0.0193208	1.90944	1.55051e-07	5.50871e-07
	sp|Q9Y6N5|SQRD_HUMAN	Sulfide:quinone oxidoreductase, mitochondrial OS=Homo sapiens GN=SQRDL PE=1 SV=1	SQRDL	1	1	4427.94	3632.54	3857.34	28560.1	27114	16223.7	13344	5903.51	5985.29	8302.37	9075.34	2.80885	0.00505279	0.0145268	1.89586	0.038709	0.0807438	0.581445	0.00611962	0.0402147	1.12908	0.00683681	0.0255705	1.60381	1.60563e-07	5.67458e-07
	sp|P41091|IF2G_HUMAN	Eukaryotic translation initiation factor 2 subunit 3 OS=Homo sapiens GN=EIF2S3 PE=1 SV=3	EIF2S3	8	3	11333.1	12859.3	12854.3	17718.5	17006.2	19872.1	19572.4	23455.2	28151.7	19033	23017.5	0.491578	0.0019795	0.00861679	0.675443	0.00135458	0.024576	1.06318	0.0487058	0.0811859	0.767741	0.0628454	0.102859	0.749486	1.61018e-07	5.67458e-07
	sp|O43865|SAHH2_HUMAN	Putative adenosylhomocysteinase 2 OS=Homo sapiens GN=AHCYL1 PE=1 SV=2	AHCYL1	9	4	9838.16	10364.8	11590.6	43078.3	44744.2	16937.7	15554.6	23588.9	28285	25752.5	29432.4	2.05082	0.000792311	0.00562274	0.616326	0.00988053	0.0435604	1.29124	0.042067	0.0769175	1.3805	0.0260068	0.0593472	1.33472	1.67657e-07	5.88482e-07
	sp|Q9H903|MTD2L_HUMAN	Probable bifunctional methylenetetrahydrofolate dehydrogenase/cyclohydrolase 2 OS=Homo sapiens GN=MTHFD2L PE=2 SV=3	MTHFD2L	1	1	12310	7039.44	8715.37	71277.2	69258.1	27501.6	21479.2	21279.9	25175	8537.74	8993.21	2.90906	3.24615e-05	0.00224628	1.38842	0.0364416	0.0784482	1.31203	0.0120262	0.0496633	-0.0938947	0.628849	0.734778	1.3789	1.74739e-07	6.09679e-07
	sp|P50990|TCPQ_HUMAN	T-complex protein 1 subunit theta OS=Homo sapiens GN=CCT8 PE=1 SV=4	CCT8	37	12	14902.5	19344.4	17860.6	38176.8	41301.9	43182	54206.2	42625.2	53563.4	46551.8	43364.4	1.19404	0.00237329	0.00923637	1.48722	0.0479989	0.0899165	1.46934	0.0484961	0.0811203	1.37205	0.00162284	0.0134656	1.38066	1.75091e-07	6.09679e-07
	sp|O75475|PSIP1_HUMAN	PC4 and SFRS1-interacting protein OS=Homo sapiens GN=PSIP1 PE=1 SV=1	PSIP1	2	2	4348.69	5590.28	4929.84	7606.88	7963.2	6908.71	7310.63	8294.27	11123	7596.5	7943.96	0.651449	0.00376608	0.012125	0.520527	0.00746728	0.0402864	0.970011	0.0830747	0.113626	0.648702	0.00387917	0.0201025	0.697672	1.76897e-07	6.13523e-07
	sp|Q14103|HNRPD_HUMAN	Heterogeneous nuclear ribonucleoprotein D0 OS=Homo sapiens GN=HNRNPD PE=1 SV=1	HNRNPD	7	4	6211.22	4568.77	5170.7	7770.96	7072.77	19512.4	17525.8	9912.17	11152.3	13297.1	14735.7	0.481198	0.0190974	0.0332226	1.80036	0.00941848	0.0428737	0.986154	0.0088629	0.0472328	1.39846	0.00576436	0.0236528	1.16654	1.79239e-07	6.1919e-07
	sp|P24534|EF1B_HUMAN	Elongation factor 1-beta OS=Homo sapiens GN=EEF1B2 PE=1 SV=3	EEF1B2	5	2	4744.08	8220.38	8030.43	18934.1	18554.3	23737.2	29099.4	62709.8	78203.4	17789.8	16598.8	1.42137	0.00388284	0.012125	1.91646	0.0262834	0.0675638	3.33166	0.0360352	0.0726391	1.29685	0.00251802	0.016182	1.99159	1.8055e-07	6.21261e-07
	sp|Q8IX12|CCAR1_HUMAN	Cell division cycle and apoptosis regulator protein 1 OS=Homo sapiens GN=CCAR1 PE=1 SV=2	CCAR1	1	1	2742.08	3981.88	3760.16	10229.5	10495.4	9340.1	7970.87	9750.08	11769.5	8634.9	7175.06	1.56812	0.000674176	0.0051442	1.30844	0.0179927	0.0557646	1.62241	0.0290224	0.0686185	1.17759	0.0273802	0.061676	1.41914	1.87553e-07	6.42829e-07
	sp|P35813|PPM1A_HUMAN	Protein phosphatase 1A OS=Homo sapiens GN=PPM1A PE=1 SV=1	PPM1A	2	2	4449.38	2650.72	3159.18	8303.61	7925.15	6764.57	7061.26	5084.14	5387.19	6757.43	6297.31	1.24659	0.00375839	0.012125	1.0154	0.00862487	0.0427839	0.614478	0.0340448	0.0714279	0.932607	0.00895245	0.029638	0.952267	1.91991e-07	6.52203e-07
	sp|P28288|ABCD3_HUMAN	ATP-binding cassette sub-family D member 3 OS=Homo sapiens GN=ABCD3 PE=1 SV=1	ABCD3	1	1	5019.99	2922.28	2379.3	12454.5	14842.6	15609.1	16129.3	7526.29	8159.45	5190.12	5230.15	1.98805	0.010798	0.0229622	2.20553	0.00106745	0.0223675	1.18875	0.0108125	0.0489642	0.598693	0.0794815	0.124048	1.49526	1.92467e-07	6.52203e-07
	sp|Q71DI3|H32_HUMAN	Histone H3.2 OS=Homo sapiens GN=HIST2H3A PE=1 SV=3	HIST2H3A	16	5	58133.2	48930.3	50235.4	68847.4	63786.4	85775.6	94047.4	109788	112457	101738	63749.6	0.338902	0.0194993	0.0335481	0.778031	0.00916848	0.0427839	1.0836	0.000315212	0.0185943	0.658177	0.175834	0.240123	0.714678	1.92527e-07	6.52203e-07
	sp|Q15459|SF3A1_HUMAN	Splicing factor 3A subunit 1 OS=Homo sapiens GN=SF3A1 PE=1 SV=1	SF3A1	1	1	2508.85	4778.96	4360.22	8838.39	9875.18	6675.07	5801.01	11026.5	12138.5	5755.36	6144.76	1.26896	0.00406888	0.0124343	0.68404	0.0327	0.0748162	1.57683	0.00172229	0.0259531	0.615852	0.0443544	0.0800865	1.03642	1.97227e-07	6.65546e-07
	sp|Q04637|IF4G1_HUMAN	Eukaryotic translation initiation factor 4 gamma 1 OS=Homo sapiens GN=EIF4G1 PE=1 SV=4	EIF4G1	7	5	3812.52	2979.02	2465.56	11690.6	10697.6	8933.18	11521.4	7413.31	8298.44	8136.23	6665.17	1.85907	0.00204082	0.00861679	1.72876	0.0454879	0.0877625	1.34817	0.00408015	0.0351423	1.26206	0.0280357	0.0620261	1.54952	2.05592e-07	6.88135e-07
	tr|E9PGM1|E9PGM1_HUMAN	Eukaryotic translation initiation factor 4 gamma 1 OS=Homo sapiens GN=EIF4G1 PE=1 SV=1	EIF4G1	7	5	3812.52	2979.02	2465.56	11690.6	10697.6	8933.18	11521.4	7413.31	8298.44	8136.23	6665.17	1.85907	0.00204082	0.00861679	1.72876	0.0454879	0.0877625	1.34817	0.00408015	0.0351423	1.26206	0.0280357	0.0620261	1.54952	2.05592e-07	6.88135e-07
	sp|Q12906|ILF3_HUMAN	Interleukin enhancer-binding factor 3 OS=Homo sapiens GN=ILF3 PE=1 SV=3	ILF3	1	1	12168.2	10740.9	15613	30469.8	32068.9	73695.3	48313	24771.6	29379.9	56308.2	62071.1	1.28402	0.000939154	0.00609744	2.24818	0.0800316	0.124241	1.07627	0.0214542	0.0610724	2.20462	0.00660866	0.0253511	1.70327	2.06283e-07	6.88135e-07
	sp|P78371|TCPB_HUMAN	T-complex protein 1 subunit beta OS=Homo sapiens GN=CCT2 PE=1 SV=4	CCT2	13	7	14888.5	20431.5	15218.3	46323.9	46503.8	27955	27105.1	37335.2	43680.2	23848.2	23826.2	1.46214	0.00179835	0.00822912	0.708592	0.0112022	0.0466226	1.26578	0.0179377	0.0567734	0.5008	0.0300269	0.064283	0.984329	2.09841e-07	6.97343e-07
	sp|Q96I99|SUCB2_HUMAN	Succinyl-CoA ligase [GDP-forming] subunit beta, mitochondrial OS=Homo sapiens GN=SUCLG2 PE=1 SV=2	SUCLG2	3	3	6484.72	6188.93	4361.24	18883.6	24009.4	21759.5	20701.8	8160.95	8036.66	7898.12	7777.29	1.91721	0.0427649	0.0547887	1.90262	0.000192253	0.0153953	0.512252	0.0332477	0.0714279	0.464973	0.0408911	0.0763649	1.19926	2.15833e-07	7.14538e-07
	sp|Q9UPR3|SMG5_HUMAN	Protein SMG5 OS=Homo sapiens GN=SMG5 PE=1 SV=3	SMG5	1	1	1823.19	2013.86	2396.04	28306.8	25998.6	5255.54	5823.8	8929.53	9742.36	5662.9	4981.88	3.70804	0.0130893	0.0259905	1.41482	0.007344	0.0398674	2.16781	0.00795521	0.0446074	1.35709	0.0148381	0.0409922	2.16194	2.18931e-07	7.22059e-07
	sp|P60602|ROMO1_HUMAN	Reactive oxygen species modulator 1 OS=Homo sapiens GN=ROMO1 PE=1 SV=1	ROMO1	1	1	8432.36	6070.32	7465.73	43496	41777.3	19993.9	33568.9	20624.4	24017.7	19508.8	16733.1	2.54163	0.000257212	0.00351255	1.87076	0.10531	0.152133	1.60794	0.0209809	0.0609213	1.30719	0.0200494	0.0502042	1.83188	2.19797e-07	7.22191e-07
	sp|Q9P258|RCC2_HUMAN	Protein RCC2 OS=Homo sapiens GN=RCC2 PE=1 SV=2	RCC2	4	1	6139.36	6711.91	5494.06	39330.6	33902.9	18107.7	19161	33552.5	37395.3	21718.2	24085.3	2.58205	0.0264333	0.0402486	1.60751	0.00160492	0.0246088	2.53631	0.0178628	0.0567734	1.90501	0.0152774	0.0418572	2.15772	2.23141e-07	7.30433e-07
	sp|P30153|2AAA_HUMAN	Serine/threonine-protein phosphatase 2A 65 kDa regulatory subunit A alpha isoform OS=Homo sapiens GN=PPP2R1A PE=1 SV=4	PPP2R1A	8	5	10828.6	10349	10221.5	34377.5	35330.3	32832.8	35349	30197.5	34226.5	32272.6	34384.9	1.73556	0.0022089	0.00897944	1.70362	0.0152138	0.0522781	1.62184	0.02846	0.067962	1.67101	0.0125137	0.0368247	1.68301	2.30284e-07	7.51e-07
	sp|P62136|PP1A_HUMAN	Serine/threonine-protein phosphatase PP1-alpha catalytic subunit OS=Homo sapiens GN=PPP1CA PE=1 SV=1	PPP1CA	1	1	2638.84	3654.1	2779.97	8445.82	8693.95	4492.09	6439.96	5634.31	6976.69	5227.47	5717.16	1.50267	0.000617864	0.00490529	0.853889	0.107812	0.153716	1.06001	0.0406906	0.0757833	0.855549	0.004505	0.0205395	1.06803	2.34706e-07	7.62575e-07
	sp|P60842|IF4A1_HUMAN	Eukaryotic initiation factor 4A-I OS=Homo sapiens GN=EIF4A1 PE=1 SV=1	EIF4A1	9	4	11679.9	14946.6	13203.2	57902.4	65116.8	21136.6	25628.3	27611.6	30930.6	27281.2	26652	2.21193	0.0177759	0.0319017	0.816545	0.0492589	0.0914062	1.14059	0.0117357	0.0493493	1.02229	0.00119464	0.0116135	1.29784	2.35895e-07	7.636e-07
	sp|Q16204|CCDC6_HUMAN	Coiled-coil domain-containing protein 6 OS=Homo sapiens GN=CCDC6 PE=1 SV=2	CCDC6	1	1	5607.45	4317.09	4176.26	12817.6	14052	6418.21	7278.05	14376.3	17637.6	9230.36	9355.65	1.51516	0.00332221	0.0112183	0.542969	0.0235391	0.0638857	1.76788	0.0362935	0.0726391	0.983404	0.00436045	0.0202715	1.20235	2.37711e-07	7.66639e-07
	sp|P48643|TCPE_HUMAN	T-complex protein 1 subunit epsilon OS=Homo sapiens GN=CCT5 PE=1 SV=1	CCT5	4	3	5659.8	9133.23	8169.94	14061.4	14902.3	14343.4	14927.4	11909.7	13098.7	12213.4	12887.8	0.919899	0.00676548	0.0172879	0.935114	0.00795522	0.0413861	0.708068	0.0142915	0.0520448	0.713409	0.0163349	0.044064	0.819122	2.41143e-07	7.74849e-07
	sp|Q8TCG1|CIP2A_HUMAN	Protein CIP2A OS=Homo sapiens GN=KIAA1524 PE=1 SV=2	KIAA1524	2	2	2377.99	2294.75	3349.43	15334.2	18029	4902.87	5851.37	6419.12	6164.66	7035.08	6070.85	2.64115	0.0241013	0.0382796	1.0078	0.0213835	0.060944	1.23446	0.0022023	0.0299643	1.29312	0.0113245	0.0348507	1.54413	2.46393e-07	7.88455e-07
	sp|P16615|AT2A2_HUMAN	Sarcoplasmic/endoplasmic reticulum calcium ATPase 2 OS=Homo sapiens GN=ATP2A2 PE=1 SV=1	ATP2A2	25	10	9648.4	8715.78	8127.35	55687.5	62275.2	12928	13153.4	11720.1	12184.2	10827	10085.8	2.73969	0.0192278	0.0332226	0.562447	0.00393759	0.0295654	0.4367	0.00494499	0.0371661	0.243819	0.0345631	0.0686548	0.995664	2.4797e-07	7.88455e-07
	sp|O43707|ACTN4_HUMAN	Alpha-actinin-4 OS=Homo sapiens GN=ACTN4 PE=1 SV=2	ACTN4	6	5	5178.98	10204.4	11174.6	27796.9	28525	17439.6	19368.9	13890.9	19228.7	24299.3	21605.6	1.66951	0.00369319	0.0120442	1.05586	0.0113195	0.0468872	0.903504	0.0715047	0.100636	1.37446	0.00434349	0.0202715	1.25084	2.48763e-07	7.88455e-07
	sp|P10599|THIO_HUMAN	Thioredoxin OS=Homo sapiens GN=TXN PE=1 SV=3	TXN	14	2	37382.4	34287.8	41819.3	146072	121796	68728.4	67098.7	75804.4	89499.9	121725	111853	1.82393	0.036001	0.0491638	0.844175	0.0011909	0.0242057	1.12753	0.0363571	0.0726391	1.6263	0.00833742	0.0284664	1.35548	2.48986e-07	7.88455e-07
	sp|O95373|IPO7_HUMAN	Importin-7 OS=Homo sapiens GN=IPO7 PE=1 SV=1	IPO7	4	2	6981.08	7289.06	9411.4	39719.8	51319.6	11410.9	11715.2	16729.3	16718.2	16093.4	16113.3	2.52769	0.0463152	0.0584964	0.550721	0.0182425	0.0561257	1.0831	0.00370014	0.0351423	1.02856	0.00427018	0.0202715	1.29752	2.55404e-07	8.0586e-07
	sp|Q13867|BLMH_HUMAN	Bleomycin hydrolase OS=Homo sapiens GN=BLMH PE=1 SV=1	BLMH	3	2	3423.97	3620.8	4217.92	8304.48	9323.01	6624.4	6967.31	6714.03	7709.6	9132.97	7655.62	1.23124	0.0150396	0.0284515	0.856137	0.000963268	0.0221552	0.941845	0.0244605	0.0643605	1.16089	0.0379213	0.0722074	1.04753	2.57003e-07	8.07986e-07
	sp|Q13363|CTBP1_HUMAN	C-terminal-binding protein 1 OS=Homo sapiens GN=CTBP1 PE=1 SV=2	CTBP1	3	3	5936.75	5330.73	4410.39	13070.7	13846	6361.03	7221.03	7936.92	8409.55	8053.46	6388.85	1.36474	0.000496843	0.0045478	0.377936	0.0468959	0.0891887	0.645213	0.00576329	0.0390474	0.466536	0.100491	0.148361	0.713606	2.58026e-07	8.08297e-07
	sp|P84077|ARF1_HUMAN	ADP-ribosylation factor 1 OS=Homo sapiens GN=ARF1 PE=1 SV=2	ARF1	2	1	3433.53	2930.02	3261.28	11216.1	13677	5027.74	6288.38	9253.96	9695.14	11736.7	12405.1	1.95587	0.0402702	0.0530063	0.818509	0.0723442	0.116016	1.56226	0.00113339	0.0233866	1.91166	0.00412148	0.0202715	1.56208	2.60099e-07	8.11882e-07
	sp|P62937|PPIA_HUMAN	Peptidyl-prolyl cis-trans isomerase A OS=Homo sapiens GN=PPIA PE=1 SV=2	PPIA	22	3	14614.5	22080.2	21807.3	45974.7	44022.4	42883.7	34809.1	56334.9	73703.1	46585.1	47053.5	1.20636	0.00219959	0.00897944	0.994261	0.0340968	0.0758286	1.73734	0.0496752	0.0814561	1.26358	0.00374232	0.0197484	1.30039	2.66137e-07	8.2598e-07
	sp|P21283|VATC1_HUMAN	V-type proton ATPase subunit C 1 OS=Homo sapiens GN=ATP6V1C1 PE=1 SV=4	ATP6V1C1	3	2	4159.71	3853.43	5227.94	13279.8	10878.7	10885.7	12894	9641.96	11214	10273.1	9694.2	1.45247	0.0357045	0.0489885	1.42968	0.0256735	0.0671316	1.2404	0.0188092	0.0576691	1.17758	0.000809832	0.00988073	1.32503	2.66506e-07	8.2598e-07
	sp|P09960|LKHA4_HUMAN	Leukotriene A-4 hydrolase OS=Homo sapiens GN=LTA4H PE=1 SV=2	LTA4H	1	1	3834.49	3081.31	4162.36	6311.98	7355.05	6073.73	7122.7	5892.35	6037.47	6750.96	6484.17	0.887944	0.0230203	0.0371079	0.837392	0.0266479	0.0678373	0.691816	0.00782741	0.0446074	0.841617	0.00294488	0.0171588	0.814692	2.69716e-07	8.32975e-07
	sp|Q9Y224|CN166_HUMAN	UPF0568 protein C14orf166 OS=Homo sapiens GN=C14orf166 PE=1 SV=1	C14orf166	2	2	22426.7	17747.4	16003.8	51286.9	50209	59322.2	41086.3	28067.8	31220.4	27949.9	29009.4	1.43831	0.00102971	0.00633777	1.42277	0.0833411	0.127613	0.662705	0.0113941	0.0492027	0.604894	0.0148195	0.0409922	1.03217	2.76043e-07	8.49511e-07
	sp|P09884|DPOLA_HUMAN	DNA polymerase alpha catalytic subunit OS=Homo sapiens GN=POLA1 PE=1 SV=2	POLA1	2	2	8090.49	6304.05	4477.88	24347.3	26528.2	10854	12773.1	12286	15299.2	9896.08	10448.8	2.01565	0.0010653	0.00648737	0.909122	0.0169314	0.0542051	1.13258	0.0282871	0.0677341	0.69335	0.0286656	0.0626344	1.18768	2.78479e-07	8.54001e-07
	sp|O60610|DIAP1_HUMAN	Protein diaphanous homolog 1 OS=Homo sapiens GN=DIAPH1 PE=1 SV=2	DIAPH1	2	2	5963.59	10712.1	9013.99	18412.6	17951.6	20161.4	25606.1	20301.1	21814.3	15062.6	13867.5	1.08629	0.00903229	0.0206115	1.4181	0.0344413	0.0763924	1.29812	0.00250769	0.0309998	0.756347	0.018888	0.0483165	1.13972	2.80444e-07	8.57021e-07
	sp|P31947|1433S_HUMAN	14-3-3 protein sigma OS=Homo sapiens GN=SFN PE=1 SV=1	SFN	3	2	4811.32	8703.9	6440.82	13606.1	13931	15150.8	14437.9	11160.9	12390.1	13317.2	13392.9	1.04951	0.0111996	0.0234734	1.15318	0.00642204	0.0379247	0.823925	0.0154346	0.0539595	1.00552	0.0135431	0.039065	1.00804	2.8585e-07	8.70499e-07
	sp|Q99623|PHB2_HUMAN	Prohibitin-2 OS=Homo sapiens GN=PHB2 PE=1 SV=2	PHB2	17	7	19521	32041.3	20576.7	90443	97880.5	42835.1	41045.3	73509.7	72433.3	23929.7	28085.1	1.96932	0.000727528	0.00534336	0.802517	0.0206418	0.0597382	1.60152	0.00296691	0.032948	0.113105	0.347606	0.439663	1.12162	2.94008e-07	8.92232e-07
	sp|A0FGR8|ESYT2_HUMAN	Extended synaptotagmin-2 OS=Homo sapiens GN=ESYT2 PE=1 SV=1	ESYT2	4	3	3395.15	4122.15	3757.54	20039.9	24807.4	5993.72	6625.37	7927.29	7990.67	11104.7	9465.38	2.57688	0.0394272	0.0524495	0.747464	0.0122857	0.0485699	1.08251	0.0010316	0.0225405	1.4524	0.0322166	0.0662524	1.46481	3.04979e-07	9.22323e-07
	sp|Q14204|DYHC1_HUMAN	Cytoplasmic dynein 1 heavy chain 1 OS=Homo sapiens GN=DYNC1H1 PE=1 SV=5	DYNC1H1	17	14	20950.6	19346.2	22446.6	71438.4	79733.9	35110.5	38317.8	24744.6	24172.7	30496.9	29973	1.85362	0.0197872	0.0337773	0.811836	0.0116846	0.0479452	0.225844	0.024117	0.0640678	0.531718	0.00292602	0.0171588	0.855755	3.0887e-07	9.3087e-07
	sp|Q9NTJ5|SAC1_HUMAN	Phosphatidylinositide phosphatase SAC1 OS=Homo sapiens GN=SACM1L PE=1 SV=2	SACM1L	4	4	7505.45	9029.39	8812.12	49279.9	55359.9	12823.2	12171.6	18297.6	20621.3	11034.3	11147.2	2.63051	0.019752	0.0337773	0.564778	0.00297861	0.0262976	1.20362	0.0188711	0.0576691	0.392504	0.0147539	0.0409922	1.19785	3.10037e-07	9.3102e-07
	sp|Q16576|RBBP7_HUMAN	Histone-binding protein RBBP7 OS=Homo sapiens GN=RBBP7 PE=1 SV=1	RBBP7	2	1	4436.96	7071.56	5814.16	42188.4	44935.9	12258.1	10704.2	16610.2	22303.3	10180.5	10214.4	2.91537	0.00224418	0.0090787	0.991569	0.00930483	0.0427839	1.75257	0.0556644	0.0868762	0.820509	0.014141	0.0398685	1.62001	3.1105e-07	9.3102e-07
	sp|P07954|FUMH_HUMAN	Fumarate hydratase, mitochondrial OS=Homo sapiens GN=FH PE=1 SV=3	FH	4	3	7212.19	12403.7	8223.27	15259.6	16230.4	33076.1	38873.9	31078.9	34300.9	27884	21966	0.762738	0.0230545	0.0371079	1.95484	0.0134108	0.049456	1.81669	0.00164099	0.0259531	1.42544	0.0326224	0.0664317	1.48993	3.13098e-07	9.3395e-07
	sp|P54707|AT12A_HUMAN	Potassium-transporting ATPase alpha chain 2 OS=Homo sapiens GN=ATP12A PE=1 SV=3	ATP12A	3	1	18564.4	16333.1	37500.4	110332	122237	125359	183335	56164.4	78791.1	92526.1	90915.3	2.2686	0.00121841	0.00681388	2.67712	0.0621872	0.105132	1.48343	0.0493887	0.0814561	1.92626	0.00448723	0.0205395	2.08885	3.17408e-07	9.43587e-07
	sp|O75844|FACE1_HUMAN	CAAX prenyl protease 1 homolog OS=Homo sapiens GN=ZMPSTE24 PE=1 SV=2	ZMPSTE24	1	1	12297.2	8012.14	7639.51	61711.4	56853.8	30741.2	23701.8	26614.8	30098.5	23524.3	18522.2	2.66978	0.00270072	0.0100302	1.54692	0.0417048	0.0839863	1.60586	0.00417739	0.0351423	1.17416	0.0358249	0.0692721	1.74918	3.18556e-07	9.43789e-07
	sp|P50502|F10A1_HUMAN	Hsc70-interacting protein OS=Homo sapiens GN=ST13 PE=1 SV=2	ST13	5	4	2901.41	4048.63	2212.94	6013.87	6919.18	6613.7	8511.73	12228.1	14217.1	6943.48	7826.13	1.08214	0.00889818	0.0203868	1.30805	0.0367661	0.0787587	2.11408	0.0116995	0.0493493	1.27371	0.00443311	0.0205002	1.44449	3.20553e-07	9.46497e-07
	sp|Q16543|CDC37_HUMAN	Hsp90 co-chaperone Cdc37 OS=Homo sapiens GN=CDC37 PE=1 SV=1	CDC37	6	4	9332.98	14893.2	13645.8	42443.7	38073.8	23562.4	29583.2	142852	177051	37207	33358	1.67313	0.00377346	0.012125	1.07378	0.0384732	0.0805003	3.66339	0.0355745	0.0726241	1.48278	0.00338763	0.0186213	1.97327	3.29992e-07	9.71089e-07
	sp|Q16891|MIC60_HUMAN	MICOS complex subunit MIC60 OS=Homo sapiens GN=IMMT PE=1 SV=1	IMMT	4	3	1870.85	3162.01	1518.65	10978.4	13731.9	10008.5	10085.6	5629.1	5689.58	7300.56	5574.99	2.50017	0.0289528	0.0423865	2.20183	0.0019195	0.0246962	1.37377	0.00986398	0.0484212	1.5597	0.0339051	0.0678198	1.90887	3.4944e-07	1.022e-06
	sp|Q9Y613|FHOD1_HUMAN	FH1/FH2 domain-containing protein 1 OS=Homo sapiens GN=FHOD1 PE=1 SV=3	FHOD1	2	1	5467.02	4194.41	4133.71	48468.1	46346.4	5581.21	5212	6573.67	6767.69	8275.75	7697.2	3.36591	0.00270839	0.0100302	0.230928	0.101375	0.146691	0.536708	0.0180583	0.0567734	0.796434	0.00375084	0.0197484	1.2325	3.49633e-07	1.022e-06
	sp|P08238|HS90B_HUMAN	Heat shock protein HSP 90-beta OS=Homo sapiens GN=HSP90AB1 PE=1 SV=4	HSP90AB1	34	9	25142.5	23413.8	24053.5	162969	165779	32787.3	30195.3	34708.6	39470.1	28778.3	30026.7	2.76371	0.00109852	0.00648737	0.379751	0.0388537	0.080778	0.615803	0.051992	0.084179	0.280736	0.0084575	0.02854	1.01	3.52673e-07	1.02745e-06
	sp|P63104|1433Z_HUMAN	14-3-3 protein zeta/delta OS=Homo sapiens GN=YWHAZ PE=1 SV=1	YWHAZ	14	3	22204.1	33748.2	33432	43539.8	47729	54223	57680.2	80760	92691.3	87078.3	102600	0.615062	0.019045	0.0332226	0.90912	0.00564694	0.0361314	1.5414	0.00978622	0.0484212	1.67042	0.0181971	0.0471937	1.184	3.59498e-07	1.04059e-06
	sp|Q10713|MPPA_HUMAN	Mitochondrial-processing peptidase subunit alpha OS=Homo sapiens GN=PMPCA PE=1 SV=2	PMPCA	2	2	5169.57	4166.94	4653.51	9817.87	10683.7	8568.19	7278.14	8239.94	8973.74	6034.85	6123.79	1.1363	0.00507226	0.0145349	0.764712	0.0404426	0.0827794	0.88412	0.00508556	0.0371661	0.382546	0.0183619	0.0474801	0.791919	3.59564e-07	1.04059e-06
	sp|P35606|COPB2_HUMAN	Coatomer subunit beta' OS=Homo sapiens GN=COPB2 PE=1 SV=2	COPB2	3	2	3744.02	3448.23	2552.78	17758.2	22088.6	11475.9	11314.9	7074.13	8262.11	5665.71	7164.72	2.61669	0.037662	0.0507603	1.81068	0.000629937	0.018985	1.23917	0.0164747	0.0550048	0.981793	0.0494239	0.0860216	1.66208	3.62444e-07	1.04547e-06
	sp|Q96HS1|PGAM5_HUMAN	Serine/threonine-protein phosphatase PGAM5, mitochondrial OS=Homo sapiens GN=PGAM5 PE=1 SV=2	PGAM5	2	2	6365.15	6551.37	8380.42	15719.1	15958	12551.1	13452.1	9565.9	9535.19	13010.1	9340.35	1.15775	0.00213899	0.00883887	0.873003	0.00243889	0.0250775	0.427971	0.0311676	0.0707363	0.654621	0.120894	0.173785	0.778337	3.6846e-07	1.05932e-06
	sp|Q8WZ42-10|TITIN_HUMAN	Isoform 10 of Titin OS=Homo sapiens GN=TTN	TTN	2	2	4653.53	4184.77	3980.03	6688.61	6435.99	4953.77	5094.06	5456.87	5134.05	4894.76	5352.8	0.619027	0.00121138	0.00681388	0.233637	0.0260997	0.0673136	0.309581	0.0145881	0.0529047	0.262034	0.043677	0.079384	0.35607	3.77123e-07	1.08067e-06
	sp|P53041|PPP5_HUMAN	Serine/threonine-protein phosphatase 5 OS=Homo sapiens GN=PPP5C PE=1 SV=1	PPP5C	5	4	3851.54	3743.69	4638.26	10652	10051.9	14113.4	16293.4	20361.6	25215.3	14872.7	17579.2	1.34403	0.000711335	0.00531373	1.89852	0.0242671	0.0652598	2.48243	0.0393146	0.0755118	1.99243	0.0303677	0.0644207	1.92935	3.85338e-07	1.10061e-06
	sp|Q9BTW9|TBCD_HUMAN	Tubulin-specific chaperone D OS=Homo sapiens GN=TBCD PE=1 SV=2	TBCD	3	2	4872.26	4370.09	4351.03	27143.2	32822.2	8351.47	7037.16	7958.47	9265.84	8416.78	8136.2	2.72619	0.0349191	0.0484433	0.763923	0.0560553	0.0991748	0.926504	0.0419604	0.0769175	0.86915	0.000253264	0.00618489	1.32144	3.88741e-07	1.10575e-06
	sp|Q9BQA9|CQ062_HUMAN	Uncharacterized protein C17orf62 OS=Homo sapiens GN=C17orf62 PE=1 SV=1	C17orf62	1	1	2065.82	4164.59	2563.14	9044.52	10518.1	4703.61	4270.09	10564.3	12000.6	6368.69	6280.24	1.73854	0.00604577	0.0161098	0.614219	0.0615502	0.104596	1.94453	0.00344161	0.0349764	1.10946	0.0162833	0.0440606	1.35169	3.89668e-07	1.10575e-06
	sp|P23396|RS3_HUMAN	40S ribosomal protein S3 OS=Homo sapiens GN=RPS3 PE=1 SV=2	RPS3	6	4	19461.7	10791.6	12744.9	76505.2	73586.7	27070.1	30054.3	19978.1	20156.3	18224.7	17421.5	2.38846	0.000171655	0.00313342	0.994794	0.00978834	0.0435604	0.485525	0.0802345	0.110433	0.314432	0.157198	0.215606	1.0458	3.95649e-07	1.11632e-06
	sp|P23921|RIR1_HUMAN	Ribonucleoside-diphosphate reductase large subunit OS=Homo sapiens GN=RRM1 PE=1 SV=1	RRM1	13	4	4180.35	4779.44	4701.66	10769.9	10840.5	4066.66	5286.89	30616.6	37466.1	12501.6	13258	1.24657	0.000317181	0.00367831	0.0384378	0.437396	0.533172	2.90214	0.0364245	0.0726391	1.49996	0.00419706	0.0202715	1.42178	3.95948e-07	1.11632e-06
	sp|Q14746|COG2_HUMAN	Conserved oligomeric Golgi complex subunit 2 OS=Homo sapiens GN=COG2 PE=1 SV=1	COG2	3	1	1301.71	1307.05	1290.17	3934.28	3885.72	6420.91	7361.61	3255.99	3562.85	3150.16	2960.8	1.58905	0.00207216	0.00866156	2.40665	0.0267003	0.0678373	1.39141	0.0230012	0.0631115	1.23328	0.0169137	0.0452067	1.6551	4.01516e-07	1.12838e-06
	sp|Q92905|CSN5_HUMAN	COP9 signalosome complex subunit 5 OS=Homo sapiens GN=COPS5 PE=1 SV=4	COPS5	1	1	4814.42	4819.83	5758.49	14268.6	17051.6	8441.43	8617.3	13256.6	15120.8	10661.5	11789.9	1.60981	0.0356691	0.0489885	0.733224	0.00276358	0.0257234	1.46746	0.0218453	0.0613917	1.12952	0.0101353	0.0323295	1.235	4.06828e-07	1.13964e-06
	sp|Q05639|EF1A2_HUMAN	Elongation factor 1-alpha 2 OS=Homo sapiens GN=EEF1A2 PE=1 SV=1	EEF1A2	13	4	33227	43618.8	41033.4	118815	103931	65980.8	81083.8	112793	143447	85333.7	89361.8	1.50306	0.0178503	0.0319696	0.904104	0.0492399	0.0914062	1.70515	0.0487673	0.0811859	1.1525	0.000517194	0.00821868	1.3162	4.12887e-07	1.15169e-06
	sp|P07355|ANXA2_HUMAN	Annexin A2 OS=Homo sapiens GN=ANXA2 PE=1 SV=2	ANXA2	25	11	35110.6	33085.4	43717.5	166811	150253	26905.8	23216.7	49046.6	51674.2	215104	222346	2.08735	0.0111256	0.0234307	-0.573892	0.975345	0.999396	0.432938	0.022002	0.0615956	2.55169	9.30627e-05	0.00610995	1.12452	4.13764e-07	1.15169e-06
	sp|P27694|RFA1_HUMAN	Replication protein A 70 kDa DNA-binding subunit OS=Homo sapiens GN=RPA1 PE=1 SV=2	RPA1	4	4	6394.81	4918.04	5300.08	13653	14715.4	9033.42	10105.9	12579.4	15358.9	10260	12169.9	1.35694	0.00178287	0.00820121	0.789193	0.0102729	0.0436773	1.3349	0.0398158	0.0755118	1.01808	0.0315223	0.0657531	1.12478	4.27294e-07	1.18557e-06
	sp|Q6NUK1|SCMC1_HUMAN	Calcium-binding mitochondrial carrier protein SCaMC-1 OS=Homo sapiens GN=SLC25A24 PE=1 SV=2	SLC25A24	2	2	23891.8	16014.1	9753.16	62458.2	68596.4	29747	24603.5	49006.6	48577.3	30741.6	26493	1.985	0.001224	0.00681388	0.715198	0.0581729	0.101444	1.55955	0.00775738	0.0446074	0.789791	0.0422843	0.0778319	1.26238	4.33776e-07	1.19975e-06
	sp|P60174|TPIS_HUMAN	Triosephosphate isomerase OS=Homo sapiens GN=TPI1 PE=1 SV=3	TPI1	9	4	16618.1	21325.2	22062.5	70456	66008	32743.8	36519	51660.8	60244	66836.5	43378.2	1.77031	0.00121249	0.00681388	0.79194	0.00867154	0.0427839	1.48406	0.0228808	0.0630847	1.4621	0.0995144	0.147167	1.3771	4.4404e-07	1.22426e-06
	sp|Q8N1F7|NUP93_HUMAN	Nuclear pore complex protein Nup93 OS=Homo sapiens GN=NUP93 PE=1 SV=2	NUP93	7	4	9242.5	7784.39	9219.88	50241	66591	13975.6	14900.9	17450.9	20757.3	13552.4	13518.2	2.73919	0.0514295	0.0636677	0.722714	0.00238965	0.0250775	1.12671	0.0399881	0.0755118	0.629545	0.00496577	0.0218095	1.30454	4.52173e-07	1.24277e-06
	sp|P48556|PSMD8_HUMAN	26S proteasome non-ATPase regulatory subunit 8 OS=Homo sapiens GN=PSMD8 PE=1 SV=2	PSMD8	4	3	11303.8	20127.6	13475.2	36673.3	42378.8	38940.8	45854.4	58372.8	68122.7	35756	28391.7	1.40084	0.00656395	0.016923	1.50202	0.0101226	0.0435604	2.07905	0.0120767	0.0496633	1.09943	0.0310366	0.0650503	1.52033	4.60941e-07	1.25998e-06
	sp|P35998|PRS7_HUMAN	26S protease regulatory subunit 7 OS=Homo sapiens GN=PSMC2 PE=1 SV=3	PSMC2	3	2	4389.29	5937.74	4677.68	9432	9784.81	7174.68	8051.78	6895.17	7444.46	6227.78	6796.28	0.941916	0.00283309	0.0103172	0.606128	0.0155519	0.0522781	0.519555	0.0153136	0.0538384	0.380727	0.0369436	0.0708085	0.612081	4.6132e-07	1.25998e-06
	sp|P13667|PDIA4_HUMAN	Protein disulfide-isomerase A4 OS=Homo sapiens GN=PDIA4 PE=1 SV=2	PDIA4	1	1	4941.74	7187.6	5914.95	38576.2	41489.9	24022.9	29349.4	14385.4	16823.3	22417.1	19981.1	2.73461	0.00483629	0.0141382	2.14951	0.0337638	0.0752796	1.37537	0.0178645	0.0567734	1.81742	0.00869175	0.0289946	2.01923	4.68821e-07	1.27648e-06
	sp|Q15233|NONO_HUMAN	Non-POU domain-containing octamer-binding protein OS=Homo sapiens GN=NONO PE=1 SV=4	NONO	3	3	9271.74	7719.98	10529.5	21509.2	20543.2	14472.5	18122.2	11101.9	11384.6	16122.4	14326.7	1.19661	0.000612209	0.00490529	0.829056	0.0573218	0.100601	0.293478	0.0609264	0.090301	0.730818	0.0119789	0.0361018	0.762489	4.73313e-07	1.28471e-06
	sp|Q06136|KDSR_HUMAN	3-ketodihydrosphingosine reductase OS=Homo sapiens GN=KDSR PE=1 SV=1	KDSR	3	2	4140.07	2812.2	3741.64	13195.4	14499.5	7136.47	8701.19	7108.55	9439.57	7152.56	6653.16	1.95779	0.00453141	0.0135169	1.15153	0.0321437	0.0739306	1.21484	0.0625178	0.0913722	0.953439	0.00289092	0.0171217	1.3194	4.85771e-07	1.31444e-06
	sp|P12814|ACTN1_HUMAN	Alpha-actinin-1 OS=Homo sapiens GN=ACTN1 PE=1 SV=2	ACTN1	3	3	3886.26	3842.02	4283.29	8767.8	10910.6	8888.64	9853.57	5223.79	5964.5	8190.6	8505.8	1.29715	0.0553351	0.067825	1.22683	0.0206034	0.0597382	0.482527	0.0552782	0.0868762	1.06007	0.0004204	0.00734859	1.01664	4.88726e-07	1.31759e-06
	sp|P06703|S10A6_HUMAN	Protein S100-A6 OS=Homo sapiens GN=S100A6 PE=1 SV=1	S100A6	32	4	89453.7	127357	90357.4	343535	307653	110557	103651	115429	122339	494901	516032	1.66901	0.00495598	0.0142955	0.0649468	0.373406	0.460306	0.215491	0.158415	0.202715	2.30355	9.06147e-05	0.00610995	1.06325	4.89952e-07	1.31759e-06
	sp|P62258|1433E_HUMAN	14-3-3 protein epsilon OS=Homo sapiens GN=YWHAE PE=1 SV=1	YWHAE	7	3	7635.77	10160.7	13305.2	16204.3	17593.9	18190.5	21905.4	22985.8	26852.5	35119.5	39808.4	0.704916	0.021995	0.0358649	0.951424	0.0216053	0.0610017	1.26522	0.00991693	0.0484212	1.85347	0.00565548	0.0235375	1.19376	4.91475e-07	1.31763e-06
	sp|Q15637|SF01_HUMAN	Splicing factor 1 OS=Homo sapiens GN=SF1 PE=1 SV=4	SF1	2	2	5438	5362.81	6051.33	10086.9	9792.75	8120.61	9048.72	9975.81	12281.6	19115.5	14425.8	0.823322	0.000247857	0.00348034	0.611865	0.0280963	0.0697619	0.986318	0.0605169	0.0901129	1.57797	0.064662	0.105241	0.999869	5.01907e-07	1.34149e-06
	sp|Q8N5K1|CISD2_HUMAN	CDGSH iron-sulfur domain-containing protein 2 OS=Homo sapiens GN=CISD2 PE=1 SV=1	CISD2	1	1	31541.7	7721.94	8583.2	65855.3	66907.3	107817	121430	45030.9	50795.9	30877.5	34964.5	2.05732	0.0113399	0.0236253	2.84537	0.00145929	0.024576	1.58697	0.0214508	0.0610724	1.04555	0.0774906	0.121592	1.8838	5.06372e-07	1.3493e-06
	sp|Q9Y3D6|FIS1_HUMAN	Mitochondrial fission 1 protein OS=Homo sapiens GN=FIS1 PE=1 SV=2	FIS1	1	1	4673.04	3668.54	2357.01	9669.27	10543.4	7105.82	7733.26	9179.64	11795.1	8485.7	6434.86	1.50281	0.00195677	0.00861679	1.05694	0.00881816	0.0427839	1.5562	0.0339883	0.0714279	1.06484	0.0471455	0.0833716	1.2952	5.0885e-07	1.35178e-06
	sp|Q9UMS4|PRP19_HUMAN	Pre-mRNA-processing factor 19 OS=Homo sapiens GN=PRPF19 PE=1 SV=1	PRPF19	2	2	12191.6	15654.3	13676.7	41703	42343.3	35355.9	30903.4	31309.2	37996	18510.8	27814.8	1.60225	0.000262034	0.00352335	1.25919	0.0191811	0.0574119	1.32403	0.0397712	0.0755118	0.742873	0.141772	0.19884	1.23208	5.20849e-07	1.37946e-06
	sp|Q13620|CUL4B_HUMAN	Cullin-4B OS=Homo sapiens GN=CUL4B PE=1 SV=4	CUL4B	2	2	3594.71	2745.05	3614.72	20552.2	26839.3	5765.77	6555.4	4637.84	4941.08	6225.62	6319.45	2.83617	0.0475664	0.0597313	0.892683	0.013363	0.049456	0.529479	0.0113252	0.0492027	0.918665	0.00399492	0.0201824	1.29425	5.28125e-07	1.3911e-06
	sp|Q9BZG1|RAB34_HUMAN	Ras-related protein Rab-34 OS=Homo sapiens GN=RAB34 PE=1 SV=1	RAB34	1	1	3615.32	2230.25	1331.96	19755.6	19011.3	4076.89	4188.49	3078.99	3590.65	5193.17	4462.92	3.01823	0.000127187	0.00309286	0.788558	0.0594977	0.102656	0.479086	0.146269	0.188553	1.01292	0.0259975	0.0593472	1.3247	5.28429e-07	1.3911e-06
	sp|Q9UNM6|PSD13_HUMAN	26S proteasome non-ATPase regulatory subunit 13 OS=Homo sapiens GN=PSMD13 PE=1 SV=2	PSMD13	2	1	2210.46	2210.01	2126.9	4054.68	4881.8	6107.63	6392.9	5993.35	7095.65	5559.99	5436.73	1.03375	0.0563138	0.0686448	1.51796	0.00895562	0.0427839	1.58433	0.0396753	0.0755118	1.33305	0.00145383	0.0130995	1.36727	5.33887e-07	1.40125e-06
	sp|P30626|SORCN_HUMAN	Sorcin OS=Homo sapiens GN=SRI PE=1 SV=1	SRI	3	2	5040.85	4507.28	5825.7	13347	12492.2	4060.15	4566.95	23495.6	29622.6	27337.5	28501.2	1.33404	0.00112791	0.00652844	-0.248567	0.912083	0.999396	2.37369	0.0431041	0.0774508	2.44575	0.000661621	0.00903527	1.47623	5.38196e-07	1.40833e-06
	sp|Q9Y5P6|GMPPB_HUMAN	Mannose-1-phosphate guanyltransferase beta OS=Homo sapiens GN=GMPPB PE=1 SV=2	GMPPB	1	1	3001.32	3398.72	3581.28	6639.43	6616.61	6132.33	5422.6	11432.9	13284	7088.17	8255.38	0.994311	0.00129172	0.00698219	0.796168	0.0245091	0.0657086	1.89316	0.0286902	0.0683249	1.20529	0.0326838	0.0664317	1.22223	5.44232e-07	1.41988e-06
	sp|P63010|AP2B1_HUMAN	AP-2 complex subunit beta OS=Homo sapiens GN=AP2B1 PE=1 SV=1	AP2B1	6	3	2843.24	3862.87	2656.77	6765.44	6218.69	6704.94	8883.1	5104.72	6596.37	6932.97	6288.51	1.05669	0.00269726	0.0100302	1.32038	0.0578043	0.101042	0.906581	0.0584264	0.0885473	1.08282	0.00329575	0.0183903	1.09162	5.50052e-07	1.42654e-06
	tr|K7ERB2|K7ERB2_HUMAN	AP-2 complex subunit beta (Fragment) OS=Homo sapiens GN=AP2B1 PE=1 SV=1	AP2B1	6	3	2843.24	3862.87	2656.77	6765.44	6218.69	6704.94	8883.1	5104.72	6596.37	6932.97	6288.51	1.05669	0.00269726	0.0100302	1.32038	0.0578043	0.101042	0.906581	0.0584264	0.0885473	1.08282	0.00329575	0.0183903	1.09162	5.50052e-07	1.42654e-06
	sp|Q00341|VIGLN_HUMAN	Vigilin OS=Homo sapiens GN=HDLBP PE=1 SV=2	HDLBP	6	5	5883.07	7638.05	6676.76	16485.5	16234.9	13021.6	15328.2	23213.1	27192.9	10743.3	9102.15	1.28095	0.00086936	0.00575622	1.0741	0.0295025	0.0708384	1.90435	0.0271817	0.0672381	0.559564	0.047007	0.0833716	1.20474	5.97547e-07	1.54514e-06
	sp|Q9BPX3|CND3_HUMAN	Condensin complex subunit 3 OS=Homo sapiens GN=NCAPG PE=1 SV=1	NCAPG	3	1	2460.2	3020.41	3265.27	14422.2	17916.1	5254.88	5185.24	5304.77	5962.6	6024.64	5251.02	2.47153	0.0393209	0.0524167	0.840426	0.00468784	0.0327774	0.950439	0.0102169	0.0486277	0.9515	0.0175707	0.0462971	1.30347	6.03044e-07	1.55475e-06
	sp|Q9H0U3|MAGT1_HUMAN	Magnesium transporter protein 1 OS=Homo sapiens GN=MAGT1 PE=1 SV=1	MAGT1	1	1	6238.85	5691.68	5563.73	18422.3	20902.9	18675.8	14235.3	10146.1	9977.26	8960.88	7830.65	1.75354	0.0255212	0.0392702	1.49665	0.0642736	0.107615	0.786954	0.000388341	0.0185943	0.525814	0.0525319	0.0902021	1.14074	6.09461e-07	1.56035e-06
	sp|Q8WUM4|PDC6I_HUMAN	Programmed cell death 6-interacting protein OS=Homo sapiens GN=PDCD6IP PE=1 SV=1	PDCD6IP	4	4	11794.9	10789.8	11295.3	25675.5	27115.8	45811.9	49927.2	30143.6	32710.1	28222.7	25801.8	1.22483	0.00670012	0.0171728	2.08364	0.0162403	0.053361	1.47653	0.0160319	0.0548575	1.25814	0.0192255	0.0487046	1.51078	6.10751e-07	1.56035e-06
	sp|Q06210|GFPT1_HUMAN	Glutamine--fructose-6-phosphate aminotransferase [isomerizing] 1 OS=Homo sapiens GN=GFPT1 PE=1 SV=3	GFPT1	1	1	4142.41	3985.83	4469.25	15166.3	17275.8	7649.6	10022.2	8404.67	9632.72	8136.91	8086.31	1.94969	0.0259079	0.0397606	1.07327	0.077539	0.121887	1.10282	0.0339605	0.0714279	0.949887	0.000492295	0.00796789	1.26892	6.11563e-07	1.56035e-06
	sp|P33991|MCM4_HUMAN	DNA replication licensing factor MCM4 OS=Homo sapiens GN=MCM4 PE=1 SV=5	MCM4	1	1	3266.14	4999.6	3854.12	24808	28318	8378.77	7706.37	8338.64	10052.3	7237.3	6189.98	2.71701	0.0174763	0.0315584	0.993318	0.00364279	0.0286829	1.18658	0.0239394	0.0638294	0.732756	0.0220674	0.0533609	1.40742	6.12357e-07	1.56035e-06
	sp|P54727|RD23B_HUMAN	UV excision repair protein RAD23 homolog B OS=Homo sapiens GN=RAD23B PE=1 SV=1	RAD23B	1	1	4598.02	4816.3	4939.52	8889.1	9429.19	7381.88	7349.87	8199.83	9959.57	8418.58	6791.34	0.93681	0.0105472	0.022705	0.622454	0.000589952	0.018985	0.924242	0.0624081	0.0913646	0.668537	0.0871136	0.133809	0.788011	6.15741e-07	1.56441e-06
	sp|P35237|SPB6_HUMAN	Serpin B6 OS=Homo sapiens GN=SERPINB6 PE=1 SV=3	SERPINB6	2	2	20813.9	17404.1	18846.1	56240.7	56201.6	20980.2	20587.9	23434.5	24867.8	30654.5	39027.3	1.56349	0.00035098	0.00378712	0.127855	0.106627	0.153055	0.344469	0.0123133	0.0496633	0.873159	0.0744221	0.117392	0.727243	6.23761e-07	1.58019e-06
	sp|Q5T4S7|UBR4_HUMAN	E3 ubiquitin-protein ligase UBR4 OS=Homo sapiens GN=UBR4 PE=1 SV=1	UBR4	5	4	4650.11	3670.39	5841.79	29912.2	32535.4	7212.22	8322.1	8984.82	10240.2	8575.82	6967.63	2.72555	0.00517619	0.0146992	0.718367	0.0194193	0.0577296	1.02589	0.00796196	0.0446074	0.719215	0.0431192	0.0788414	1.29726	6.27448e-07	1.58494e-06
	sp|Q9UI26|IPO11_HUMAN	Importin-11 OS=Homo sapiens GN=IPO11 PE=1 SV=1	IPO11	6	3	4038.09	4440.37	4058.67	57746	78826.3	5908.32	7480.01	8620.45	9815.25	10293.3	10289.8	4.03035	0.0518486	0.0640051	0.679732	0.0923024	0.137198	1.14126	0.031994	0.071165	1.30022	0.00022831	0.00618489	1.78789	6.35152e-07	1.59953e-06
	sp|Q99442|SEC62_HUMAN	Translocation protein SEC62 OS=Homo sapiens GN=SEC62 PE=1 SV=1	SEC62	1	1	9135.89	5201.05	4576.39	26479.2	26771.3	7809.01	10525.3	18417.4	21834.9	14187.7	13499.4	2.07836	0.00227596	0.00908304	0.540106	0.124977	0.17256	1.67463	0.00861545	0.0464809	1.13477	0.0143063	0.0402049	1.35697	6.36893e-07	1.59953e-06
	sp|P61011|SRP54_HUMAN	Signal recognition particle 54 kDa protein OS=Homo sapiens GN=SRP54 PE=1 SV=1	SRP54	4	2	6219.02	5717.96	5887.72	19469.8	21443.9	24237.8	26314.2	19090.2	20827.4	17800.4	16912.8	1.78367	0.0195656	0.0335959	2.08885	0.0154591	0.0522781	1.74811	0.0172355	0.0566249	1.54657	0.00674548	0.0254119	1.7918	6.38712e-07	1.59953e-06
	sp|Q9UBT2|SAE2_HUMAN	SUMO-activating enzyme subunit 2 OS=Homo sapiens GN=UBA2 PE=1 SV=2	UBA2	5	3	1734	2548.6	1788.64	6277.57	6104.14	3148.43	3261.73	3526.77	4397.43	3565.77	2894.34	1.61311	0.000978899	0.00616411	0.663331	0.0205194	0.0597382	0.969237	0.0384792	0.0744045	0.67453	0.0476109	0.083895	0.980052	6.66716e-07	1.66489e-06
	sp|O60313|OPA1_HUMAN	Dynamin-like 120 kDa protein, mitochondrial OS=Homo sapiens GN=OPA1 PE=1 SV=3	OPA1	3	3	6402.04	4738.93	7809.36	16368.3	17206.5	10404.8	12842.6	10671.6	11412.1	19032.5	13576.1	1.41012	0.00134061	0.00709219	0.879806	0.0347135	0.0766152	0.805717	0.0111984	0.0492027	1.36799	0.0709787	0.113203	1.11591	6.69987e-07	1.66829e-06
	sp|Q15428|SF3A2_HUMAN	Splicing factor 3A subunit 2 OS=Homo sapiens GN=SF3A2 PE=1 SV=2	SF3A2	1	1	10133.4	15286.2	13094.6	23621.9	26938.7	20241.4	23223.9	31182.6	43920.5	26796.7	27619.9	0.977585	0.00938469	0.0212493	0.759436	0.0153212	0.0522781	1.54844	0.0724661	0.101816	1.08362	0.00364637	0.0195517	1.09227	6.87143e-07	1.70614e-06
	sp|Q9NR45|SIAS_HUMAN	Sialic acid synthase OS=Homo sapiens GN=NANS PE=1 SV=2	NANS	3	2	4685.65	8685.87	7206.62	20166.3	20195.2	33918.9	28302.9	17246.4	21839.7	13029.4	12394.2	1.55683	0.00379473	0.012125	2.18127	0.0210228	0.0604406	1.5105	0.0321763	0.071165	0.890021	0.0153759	0.041871	1.53466	7.12318e-07	1.76364e-06
	sp|P56192|SYMC_HUMAN	Methionine--tRNA ligase, cytoplasmic OS=Homo sapiens GN=MARS PE=1 SV=2	MARS	10	6	8541.24	10932	11427	24230.8	25522.8	34266.3	27125.3	13910.4	15641.1	15240.3	12457.6	1.27215	0.000466284	0.00442892	1.57538	0.0470027	0.0891887	0.520571	0.0215221	0.0610724	0.427118	0.0880831	0.134685	0.948805	7.47715e-07	1.84605e-06
	sp|P20336|RAB3A_HUMAN	Ras-related protein Rab-3A OS=Homo sapiens GN=RAB3A PE=1 SV=1	RAB3A	1	1	14866	15511.7	19021.6	25859.2	29045.1	20601.7	25840.8	25133.2	25712.5	27466.7	28221.1	0.737395	0.0126495	0.0255358	0.495921	0.0937158	0.138592	0.626602	0.00825562	0.0456671	0.757835	0.00428085	0.0202715	0.654438	7.53617e-07	1.85538e-06
	sp|P33527|MRP1_HUMAN	Multidrug resistance-associated protein 1 OS=Homo sapiens GN=ABCC1 PE=1 SV=3	ABCC1	3	3	8821.31	8836.25	10782.6	41876	52127.7	13097.4	14792.3	13208.4	13436.5	15030.1	14172.3	2.30975	0.0411015	0.0535166	0.556764	0.0231874	0.0635253	0.49089	0.0123652	0.0496633	0.623122	0.00363875	0.0195517	0.995131	7.70347e-07	1.89124e-06
	sp|P53597|SUCA_HUMAN	Succinyl-CoA ligase [ADP/GDP-forming] subunit alpha, mitochondrial OS=Homo sapiens GN=SUCLG1 PE=1 SV=4	SUCLG1	1	1	6118.72	5259.8	6339.45	17479.4	16507.3	10700.2	11091.1	7209.96	6185.55	6978.18	5783.97	1.52472	0.00165569	0.00793962	0.883502	0.000548949	0.018985	0.181499	0.166296	0.211562	0.111621	0.286026	0.369803	0.675335	7.76294e-07	1.90051e-06
	sp|P33908|MA1A1_HUMAN	Mannosyl-oligosaccharide 1,2-alpha-mannosidase IA OS=Homo sapiens GN=MAN1A1 PE=1 SV=3	MAN1A1	1	1	22126.4	11137.1	29335.4	11897.2	14122.9	236663	240463	18069.7	17896.6	172161	185459	-0.681548	0.863016	0.931204	3.51512	8.46022e-05	0.0153953	-0.214528	0.679763	0.758765	3.09918	0.000876553	0.00988073	1.42956	7.80926e-07	1.90651e-06
	sp|Q86VP6|CAND1_HUMAN	Cullin-associated NEDD8-dissociated protein 1 OS=Homo sapiens GN=CAND1 PE=1 SV=2	CAND1	23	10	12921.5	14347.1	14136.4	70189.9	83459.6	30887.8	33399.3	42006.2	45203	44916.5	42089.2	2.47673	0.0328486	0.0466066	1.21969	0.012627	0.0486168	1.65964	0.0116808	0.0493493	1.65627	0.00913222	0.0299802	1.75308	7.93474e-07	1.93174e-06
	sp|Q9BPW8|NIPS1_HUMAN	Protein NipSnap homolog 1 OS=Homo sapiens GN=NIPSNAP1 PE=1 SV=1	NIPSNAP1	16	6	14274.6	6397.26	8556.94	17070.7	15809.6	93597.2	84236	11638.7	11560.3	46320.1	43749.9	0.754796	0.0480156	0.0602089	3.19002	0.00611934	0.0368854	0.25163	0.256165	0.314009	2.20862	0.000595899	0.0086177	1.60127	8.0374e-07	1.9513e-06
	sp|P40925|MDHC_HUMAN	Malate dehydrogenase, cytoplasmic OS=Homo sapiens GN=MDH1 PE=1 SV=4	MDH1	23	8	6614.45	6327.02	5941.5	10310.6	10428.8	30655.4	33859.2	17179	21006.4	12314.5	9376.99	0.720248	0.0005643	0.00472837	2.3575	0.018301	0.0561257	1.6009	0.0458263	0.0794865	0.785008	0.0967269	0.143774	1.36591	8.19387e-07	1.98255e-06
	sp|P48147|PPCE_HUMAN	Prolyl endopeptidase OS=Homo sapiens GN=PREP PE=1 SV=2	PREP	2	2	2320.72	3160.92	1745.7	5063.91	4451.49	3657.65	4117.17	6655.16	8450.12	5057.41	5485.34	0.981763	0.00980719	0.0215906	0.690307	0.0272668	0.0684804	1.64848	0.0335207	0.0714279	1.12968	0.00511851	0.0221029	1.11256	8.21146e-07	1.98255e-06
	sp|P17987|TCPA_HUMAN	T-complex protein 1 subunit alpha OS=Homo sapiens GN=TCP1 PE=1 SV=1	TCP1	6	3	12632.4	21486.7	18670.3	66598	72385.3	29407.8	34387	33742.3	33888.7	23807.8	18743.5	1.98155	0.00115319	0.00658749	0.858154	0.016828	0.0540722	0.9424	0.0124442	0.0496633	0.273917	0.196586	0.264882	1.01401	8.48026e-07	2.0418e-06
	sp|P53990|IST1_HUMAN	IST1 homolog OS=Homo sapiens GN=IST1 PE=1 SV=1	IST1	2	2	18646.8	8867.83	8175.67	32862.2	35281.9	35959.9	42702.6	23154.1	26614.2	21824	23398.3	1.51802	0.00741659	0.0180058	1.72511	0.00713635	0.0393814	1.06466	0.0232288	0.0632459	0.926468	0.0400803	0.0753337	1.30856	8.78389e-07	2.1091e-06
	sp|Q16836|HCDH_HUMAN	Hydroxyacyl-coenzyme A dehydrogenase, mitochondrial OS=Homo sapiens GN=HADH PE=1 SV=3	HADH	7	3	5655.39	6217.94	6680.6	32029.2	34314	13357.3	14665.7	19282.8	21338.3	13084.8	11481.1	2.42319	0.00936945	0.0212493	1.17985	0.0121047	0.0483906	1.71547	0.0161949	0.0548575	0.989896	0.0275333	0.0618585	1.5771	9.00162e-07	2.15546e-06
	sp|P48735|IDHP_HUMAN	Isocitrate dehydrogenase [NADP], mitochondrial OS=Homo sapiens GN=IDH2 PE=1 SV=2	IDH2	3	3	13013.7	20178.3	15701.2	44493	40502	42632.4	64891	34742.8	45196.2	57296.2	51006.2	1.38271	0.00199942	0.00861679	1.72191	0.0867457	0.131313	1.29423	0.0502858	0.0821492	1.73232	0.00586694	0.0239612	1.53279	9.10203e-07	2.17355e-06
	sp|P30050|RL12_HUMAN	60S ribosomal protein L12 OS=Homo sapiens GN=RPL12 PE=1 SV=1	RPL12	3	2	17149.8	10258.1	13021.9	21999.1	24590.5	35394.1	32989	15893.6	17667.6	22934.7	20535.1	0.789548	0.0131515	0.0260054	1.34318	0.0016385	0.024686	0.316334	0.119881	0.157585	0.689558	0.0198753	0.0499168	0.784655	9.13132e-07	2.1746e-06
	sp|P28482|MK01_HUMAN	Mitogen-activated protein kinase 1 OS=Homo sapiens GN=MAPK1 PE=1 SV=3	MAPK1	8	5	9358.73	9439.65	8749.73	40818.8	39214.2	29220.2	27505.6	28856.5	31896.4	16931.4	19906.8	2.1236	0.00518004	0.0146992	1.62701	0.0101125	0.0435604	1.72596	0.0208329	0.0608962	1.00421	0.0478901	0.0842172	1.6202	9.2854e-07	2.20528e-06
	sp|Q14247|SRC8_HUMAN	Src substrate cortactin OS=Homo sapiens GN=CTTN PE=1 SV=2	CTTN	2	2	10371.6	11599.9	12224.1	30146.2	32020.2	10404.7	13103.5	14568.5	15878.7	17535.3	17176.6	1.44729	0.00306526	0.0108068	0.0443172	0.41957	0.512873	0.417457	0.0175991	0.0567734	0.606577	0.00235737	0.0156263	0.628909	9.46883e-07	2.24275e-06
	sp|O43488|ARK72_HUMAN	Aflatoxin B1 aldehyde reductase member 2 OS=Homo sapiens GN=AKR7A2 PE=1 SV=3	AKR7A2	6	6	13969.8	17190.6	21113.9	29322.5	27722.4	51514.5	45387.7	25142	27495.6	38879.1	48092.1	0.710955	0.0113531	0.0236253	1.47539	0.00786021	0.0413845	0.594952	0.0176694	0.0567734	1.3194	0.0347205	0.0688112	1.02517	9.70143e-07	2.29164e-06
	sp|P11498|PYC_HUMAN	Pyruvate carboxylase, mitochondrial OS=Homo sapiens GN=PC PE=1 SV=2	PC	3	3	6077.21	4499.33	9040.37	27503.2	28451.5	13693.1	14283.1	9630.63	11131.2	8104.62	10401.3	2.09713	0.000856961	0.00571743	1.09707	0.0130073	0.0488974	0.666798	0.0449079	0.0790548	0.500851	0.1119	0.162459	1.09046	9.91323e-07	2.33535e-06
	sp|Q9NUQ9|FA49B_HUMAN	Protein FAM49B OS=Homo sapiens GN=FAM49B PE=1 SV=1	FAM49B	2	1	5391.31	6453.98	6663.88	42454.1	39696.8	13598.4	15057.7	21730.2	25608.2	15405.4	13427.2	2.735	0.00801078	0.0190256	1.21556	0.010112	0.0435604	1.93973	0.0304166	0.0703283	1.22442	0.0229749	0.055103	1.77868	1.00123e-06	2.35234e-06
	sp|P28066|PSA5_HUMAN	Proteasome subunit alpha type-5 OS=Homo sapiens GN=PSMA5 PE=1 SV=3	PSMA5	4	2	8648.06	14316.9	12586.5	27117.6	24033.9	17018.4	17491.4	30671.4	33407.2	14744.1	13022.1	1.10983	0.0055467	0.0152124	0.542062	0.0407929	0.0831072	1.43489	0.00141113	0.024197	0.228384	0.182457	0.248392	0.828793	1.02872e-06	2.40606e-06
	sp|Q9UJZ1|STML2_HUMAN	Stomatin-like protein 2, mitochondrial OS=Homo sapiens GN=STOML2 PE=1 SV=1	STOML2	3	2	11873.2	13475.3	12729.6	21640.6	24013.2	25373.2	28115	17762.4	17660.7	22317.3	19819.2	0.846734	0.0226835	0.0367372	1.07522	0.0204226	0.0596968	0.48069	0.00391113	0.0351423	0.731072	0.0321907	0.0662524	0.783429	1.02986e-06	2.40606e-06
	sp|Q92544|TM9S4_HUMAN	Transmembrane 9 superfamily member 4 OS=Homo sapiens GN=TM9SF4 PE=1 SV=2	TM9SF4	2	2	5354.32	7030.82	5986.12	13315	15980.8	15324.4	21546.5	9608.16	10760.3	12151.1	11842.8	1.25821	0.0343984	0.0477968	1.59	0.0750983	0.119555	0.73385	0.0114679	0.0492027	0.97018	0.00197385	0.0144629	1.13806	1.03235e-06	2.40606e-06
	sp|P55263|ADK_HUMAN	Adenosine kinase OS=Homo sapiens GN=ADK PE=1 SV=2	ADK	3	2	7352.05	10848.5	8174.76	14083.8	15029.5	57304.2	50820.1	34203.7	45868.4	18247.3	20746.2	0.727452	0.0101959	0.0222226	2.6204	0.014456	0.0508711	2.18708	0.0541439	0.0860396	1.14901	0.00746098	0.0272841	1.67098	1.05011e-06	2.44096e-06
	sp|P16403|H12_HUMAN	Histone H1.2 OS=Homo sapiens GN=HIST1H1C PE=1 SV=2	HIST1H1C	6	5	11723	12977.9	14216.1	22071.4	24820.8	17123.1	18340	20660	22962.1	21603.2	19084.9	0.853909	0.0192379	0.0332226	0.450879	0.00806613	0.0414694	0.749618	0.0147936	0.0532083	0.649167	0.026134	0.0594821	0.675893	1.05763e-06	2.4519e-06
	sp|O14579|COPE_HUMAN	Coatomer subunit epsilon OS=Homo sapiens GN=COPE PE=1 SV=3	COPE	1	1	2190.05	3323.34	3255.78	15290.1	18549	8126.4	11022.5	11369.8	13795	7576.29	7181.57	2.53314	0.0310785	0.0448969	1.71171	0.059398	0.102656	2.10586	0.0297118	0.0694772	1.33593	0.00109843	0.0112354	1.92166	1.06184e-06	2.45515e-06
	sp|P49411|EFTU_HUMAN	Elongation factor Tu, mitochondrial OS=Homo sapiens GN=TUFM PE=1 SV=2	TUFM	4	2	7525.05	11528.3	7898.63	24298.8	23680.1	19040.6	20925.7	10113.7	10703.8	14711	12408.8	1.41697	0.00254353	0.00970761	1.15335	0.00309613	0.0270375	0.212365	0.190647	0.239749	0.593919	0.0405227	0.0760018	0.844151	1.07169e-06	2.46989e-06
	sp|O15126|SCAM1_HUMAN	Secretory carrier-associated membrane protein 1 OS=Homo sapiens GN=SCAMP1 PE=1 SV=2	SCAMP1	1	1	3065.9	7332.85	5329.46	15389.3	16264.2	12515	14676.3	8314.01	9447.97	25775.2	34518.6	1.59397	0.00393878	0.0121933	1.37475	0.00814647	0.0416375	0.760401	0.0420472	0.0769175	2.52362	0.0451909	0.0812693	1.56319	1.07386e-06	2.46989e-06
	sp|P08107|HSP71_HUMAN	Heat shock 70 kDa protein 1A/1B OS=Homo sapiens GN=HSPA1A PE=1 SV=5	HSPA1A	37	11	69369.3	67446.8	62917.2	134935	155924	132076	167249	102394	119659	129266	133808	1.12721	0.0379471	0.0509459	1.1686	0.0646284	0.107746	0.737788	0.0542944	0.0861222	0.982352	0.000469182	0.00773708	1.00399	1.09882e-06	2.52066e-06
	sp|Q15020|SART3_HUMAN	Squamous cell carcinoma antigen recognized by T-cells 3 OS=Homo sapiens GN=SART3 PE=1 SV=1	SART3	3	2	5085.84	5166.08	3651.15	10533.1	11447.8	10889.7	8341.28	7851.48	7698.84	6008.61	5928.8	1.24581	0.00168058	0.00793962	1.05299	0.0614504	0.104596	0.746503	0.0107983	0.0489642	0.365049	0.0562139	0.0941479	0.852588	1.10237e-06	2.52217e-06
	sp|P22102|PUR2_HUMAN	Trifunctional purine biosynthetic protein adenosine-3 OS=Homo sapiens GN=GART PE=1 SV=1	GART	2	1	10998.7	20155.7	16420.6	25938.6	24255.7	45905	50771.5	34992.4	40461	25365.7	18548.6	0.662284	0.0316928	0.0455297	1.60793	0.00185958	0.0246962	1.25035	0.00757878	0.0446074	0.46945	0.141964	0.19884	0.997501	1.11433e-06	2.54288e-06
	sp|Q96QU8|XPO6_HUMAN	Exportin-6 OS=Homo sapiens GN=XPO6 PE=1 SV=1	XPO6	1	1	7803.54	9189.65	8100.58	30049.8	35436.7	9093.24	8762.82	15534.6	16436	10405.1	11066.8	1.96883	0.0321396	0.0458988	0.094048	0.157795	0.207388	0.934378	0.00122985	0.0233866	0.360083	0.0109406	0.0339566	0.839335	1.19419e-06	2.71803e-06
	sp|O15372|EIF3H_HUMAN	Eukaryotic translation initiation factor 3 subunit H OS=Homo sapiens GN=EIF3H PE=1 SV=1	EIF3H	1	1	7073.58	11991.1	11261.3	46095.1	53024.4	19261.1	20647.1	48434.8	66695.7	19301.1	19239.9	2.29358	0.0134182	0.0263539	0.981094	0.00676449	0.038624	2.50961	0.0564878	0.0876915	0.930805	0.0134014	0.0388706	1.67877	1.20201e-06	2.72871e-06
	sp|P49902|5NTC_HUMAN	Cytosolic purine 5'-nucleotidase OS=Homo sapiens GN=NT5C2 PE=1 SV=1	NT5C2	3	3	6276.52	4917.14	4419.6	7406.67	7198.86	8618.21	9614.68	17010.3	20120.3	8452.56	8175.52	0.488704	0.0294924	0.0429606	0.808733	0.00774737	0.0410376	1.8348	0.0242933	0.0643403	0.675812	0.012496	0.0368247	0.952012	1.21272e-06	2.74591e-06
	sp|P26641|EF1G_HUMAN	Elongation factor 1-gamma OS=Homo sapiens GN=EEF1G PE=1 SV=3	EEF1G	16	6	15821.3	19365.6	18869.8	59878	64641.3	44981.6	56562	89220.4	121176	41633.8	44989.2	1.78878	0.0061862	0.0162365	1.49451	0.0506617	0.0932175	2.54553	0.0569922	0.0876988	1.26524	0.00390849	0.0201025	1.77352	1.22013e-06	2.75555e-06
	sp|P31153|METK2_HUMAN	S-adenosylmethionine synthase isoform type-2 OS=Homo sapiens GN=MAT2A PE=1 SV=1	MAT2A	3	2	3385.01	3596.05	3373.76	16910.1	16533.7	6438.24	6945.69	7502.16	6923.68	5445.91	4122.8	2.2764	0.00148462	0.00751023	0.955162	0.0177837	0.0555105	1.06332	0.0188021	0.0576691	0.471058	0.145134	0.202308	1.19148	1.25692e-06	2.83131e-06
	sp|Q969U7|PSMG2_HUMAN	Proteasome assembly chaperone 2 OS=Homo sapiens GN=PSMG2 PE=1 SV=1	PSMG2	1	1	2866.9	2153.67	1532.63	5006.19	4795.18	3172.77	2583.35	6966.11	6770.76	3790.15	3225.42	1.16575	0.00732756	0.0179321	0.397858	0.124342	0.172226	1.65274	0.0022947	0.0299643	0.683324	0.0348412	0.0688942	0.974918	1.27004e-06	2.8535e-06
	sp|P54920|SNAA_HUMAN	Alpha-soluble NSF attachment protein OS=Homo sapiens GN=NAPA PE=1 SV=3	NAPA	2	1	5109.19	5462.67	3588.75	8823.96	7528.71	10272.2	10279.4	6786.94	6700.04	6892.48	7393.84	0.792606	0.0204698	0.034202	1.12233	0.00526775	0.0347763	0.514646	0.0356473	0.0726241	0.597714	0.0191671	0.0486978	0.756824	1.28369e-06	2.87677e-06
	sp|Q93008|USP9X_HUMAN	Probable ubiquitin carboxyl-terminal hydrolase FAF-X OS=Homo sapiens GN=USP9X PE=1 SV=3	USP9X	5	3	3449.07	3938.46	4355.98	17499.2	20126.8	6867.9	6423.91	7274.46	8871.45	6715.03	7832.69	2.26483	0.0239312	0.0380982	0.763636	0.00232192	0.0250775	1.04427	0.0469702	0.0795581	0.893892	0.0307049	0.0648215	1.24166	1.38957e-06	3.10484e-06
	sp|Q96QK1|VPS35_HUMAN	Vacuolar protein sorting-associated protein 35 OS=Homo sapiens GN=VPS35 PE=1 SV=2	VPS35	5	2	3419.28	4039.01	3018.24	8993.44	9932.39	13810.6	16975.3	11945.5	14823.4	10679.4	9582.35	1.43816	0.0059247	0.015884	2.14007	0.0376748	0.0802522	1.93836	0.0405446	0.0757833	1.53656	0.00887532	0.0294944	1.76329	1.39256e-06	3.10484e-06
	sp|Q9HBH5|RDH14_HUMAN	Retinol dehydrogenase 14 OS=Homo sapiens GN=RDH14 PE=1 SV=1	RDH14	1	1	14326.5	14053.4	16205.6	44778.1	48064.7	88573.7	94465.5	19084.2	21683.5	42732.8	48864.3	1.64318	0.00728807	0.0179321	2.62247	0.00910154	0.0427839	0.455814	0.0462678	0.0794865	1.62369	0.0262566	0.0596059	1.58629	1.39683e-06	3.10644e-06
	sp|O43399|TPD54_HUMAN	Tumor protein D54 OS=Homo sapiens GN=TPD52L2 PE=1 SV=2	TPD52L2	2	2	4048.7	5116.48	5279.93	8218.33	7452.38	12473.6	18036.5	13380.9	17853.7	9615.28	10407	0.702451	0.00770383	0.0185486	1.66367	0.0799709	0.124241	1.69753	0.0606806	0.0901953	1.05599	0.00216809	0.0151118	1.27991	1.40449e-06	3.11555e-06
	sp|Q15631|TSN_HUMAN	Translin OS=Homo sapiens GN=TSN PE=1 SV=1	TSN	4	2	3802.57	4265.76	1237.35	12509.6	10563.7	18911.5	22503.7	7597.09	8616.38	6661.61	4532.17	1.895	0.00622939	0.0163009	2.73894	0.0130356	0.0488974	1.38597	0.01033	0.0486277	0.851476	0.0992238	0.146986	1.71785	1.44005e-06	3.18633e-06
	sp|Q9Y4X5|ARI1_HUMAN	E3 ubiquitin-protein ligase ARIH1 OS=Homo sapiens GN=ARIH1 PE=1 SV=2	ARIH1	3	2	8911.99	10715.7	9904.42	48516.4	46361.3	13755	13018.1	13207.6	14787.6	10021	10629.7	2.26875	0.00225409	0.0090787	0.443465	0.00577448	0.0361314	0.507861	0.0268533	0.0668551	0.0688708	0.242579	0.31978	0.822236	1.46541e-06	3.23425e-06
	sp|P51649|SSDH_HUMAN	Succinate-semialdehyde dehydrogenase, mitochondrial OS=Homo sapiens GN=ALDH5A1 PE=1 SV=2	ALDH5A1	7	4	8302.12	5874.83	6578.7	11513.3	12627.8	52466.9	63097	8854.13	8174.42	11893.2	11010.4	0.802954	0.00558717	0.0152124	3.06208	0.0310003	0.0732979	0.299414	0.0742298	0.103472	0.727033	0.00661872	0.0253511	1.22287	1.47042e-06	3.23714e-06
	sp|Q15436|SC23A_HUMAN	Protein transport protein Sec23A OS=Homo sapiens GN=SEC23A PE=1 SV=2	SEC23A	3	2	2186.44	2511.45	1813.25	5928.52	6352.05	3160.56	2897.16	3146.68	3070.07	2165.96	2759.14	1.50036	0.000909309	0.00597546	0.480827	0.019024	0.0571744	0.518212	0.0196376	0.0591838	0.182208	0.25173	0.330845	0.670401	1.47722e-06	3.24394e-06
	sp|O15294|OGT1_HUMAN	UDP-N-acetylglucosamine--peptide N-acetylglucosaminyltransferase 110 kDa subunit OS=Homo sapiens GN=OGT PE=1 SV=3	OGT	1	1	15536.5	8122.49	11471	45986.5	51835.6	13438.3	15880.6	25505.9	28090.5	20091.7	20525.7	2.06242	0.00419857	0.0127415	0.324093	0.160227	0.210267	1.1944	0.00484239	0.037125	0.794358	0.0277703	0.0619165	1.09382	1.55764e-06	3.40542e-06
	sp|Q92688|AN32B_HUMAN	Acidic leucine-rich nuclear phosphoprotein 32 family member B OS=Homo sapiens GN=ANP32B PE=1 SV=1	ANP32B	2	2	19456	11756.7	10725.4	41070	43421.9	24274.5	29374.2	28255.1	33483.2	17639.8	18216.6	1.59551	0.00214398	0.00883887	0.940244	0.0232767	0.0635253	1.14287	0.012617	0.0501238	0.35893	0.143763	0.201038	1.00939	1.55855e-06	3.40542e-06
	sp|P07910|HNRPC_HUMAN	Heterogeneous nuclear ribonucleoproteins C1/C2 OS=Homo sapiens GN=HNRNPC PE=1 SV=4	HNRNPC	4	2	7915.31	2819.62	3906.53	12697.5	15872.9	25956.8	25792.4	9128.77	12684.5	10302.6	14165.2	1.54942	0.0156287	0.0293122	2.40644	0.00265021	0.0257234	1.16011	0.0521314	0.0842196	1.32579	0.0424271	0.0779018	1.61044	1.57622e-06	3.43546e-06
	sp|P68104|EF1A1_HUMAN	Elongation factor 1-alpha 1 OS=Homo sapiens GN=EEF1A1 PE=1 SV=1	EEF1A1	30	10	66494.5	86908.4	80195.7	326062	286757	129695	155244	251733	314420	203972	187985	1.97639	0.0189141	0.0332226	0.871584	0.0390026	0.080778	1.86212	0.043422	0.0774508	1.33163	0.00289716	0.0171217	1.51043	1.59555e-06	3.46893e-06
	sp|O94905|ERLN2_HUMAN	Erlin-2 OS=Homo sapiens GN=ERLIN2 PE=1 SV=1	ERLIN2	1	1	10865	10067.6	10485.5	82181	96263.8	21969.6	22801.6	15789.1	18181.2	20591.6	18531.2	3.09077	0.0282663	0.0418025	1.09594	0.00210542	0.0246962	0.697638	0.0526729	0.0847806	0.901373	0.0302646	0.0643582	1.44643	1.629e-06	3.53286e-06
	sp|Q92797|SYMPK_HUMAN	Symplekin OS=Homo sapiens GN=SYMPK PE=1 SV=2	SYMPK	1	1	9852.15	9768.62	9325.88	41435.4	44991.1	14323.9	16949.8	20009	22111.6	14033.8	14556.1	2.16304	0.0161503	0.0297165	0.696516	0.066397	0.109907	1.12609	0.0266331	0.0667483	0.56707	0.00334042	0.018478	1.13818	1.63757e-06	3.54266e-06
	sp|P55196|AFAD_HUMAN	Afadin OS=Homo sapiens GN=MLLT4 PE=1 SV=3	MLLT4	1	1	3082.66	2659.14	2338.42	14767.9	16790.8	7539.97	9046.26	4400.26	5448.03	6717.74	7285.84	2.55054	0.0202907	0.0341759	1.62248	0.033135	0.0751092	0.870441	0.0535178	0.0854258	1.37829	0.00267278	0.0167661	1.60544	1.65003e-06	3.5608e-06
	sp|Q9BWD1|THIC_HUMAN	Acetyl-CoA acetyltransferase, cytosolic OS=Homo sapiens GN=ACAT2 PE=1 SV=2	ACAT2	3	3	9959.52	5845.33	6389.07	22480.9	22816	11146.3	12791.4	15031.9	17639.2	10910.1	9144.43	1.61421	0.00319058	0.0111065	0.694086	0.0294597	0.0708384	1.14282	0.0109658	0.0492027	0.438729	0.0956505	0.14266	0.97246	1.68905e-06	3.63603e-06
	sp|P26447|S10A4_HUMAN	Protein S100-A4 OS=Homo sapiens GN=S100A4 PE=1 SV=1	S100A4	10	3	10779.3	7769.27	10132.3	208443	167393	10417.3	9545.96	12295.5	14413.7	40774.2	41351.6	4.29691	0.0362206	0.0492329	0.0622287	0.353999	0.440106	0.482217	0.0469197	0.0795581	2.10271	0.000164715	0.00610995	1.73602	1.69719e-06	3.64311e-06
	sp|O43809|CPSF5_HUMAN	Cleavage and polyadenylation specificity factor subunit 5 OS=Homo sapiens GN=NUDT21 PE=1 SV=1	NUDT21	2	2	2891.66	2509.48	1915.46	9153.8	8250.84	19065.9	17059.3	14969.6	12555.4	10678.2	14011.3	1.83519	0.00513317	0.0146614	2.88872	0.0141962	0.0506428	2.49646	0.0277753	0.0674116	2.33961	0.049065	0.0859375	2.39	1.70067e-06	3.64311e-06
	sp|P04843|RPN1_HUMAN	Dolichyl-diphosphooligosaccharide--protein glycosyltransferase subunit 1 OS=Homo sapiens GN=RPN1 PE=1 SV=1	RPN1	10	6	11130.9	10971.3	9862.44	55794.8	61504.1	24470.1	28446.4	32009.4	37680.1	22031.8	20672	2.4606	0.0172363	0.0312302	1.3122	0.034963	0.0767481	1.70943	0.0347213	0.0715717	1.00285	0.00486975	0.0216049	1.62127	1.74235e-06	3.72325e-06
	sp|Q92974|ARHG2_HUMAN	Rho guanine nucleotide exchange factor 2 OS=Homo sapiens GN=ARHGEF2 PE=1 SV=4	ARHGEF2	3	3	14531.5	11681.1	10942.1	48353.4	53343.1	13460.2	14478	27382.2	28414.6	16051.4	13943	2.03762	0.00891046	0.0203868	0.173662	0.144764	0.192102	1.1716	0.000821129	0.0206473	0.276113	0.0965046	0.143688	0.914748	1.74751e-06	3.72518e-06
	sp|P36543|VATE1_HUMAN	V-type proton ATPase subunit E 1 OS=Homo sapiens GN=ATP6V1E1 PE=1 SV=1	ATP6V1E1	1	1	4853.52	3574.16	5335.15	9326.38	9569.67	5595.19	5955.04	10539	11603.5	8529.18	5965.15	1.04227	0.00439801	0.0132091	0.332106	0.0715029	0.115264	1.271	0.00258472	0.0309998	0.659674	0.126401	0.180514	0.826263	1.75595e-06	3.73407e-06
	sp|P26232|CTNA2_HUMAN	Catenin alpha-2 OS=Homo sapiens GN=CTNNA2 PE=1 SV=5	CTNNA2	5	3	4368.94	4148.72	4221.15	20251.3	21402.3	8141.04	10528	7924.05	8502.51	16350.5	17070.7	2.29417	0.0102577	0.0223015	1.13638	0.0728822	0.116452	0.951763	0.0186587	0.0576691	1.97649	0.0075242	0.0273398	1.5897	1.79158e-06	3.79501e-06
	sp|P63220|RS21_HUMAN	40S ribosomal protein S21 OS=Homo sapiens GN=RPS21 PE=1 SV=1	RPS21	4	2	5379.68	5738.28	5736.27	17385	15331.2	13256.2	14047.1	14635.7	16425.3	17032.7	18284.8	1.54186	0.0288247	0.0423409	1.28093	0.00988625	0.0435604	1.46696	0.0267299	0.0667483	1.65224	0.013793	0.0395248	1.4855	1.7933e-06	3.79501e-06
	sp|Q5VTL8|PR38B_HUMAN	Pre-mRNA-splicing factor 38B OS=Homo sapiens GN=PRPF38B PE=1 SV=1	PRPF38B	1	1	2691.21	3112.98	2855.15	28718.5	23957.5	5096.32	4888.84	4669.18	5731.95	4029.55	5114.91	3.18978	0.0318852	0.0456846	0.79049	0.000559443	0.018985	0.849374	0.0643145	0.0928162	0.663604	0.0918822	0.138696	1.37331	1.79888e-06	3.79763e-06
	sp|Q08AM6|VAC14_HUMAN	Protein VAC14 homolog OS=Homo sapiens GN=VAC14 PE=1 SV=1	VAC14	3	2	1399.03	1214.19	983.936	10044.6	11846.9	5117.77	6221.18	6109.08	6831.43	5885.05	6483.72	3.1904	0.0273976	0.041228	2.24132	0.0334788	0.0751092	2.43193	0.0134426	0.0510116	2.36674	0.00915871	0.0299802	2.5576	1.91938e-06	4.04226e-06
	sp|P27708|PYR1_HUMAN	CAD protein OS=Homo sapiens GN=CAD PE=1 SV=3	CAD	9	5	9980.97	8184.07	8331.19	66752.6	77284.9	12451.9	12008.3	12039.5	12481.8	10654	10009.4	3.02755	0.0252053	0.0391287	0.469611	0.00912919	0.0427839	0.473214	0.00895236	0.0474204	0.226252	0.0556539	0.0937216	1.04916	1.94684e-06	4.09024e-06
	sp|Q96T76|MMS19_HUMAN	MMS19 nucleotide excision repair protein homolog OS=Homo sapiens GN=MMS19 PE=1 SV=2	MMS19	2	2	7805.64	5846	4401.8	21527.2	24146.4	11026	10963.6	10638.9	10958.2	7920.7	8143.48	1.92405	0.00385918	0.012125	0.869507	0.0184938	0.0561344	0.843525	0.0185625	0.0576691	0.416537	0.0882107	0.134685	1.0134	1.98227e-06	4.15468e-06
	sp|Q9GZM8|NDEL1_HUMAN	Nuclear distribution protein nudE-like 1 OS=Homo sapiens GN=NDEL1 PE=1 SV=1	NDEL1	1	1	9993.1	8176.25	13242	4962.01	4998.24	23026.9	21701	11039.1	11300.8	51915.2	49993.3	-1.07207	0.967144	0.997973	1.09485	0.00386553	0.0295654	0.0932976	0.341921	0.410493	2.28288	9.4766e-05	0.00610995	0.59974	2.05042e-06	4.28723e-06
	sp|P36873|PP1G_HUMAN	Serine/threonine-protein phosphatase PP1-gamma catalytic subunit OS=Homo sapiens GN=PPP1CC PE=1 SV=1	PPP1CC	1	1	3878.08	4612.24	6258.13	11379.1	12965.3	5126.11	5554.35	8984.01	9882.36	9772.27	11352.5	1.30799	0.00600043	0.0160379	0.119374	0.30738	0.385437	0.940217	0.00632854	0.0409714	1.10334	0.0106064	0.033107	0.867729	2.09282e-06	4.36145e-06
	sp|P56385|ATP5I_HUMAN	ATP synthase subunit e, mitochondrial OS=Homo sapiens GN=ATP5I PE=1 SV=2	ATP5I	1	1	12318.1	27274.7	20150.3	117987	126555	21474.8	25472.8	99238.2	121331	35015	29588	2.61821	0.000426536	0.00423628	0.237243	0.257135	0.325233	2.46935	0.0239429	0.0638294	0.697793	0.0472185	0.0833716	1.50565	2.09589e-06	4.36145e-06
	sp|P00367|DHE3_HUMAN	Glutamate dehydrogenase 1, mitochondrial OS=Homo sapiens GN=GLUD1 PE=1 SV=2	GLUD1	15	6	13180.8	14176.5	17823.7	22769.5	25459.6	82073.3	73037.9	19461.7	20169.7	26825.1	31282.5	0.679148	0.011387	0.0236395	2.36448	0.015138	0.0522781	0.395889	0.0352444	0.072309	0.947974	0.0206365	0.0511909	1.09687	2.11779e-06	4.39655e-06
	sp|O75129|ASTN2_HUMAN	Astrotactin-2 OS=Homo sapiens GN=ASTN2 PE=2 SV=2	ASTN2	1	1	9059.7	13667	6316.71	114769	115097	16305	22973.2	12794.6	12754.3	17944.1	25417	3.56947	0.0001935	0.00325228	1.02048	0.0696135	0.113586	0.40001	0.142968	0.18457	1.16315	0.0655909	0.106183	1.53828	2.13277e-06	4.41716e-06
	sp|Q13492|PICAL_HUMAN	Phosphatidylinositol-binding clathrin assembly protein OS=Homo sapiens GN=PICALM PE=1 SV=2	PICALM	1	1	4099.8	3397.61	4127.19	8290.61	7108.8	8005.36	9318.66	8667.66	9363.66	11152.4	9317.19	0.990656	0.0315649	0.0454492	1.16055	0.0293926	0.0708384	1.21829	0.00368098	0.0351423	1.40126	0.0373835	0.0714949	1.19269	2.15427e-06	4.45113e-06
	sp|P42704|LPPRC_HUMAN	Leucine-rich PPR motif-containing protein, mitochondrial OS=Homo sapiens GN=LRPPRC PE=1 SV=3	LRPPRC	8	7	4331.73	5060.83	7920	16821.2	23216.9	12159.1	14620	11002.6	12843	11712.8	10422.5	1.79452	0.0554085	0.067825	1.21425	0.0146995	0.0513895	1.04686	0.0122544	0.0496633	0.939495	0.0132078	0.038737	1.24878	2.22019e-06	4.57652e-06
	sp|Q9NZN8|CNOT2_HUMAN	CCR4-NOT transcription complex subunit 2 OS=Homo sapiens GN=CNOT2 PE=1 SV=1	CNOT2	1	1	5492.99	6844.47	5622.62	25656.6	26802.3	6427.44	6700.25	8047.7	9619.22	7176.09	7680.5	2.13136	0.000463855	0.00442892	0.132781	0.155966	0.205292	0.561219	0.056404	0.0876915	0.311272	0.0325616	0.0664317	0.784157	2.23672e-06	4.59974e-06
	tr|E5RI56|E5RI56_HUMAN	Uncharacterized protein (Fragment) OS=Homo sapiens PE=4 SV=1	NA	1	1	8878.87	11516.3	12587.1	48098.7	53967	17115.9	16025.2	27657.5	37612.1	16921.6	16037.5	2.2147	0.0129	0.0258591	0.591892	0.0119014	0.0481565	1.56968	0.0649903	0.0929649	0.583952	0.0133643	0.0388706	1.24006	2.24426e-06	4.60442e-06
	sp|Q7L1Q6|BZW1_HUMAN	Basic leucine zipper and W2 domain-containing protein 1 OS=Homo sapiens GN=BZW1 PE=1 SV=1	BZW1	2	2	5120.28	4990.78	2813.53	17602.2	19800.6	6926.77	6453.7	8376.55	9624.71	5840.58	5961.8	2.11799	0.0047308	0.0140044	0.634973	0.0378438	0.0802522	1.06294	0.00905438	0.0476719	0.453922	0.0831135	0.128918	1.06746	2.26613e-06	4.63841e-06
	sp|Q15365|PCBP1_HUMAN	Poly(rC)-binding protein 1 OS=Homo sapiens GN=PCBP1 PE=1 SV=2	PCBP1	22	5	8909.87	9113.7	11016.4	31445	25547.8	13047.6	15254.5	21535.3	25425.1	17761.9	18090.2	1.5577	0.0428063	0.0547887	0.547829	0.0445233	0.0872496	1.27836	0.0315178	0.0707363	0.888981	0.00228962	0.0155126	1.06822	2.3105e-06	4.71818e-06
	sp|Q13367|AP3B2_HUMAN	AP-3 complex subunit beta-2 OS=Homo sapiens GN=AP3B2 PE=1 SV=2	AP3B2	2	1	4371.56	3085.18	2846.58	11749.7	12397.5	5019.21	7933.12	4193.07	5019.7	4756.2	5689.36	1.81371	0.00031964	0.00367831	0.915065	0.13048	0.177999	0.423561	0.0815882	0.111768	0.604743	0.0418074	0.0775618	0.939269	2.38509e-06	4.85914e-06
	sp|P55084|ECHB_HUMAN	Trifunctional enzyme subunit beta, mitochondrial OS=Homo sapiens GN=HADHB PE=1 SV=3	HADHB	5	3	9068.67	8179.2	7939.94	29807.3	30975.2	23774.5	12600.7	13628.8	14337.1	7736.41	8735.59	1.85589	0.00109411	0.00648737	1.11519	0.164604	0.215688	0.735908	0.00136537	0.024197	-0.0277474	0.591417	0.697569	0.919811	2.43497e-06	4.93773e-06
	sp|Q13347|EIF3I_HUMAN	Eukaryotic translation initiation factor 3 subunit I OS=Homo sapiens GN=EIF3I PE=1 SV=1	EIF3I	2	2	5972.99	9535.47	7359.7	12166.2	12789.7	11387.4	9450.4	24213.2	25017.7	8927.93	9094.8	0.711004	0.0171749	0.0312076	0.450828	0.0752761	0.119621	1.69119	0.000732156	0.019997	0.24144	0.156051	0.214909	0.773615	2.47096e-06	4.99753e-06
	sp|P31948|STIP1_HUMAN	Stress-induced-phosphoprotein 1 OS=Homo sapiens GN=STIP1 PE=1 SV=1	STIP1	13	9	14320.4	19041.8	17778.9	41112	45550.7	74161.6	107386	87235.8	121780	66469.1	72072	1.34589	0.00665381	0.0171042	2.41276	0.0694469	0.113586	2.61602	0.0610686	0.090301	2.02272	0.00524569	0.0222676	2.09935	2.47589e-06	4.99753e-06
	sp|P54577|SYYC_HUMAN	Tyrosine--tRNA ligase, cytoplasmic OS=Homo sapiens GN=YARS PE=1 SV=4	YARS	9	5	6618.12	9239.38	7228.65	10795.5	11302.5	18637.3	23027.8	10436.3	11068.6	23474.1	20892.7	0.521851	0.0208802	0.0345761	1.43678	0.0377481	0.0802522	0.4826	0.0239543	0.0638294	1.52742	0.00788353	0.0278956	0.992161	2.48874e-06	5.01189e-06
	sp|Q7LBR1|CHM1B_HUMAN	Charged multivesicular body protein 1b OS=Homo sapiens GN=CHMP1B PE=1 SV=1	CHMP1B	2	2	9576.67	12014.1	12928.8	18879.8	19262.1	13647.8	13151.7	46270.7	52618.7	17107.9	16259.5	0.72892	0.00726694	0.0179321	0.21975	0.0970393	0.142303	2.10336	0.0178977	0.0567734	0.535987	0.0119066	0.0360082	0.897004	2.5112e-06	5.04548e-06
	sp|P10809|CH60_HUMAN	60 kDa heat shock protein, mitochondrial OS=Homo sapiens GN=HSPD1 PE=1 SV=2	HSPD1	32	9	48349.7	52086.5	54125.6	444175	434998	148600	188507	100264	115419	121841	96678.8	3.09293	0.00128277	0.00698219	1.70999	0.0527232	0.0956019	1.06569	0.0364858	0.0726391	1.08454	0.065605	0.106183	1.73829	2.69321e-06	5.39877e-06
	sp|O75083|WDR1_HUMAN	WD repeat-containing protein 1 OS=Homo sapiens GN=WDR1 PE=1 SV=4	WDR1	5	3	4139.35	4460.24	3773.9	5361.83	5632.75	9367.92	7939.56	9532.87	12357.7	4998.54	5225.08	0.414502	0.00532438	0.0147976	1.06911	0.0402663	0.082612	1.40802	0.0621011	0.0910677	0.309616	0.0122075	0.0365389	0.80031	2.70328e-06	5.40656e-06
	sp|P11766|ADHX_HUMAN	Alcohol dehydrogenase class-3 OS=Homo sapiens GN=ADH5 PE=1 SV=4	ADH5	3	1	4063.27	6568.92	4119.44	9290.65	9683.59	12894	16504.7	15082.8	18922.4	9374.11	9856.35	0.94813	0.0130418	0.0259905	1.57984	0.0362342	0.0784482	1.78985	0.0311037	0.0707363	0.96748	0.0113895	0.0349277	1.32132	2.77942e-06	5.54614e-06
	tr|K7ELS9|K7ELS9_HUMAN	Tyrosine-protein phosphatase non-receptor type 2 (Fragment) OS=Homo sapiens GN=PTPN2 PE=1 SV=1	PTPN2	1	1	6230.61	7774.22	7502.73	22026.9	20153.3	12314.5	10980.4	16790	20506.9	12738.2	15023.4	1.55668	0.00728234	0.0179321	0.700133	0.0156708	0.0524762	1.37918	0.0427552	0.0772067	0.953212	0.0350096	0.0689153	1.1473	2.83265e-06	5.63949e-06
	sp|P07195|LDHB_HUMAN	L-lactate dehydrogenase B chain OS=Homo sapiens GN=LDHB PE=1 SV=2	LDHB	19	3	11975.5	10559.7	12521.5	51465.7	46631.2	13224.2	15068.4	20057.8	21958.2	19777	17960.5	2.06948	0.0157676	0.0294295	0.275702	0.0827211	0.127062	0.846213	0.00991682	0.0484212	0.691278	0.0134313	0.0388706	0.970669	2.87794e-06	5.71664e-06
	sp|P22695|QCR2_HUMAN	Cytochrome b-c1 complex subunit 2, mitochondrial OS=Homo sapiens GN=UQCRC2 PE=1 SV=3	UQCRC2	8	5	5192.72	5720.24	5934.19	33114.5	34494.3	18311.6	22602.2	14366.8	16379.9	12691.2	10978.8	2.58967	0.00402671	0.0123486	1.86505	0.0442692	0.0869467	1.45289	0.027506	0.0673396	1.07552	0.0356253	0.0692721	1.74578	2.89272e-06	5.73297e-06
	sp|O75131|CPNE3_HUMAN	Copine-3 OS=Homo sapiens GN=CPNE3 PE=1 SV=1	CPNE3	1	1	5383.88	6904.95	8725.2	18004.1	19361.6	9943.36	10740.9	9142.68	13652.3	21473.5	27317	1.41532	0.00109855	0.00648737	0.562141	0.0303467	0.0724674	0.702325	0.134242	0.174076	1.80021	0.0399453	0.0752417	1.12	2.95628e-06	5.84568e-06
	sp|Q7KZ85|SPT6H_HUMAN	Transcription elongation factor SPT6 OS=Homo sapiens GN=SUPT6H PE=1 SV=2	SUPT6H	3	2	4499.46	5404.45	3994.52	15091.3	17877.7	8595	8302.76	7348.83	6209.59	5921.77	5956.62	1.83115	0.0278605	0.0415531	0.866872	0.00329995	0.0274501	0.54923	0.0451449	0.0792302	0.358381	0.0433091	0.0790233	0.901408	2.97167e-06	5.86284e-06
	sp|O75323|NIPS2_HUMAN	Protein NipSnap homolog 2 OS=Homo sapiens GN=GBAS PE=1 SV=1	GBAS	9	4	16046.1	7612.61	10199.7	18731.5	16704.4	90220.3	81312.9	11551.8	11056.3	46451.8	42055.9	0.650659	0.0555458	0.067898	2.92586	0.00490848	0.0333621	0.00229201	0.497463	0.571331	1.97125	0.00132874	0.0124873	1.38752	2.97886e-06	5.86379e-06
	sp|O95202|LETM1_HUMAN	LETM1 and EF-hand domain-containing protein 1, mitochondrial OS=Homo sapiens GN=LETM1 PE=1 SV=1	LETM1	2	2	8827.99	8405.7	8083.55	16931	17793.9	14482.5	17013	15393.3	16668.7	13438.9	11918.9	1.04081	0.00456358	0.0135666	0.899989	0.0505447	0.0931985	0.925709	0.0169873	0.0563732	0.587271	0.0461683	0.0824852	0.863446	2.9895e-06	5.87152e-06
	sp|Q68EM7|RHG17_HUMAN	Rho GTPase-activating protein 17 OS=Homo sapiens GN=ARHGAP17 PE=1 SV=1	ARHGAP17	1	1	10064	5397.66	7542.93	23535.5	23342.5	19550.3	29796.8	11245.9	10091.9	17013.6	14914.6	1.61195	0.00350227	0.0116603	1.68601	0.0835331	0.127636	0.476456	0.0731375	0.102439	1.05787	0.00850964	0.0286055	1.20807	3.00773e-06	5.89408e-06
	sp|Q9Y606|TRUA_HUMAN	tRNA pseudouridine synthase A, mitochondrial OS=Homo sapiens GN=PUS1 PE=1 SV=3	PUS1	3	2	4578.54	5102.43	3853.4	15081.2	16150.3	11682.1	9366.75	10718.4	12550.9	5319.4	5335.73	1.79133	0.00198168	0.00861679	1.22208	0.0481475	0.0899165	1.36676	0.0253366	0.0652065	0.239883	0.0764451	0.120167	1.15501	3.04995e-06	5.96344e-06
	sp|P63267|ACTH_HUMAN	Actin, gamma-enteric smooth muscle OS=Homo sapiens GN=ACTG2 PE=1 SV=1	ACTG2	25	5	43274.7	55601.5	66017.5	81875.4	86047.5	89718.2	65842.7	82762.8	87813.9	112316	115576	0.611225	0.0191796	0.0332226	0.500905	0.131889	0.179188	0.633847	0.016218	0.0548575	1.05178	0.00453561	0.0205395	0.699439	3.06966e-06	5.9767e-06
	sp|O95674|CDS2_HUMAN	Phosphatidate cytidylyltransferase 2 OS=Homo sapiens GN=CDS2 PE=1 SV=1	CDS2	1	1	11757.2	9328.57	9278.12	38963.6	47537.8	18407.3	22973.6	22203.7	20373.3	18973.9	16074	2.09533	0.0364712	0.0494966	1.03157	0.051839	0.0945872	1.07268	0.0029949	0.032948	0.791936	0.0328705	0.0666562	1.24788	3.07041e-06	5.9767e-06
	sp|P60228|EIF3E_HUMAN	Eukaryotic translation initiation factor 3 subunit E OS=Homo sapiens GN=EIF3E PE=1 SV=1	EIF3E	5	2	7246.76	8785.61	6694.54	29057.9	33507.3	17801.3	15581.2	21168	29216.5	12409.3	12450.7	2.04592	0.0221008	0.0359703	1.13965	0.0154451	0.0522781	1.73354	0.067909	0.0969812	0.714388	0.0080621	0.0282105	1.40838	3.08225e-06	5.98641e-06
	sp|Q14240|IF4A2_HUMAN	Eukaryotic initiation factor 4A-II OS=Homo sapiens GN=EIF4A2 PE=1 SV=2	EIF4A2	5	2	10051.9	11193.1	12684.1	59696.6	70087	23710.6	31830.8	22386.1	25655.5	34940.2	32326.7	2.52048	0.0283659	0.0418781	1.29601	0.0718129	0.115376	1.08672	0.0214776	0.0610724	1.57234	0.00429772	0.0202715	1.61889	3.09996e-06	6.00746e-06
	sp|Q15392|DHC24_HUMAN	Delta(24)-sterol reductase OS=Homo sapiens GN=DHCR24 PE=1 SV=2	DHCR24	1	1	13013.6	6346.87	7530.24	58573.8	63949	14536.5	18762.4	11904.8	11496.8	18969.8	17150.8	2.77283	0.00154512	0.00769042	0.893326	0.0459573	0.0882785	0.384464	0.15688	0.201045	1.01068	0.0169853	0.0452596	1.26533	3.11834e-06	6.02971e-06
	sp|O00231|PSD11_HUMAN	26S proteasome non-ATPase regulatory subunit 11 OS=Homo sapiens GN=PSMD11 PE=1 SV=3	PSMD11	1	1	57686	102169	92455.7	214045	262791	376020	473921	341154	386187	276436	219878	1.50325	0.0239118	0.0380982	2.33712	0.0363125	0.0784482	2.11239	0.00694044	0.0427179	1.56101	0.0317589	0.065901	1.87844	3.152e-06	6.06168e-06
	sp|P22059|OSBP1_HUMAN	Oxysterol-binding protein 1 OS=Homo sapiens GN=OSBP PE=1 SV=1	OSBP	7	5	4919.27	5074.95	4793.04	13731.9	14739.5	26850.8	25748.4	16510.9	18587.1	10695.7	14020.1	1.53012	0.0151291	0.028559	2.41565	0.0071329	0.0393814	1.83199	0.0254701	0.0652065	1.32604	0.0696987	0.11167	1.77595	3.15482e-06	6.06168e-06
	sp|P05198|IF2A_HUMAN	Eukaryotic translation initiation factor 2 subunit 1 OS=Homo sapiens GN=EIF2S1 PE=1 SV=3	EIF2S1	8	6	7952.44	8142.25	7860.22	12149.9	10894	13197.6	13929.2	19877.8	21098.9	11993.5	12583.6	0.529024	0.0534427	0.0656025	0.764358	0.0165108	0.053845	1.35944	0.014122	0.0518597	0.621953	0.0153783	0.041871	0.818694	3.15568e-06	6.06168e-06
	sp|O14495|LPP3_HUMAN	Lipid phosphate phosphohydrolase 3 OS=Homo sapiens GN=PPAP2B PE=1 SV=1	PPAP2B	1	1	9169.5	9618.31	7518.49	27714.3	33647.5	18185.2	19497.9	12685.7	12815.6	8754.93	9583.14	1.80689	0.0371237	0.050304	1.10347	0.00145743	0.024576	0.540124	0.0118957	0.0495859	0.0643963	0.31775	0.406013	0.878722	3.3545e-06	6.42946e-06
	sp|O15260|SURF4_HUMAN	Surfeit locus protein 4 OS=Homo sapiens GN=SURF4 PE=1 SV=3	SURF4	4	2	5065.16	3866.01	5917.83	22310.8	24698.5	9077.05	17514.5	9721.55	11061.4	14115.1	11694.6	2.24754	0.00705224	0.017814	1.42556	0.146496	0.193997	1.07	0.00790913	0.0446074	1.38251	0.0257914	0.0593203	1.5314	3.45045e-06	6.5989e-06
	sp|P18206|VINC_HUMAN	Vinculin OS=Homo sapiens GN=VCL PE=1 SV=4	VCL	23	17	26597.6	25028.9	27444.9	48211.5	52192.5	48996.7	54284.6	81215.4	96796.7	95708.7	103124	0.929553	0.0160996	0.0296857	0.970316	0.0256868	0.0671316	1.75571	0.0383225	0.0744045	1.91529	0.0134269	0.0388706	1.39272	3.4819e-06	6.6445e-06
	sp|Q9H7N4|SFR19_HUMAN	Splicing factor, arginine/serine-rich 19 OS=Homo sapiens GN=SCAF1 PE=1 SV=3	SCAF1	1	1	4334.55	5040.12	5882.29	13299.3	12246	8426.93	12091.7	8277.62	10455.7	10663.8	9257.53	1.32855	0.00218225	0.00895441	1.01243	0.100171	0.14543	0.881099	0.0592574	0.0889879	0.96981	0.0172499	0.045825	1.04797	3.64534e-06	6.94123e-06
	sp|Q06278|AOXA_HUMAN	Aldehyde oxidase OS=Homo sapiens GN=AOX1 PE=1 SV=2	AOX1	2	1	9122.75	7127.76	7772.21	22352.9	22993.8	10282.8	10007.7	9663.88	8434.56	9219.13	7755.33	1.50156	0.00014155	0.00309286	0.341367	0.0307392	0.0732045	0.176429	0.160243	0.204456	0.0839288	0.327664	0.416853	0.525821	3.72204e-06	7.07187e-06
	sp|P78406|RAE1L_HUMAN	mRNA export factor OS=Homo sapiens GN=RAE1 PE=1 SV=1	RAE1	1	1	3064.18	2961.31	2837.1	10079.2	9650.42	8644.39	7791.56	7895.41	9366.71	6148.82	7230.2	1.73953	0.0056288	0.0152782	1.47602	0.0233314	0.0635253	1.54677	0.0399814	0.0755118	1.17913	0.0437793	0.079384	1.48536	3.74361e-06	7.09744e-06
	sp|A5YKK6|CNOT1_HUMAN	CCR4-NOT transcription complex subunit 1 OS=Homo sapiens GN=CNOT1 PE=1 SV=2	CNOT1	5	3	3733.92	5815.48	4384.59	10972.1	11801.1	4969.91	5088.78	9001.3	9003.46	6393.47	6140.38	1.29369	0.00141629	0.00723884	0.114797	0.297974	0.37418	0.954734	0.00966452	0.0484212	0.432184	0.0566762	0.0947132	0.698852	3.76332e-06	7.11936e-06
	sp|P49591|SYSC_HUMAN	Serine--tRNA ligase, cytoplasmic OS=Homo sapiens GN=SARS PE=1 SV=3	SARS	10	5	9239.71	10405.8	10324.5	27841.8	26382	33168.3	37886.9	42540	54745.5	29116.8	36648.3	1.44037	0.00350877	0.0116603	1.83038	0.0265827	0.0678373	2.28367	0.0493105	0.0814561	1.71876	0.0504893	0.0873814	1.81829	3.77945e-06	7.13443e-06
	sp|P06744|G6PI_HUMAN	Glucose-6-phosphate isomerase OS=Homo sapiens GN=GPI PE=1 SV=4	GPI	18	7	16681.1	25081.9	20007.7	36436.7	36308.4	68805	104227	90135.2	100787	51308.3	42331.5	0.820891	0.0115299	0.0238231	2.07101	0.0806689	0.124787	2.21296	0.00945631	0.0480512	1.18516	0.0276284	0.0618585	1.5725	3.94398e-06	7.42895e-06
	sp|Q96JJ7|TMX3_HUMAN	Protein disulfide-isomerase TMX3 OS=Homo sapiens GN=TMX3 PE=1 SV=2	TMX3	3	2	8152.2	9324.39	7079.09	40590.7	54161.5	15398.7	14626.8	8872.89	9967.71	11137.7	10275	2.53307	0.0532601	0.0655148	0.875095	0.00156004	0.024576	0.202751	0.122108	0.160244	0.387374	0.0240803	0.0567283	0.999571	3.96392e-06	7.45046e-06
	sp|Q8ND83|SLAI1_HUMAN	SLAIN motif-containing protein 1 OS=Homo sapiens GN=SLAIN1 PE=1 SV=3	SLAIN1	1	1	15077.4	17992.4	14819.6	40268.5	40061.3	19933.6	23393.3	21694.2	23135.1	14710.3	15755.5	1.33119	0.000802844	0.00562274	0.440517	0.062408	0.105132	0.489695	0.00700107	0.0427898	-0.067555	0.714272	0.817112	0.548462	4.05886e-06	7.61253e-06
	sp|Q9NQW7|XPP1_HUMAN	Xaa-Pro aminopeptidase 1 OS=Homo sapiens GN=XPNPEP1 PE=1 SV=3	XPNPEP1	3	3	5648.24	9966.03	6343.12	14336.7	16118.9	17445	13222	30172.3	36829	13688.6	11589.2	1.05697	0.00811041	0.0191581	1.06695	0.0480849	0.0899165	2.19445	0.0245669	0.0643605	0.788126	0.0264433	0.0598742	1.27662	4.10132e-06	7.66459e-06
	sp|O60488|ACSL4_HUMAN	Long-chain-fatty-acid--CoA ligase 4 OS=Homo sapiens GN=ACSL4 PE=1 SV=2	ACSL4	7	4	2750.39	5573.01	5320.5	13003.6	11707.5	6440.66	7499.63	8760.77	8330.84	6253.43	6730.33	1.44187	0.00295766	0.0106379	0.615968	0.0528833	0.0956935	0.909996	0.0206102	0.0606899	0.513416	0.0786479	0.123097	0.870312	4.10415e-06	7.66459e-06
	sp|Q15021|CND1_HUMAN	Condensin complex subunit 1 OS=Homo sapiens GN=NCAPD2 PE=1 SV=3	NCAPD2	4	2	5289.83	5192.37	5359.53	26721.3	29658.8	7933.42	8810.53	17330.8	20650.6	9539.69	9877.51	2.41642	0.0202766	0.0341759	0.664873	0.0432214	0.086079	1.84653	0.0382423	0.0744045	0.878568	0.00766159	0.0275565	1.4516	4.15339e-06	7.74001e-06
	sp|P37837|TALDO_HUMAN	Transaldolase OS=Homo sapiens GN=TALDO1 PE=1 SV=2	TALDO1	5	3	13221.2	7981.59	6437.94	22374.8	22646.5	15884.1	17333.4	17765.6	22092.3	16655.9	16755.4	1.28877	0.0113057	0.0236253	0.850112	0.0286928	0.0704532	1.11303	0.023674	0.0638294	0.858505	0.0337342	0.0677786	1.02761	4.18812e-06	7.78812e-06
	sp|Q9Y2V2|CHSP1_HUMAN	Calcium-regulated heat stable protein 1 OS=Homo sapiens GN=CARHSP1 PE=1 SV=2	CARHSP1	1	1	6247.1	6432.73	6945.89	22158.4	16020.7	42238	44220.9	10483	12741.4	31393.5	33213.6	1.545	0.0756379	0.0905583	2.72423	0.00649665	0.0381079	0.827858	0.0647849	0.092901	2.30391	0.00829305	0.0284664	1.85025	4.26302e-06	7.91056e-06
	sp|Q99613|EIF3C_HUMAN	Eukaryotic translation initiation factor 3 subunit C OS=Homo sapiens GN=EIF3C PE=1 SV=1	EIF3C	6	4	11205.7	12080.1	10112.1	34281.8	34656.1	14273.4	18504.9	20574.6	25143.7	10638.4	11888.8	1.6305	0.000101392	0.00309286	0.557943	0.112476	0.158045	1.03797	0.0528666	0.0847806	0.0168691	0.444306	0.546166	0.810821	4.32154e-06	8.00217e-06
	sp|O60749|SNX2_HUMAN	Sorting nexin-2 OS=Homo sapiens GN=SNX2 PE=1 SV=2	SNX2	3	2	2818.75	3088.94	3135.87	16106.6	16611.6	6021.6	6981.92	7953.27	9375.6	7639.14	5525.76	2.44009	0.00208078	0.00866156	1.1089	0.0382579	0.0805003	1.52318	0.0374218	0.0736637	1.1267	0.0903127	0.136799	1.54972	4.33923e-06	8.01794e-06
	sp|O00429|DNM1L_HUMAN	Dynamin-1-like protein OS=Homo sapiens GN=DNM1L PE=1 SV=2	DNM1L	7	5	5018.77	5135.02	4456.72	22227.3	23521.1	17405.6	23025.8	20716.3	23624.9	22474.5	19136.7	2.23168	0.00630235	0.0164425	2.05343	0.056837	0.100152	2.1866	0.0245407	0.0643605	2.09493	0.0313698	0.0655914	2.14166	4.44077e-06	8.16608e-06
	sp|P49207|RL34_HUMAN	60S ribosomal protein L34 OS=Homo sapiens GN=RPL34 PE=1 SV=3	RPL34	3	2	5445.39	3617.15	4602.42	14354.4	15806	5704.96	5033.15	15299.5	18270.9	6842.12	6415.18	1.72714	0.00327266	0.0111463	0.237222	0.142563	0.190228	1.88167	0.0256913	0.0652738	0.541269	0.0230121	0.055103	1.09683	4.44189e-06	8.16608e-06
	sp|P06748|NPM_HUMAN	Nucleophosmin OS=Homo sapiens GN=NPM1 PE=1 SV=2	NPM1	16	10	17286.9	15565.3	21349.9	99043	74567.3	57783	86596.6	47826	55029.8	81770.5	75562.4	2.26439	0.0532964	0.0655148	1.99841	0.080654	0.124787	1.50916	0.0162962	0.0548575	2.12236	0.00394291	0.0201025	1.97358	4.44743e-06	8.16608e-06
	sp|Q9H4G4|GAPR1_HUMAN	Golgi-associated plant pathogenesis-related protein 1 OS=Homo sapiens GN=GLIPR2 PE=1 SV=3	GLIPR2	3	2	4213.53	4966.13	4370.14	9459.31	9570.7	3094.37	3177.74	8599.64	8991.99	3736.32	3897.21	1.07497	0.000647813	0.00501052	-0.526286	0.988232	0.999396	0.961581	0.000456393	0.0185943	-0.242886	0.959563	0.997947	0.316844	4.51026e-06	8.25906e-06
	sp|O00291|HIP1_HUMAN	Huntingtin-interacting protein 1 OS=Homo sapiens GN=HIP1 PE=1 SV=5	HIP1	1	1	9427.68	6753.51	5091.34	30614.4	31018.8	7800.28	9257.91	11228.1	11745.3	17302.8	13537.1	2.11968	0.00115209	0.00658749	0.266436	0.199392	0.257413	0.695935	0.0341478	0.0714279	1.12077	0.0357976	0.0692721	1.0507	4.51697e-06	8.25906e-06
	sp|P04424|ARLY_HUMAN	Argininosuccinate lyase OS=Homo sapiens GN=ASL PE=1 SV=4	ASL	2	2	4329.65	5774.86	3873.03	8299.03	7411.54	11061.7	12556.1	7042.12	8550.78	6077.19	5375.27	0.753587	0.0109962	0.0232141	1.34173	0.00686567	0.0387135	0.742741	0.0368091	0.0731163	0.297509	0.106032	0.155489	0.783891	4.72553e-06	8.62236e-06
	sp|Q8TC07|TBC15_HUMAN	TBC1 domain family member 15 OS=Homo sapiens GN=TBC1D15 PE=1 SV=2	TBC1D15	1	1	7702.89	3950.86	6261.38	69766.4	83035.6	24270.9	22530.2	8016.01	9182.23	6536.16	6871.69	3.67738	0.0269499	0.0408927	1.97033	0.000592471	0.018985	0.526045	0.0645486	0.0928162	0.166861	0.286614	0.370016	1.58515	4.7367e-06	8.62474e-06
	sp|P12111|CO6A3_HUMAN	Collagen alpha-3(VI) chain OS=Homo sapiens GN=COL6A3 PE=1 SV=5	COL6A3	2	2	1903.88	922.331	1562.65	11863.6	10335.4	3572.71	3449.21	2068.72	1995.89	3047.74	2475.14	2.92353	0.0142299	0.0274341	1.26298	0.00794098	0.0413861	0.474231	0.0923275	0.124528	0.916535	0.0289185	0.0630292	1.39432	4.83143e-06	8.77894e-06
	sp|Q9UHD1|CHRD1_HUMAN	Cysteine and histidine-rich domain-containing protein 1 OS=Homo sapiens GN=CHORDC1 PE=1 SV=2	CHORDC1	1	1	3348.74	2377.43	3357.42	14162.1	16876.2	10668.1	6327.25	35889.9	50506.9	6841.59	6344.61	2.35768	0.0281595	0.0417851	1.48877	0.117078	0.16294	3.83461	0.0569942	0.0876988	1.12266	0.001627	0.0134656	2.20093	4.89167e-06	8.86996e-06
	sp|P06733|ENOA_HUMAN	Alpha-enolase OS=Homo sapiens GN=ENO1 PE=1 SV=2	ENO1	5	4	8916.91	8717.83	8818.12	17578.4	18164.7	16902.6	20857	30115.8	35324.5	25410.6	23623.9	1.0192	0.00819528	0.0192545	1.09838	0.0616328	0.104596	1.89172	0.0344855	0.0714279	1.47534	0.0177332	0.0464035	1.37116	4.93918e-06	8.93756e-06
	sp|Q14974|IMB1_HUMAN	Importin subunit beta-1 OS=Homo sapiens GN=KPNB1 PE=1 SV=2	KPNB1	14	6	11819	11430.8	11296.8	49213.6	58278.3	28070.1	30702.5	29771.7	34216.4	25652.7	24282.9	2.22257	0.0338866	0.0474309	1.35156	0.0220118	0.0612685	1.47422	0.0338037	0.0714279	1.11648	0.0124494	0.0368247	1.54121	5.01434e-06	9.05482e-06
	sp|O43447|PPIH_HUMAN	Peptidyl-prolyl cis-trans isomerase H OS=Homo sapiens GN=PPIH PE=1 SV=1	PPIH	1	1	2485.62	4418.73	3456.87	10067.1	9928.84	10298.6	7689.99	18047	21268.2	7284.58	11141.3	1.53348	0.00327132	0.0111463	1.38085	0.052515	0.0954222	2.50885	0.0204612	0.0606899	1.4155	0.0916553	0.138593	1.70967	5.13813e-06	9.25923e-06
	sp|P19338|NUCL_HUMAN	Nucleolin OS=Homo sapiens GN=NCL PE=1 SV=3	NCL	7	4	11991.7	9701.99	9362.04	22347	22704.6	15009	15758.4	17041.3	21223.4	9948.81	10964.1	1.12168	0.00166212	0.00793962	0.571505	0.00772011	0.0410376	0.886115	0.0556575	0.0868762	0.0144987	0.460505	0.562124	0.648449	5.23833e-06	9.42037e-06
	sp|Q9Y262|EIF3L_HUMAN	Eukaryotic translation initiation factor 3 subunit L OS=Homo sapiens GN=EIF3L PE=1 SV=1	EIF3L	6	5	11385.8	14074.4	10848.6	28707.5	31743.4	19060.8	16762.2	27007.8	31824.2	15604.7	13675.5	1.32041	0.00609904	0.0161532	0.565528	0.0232633	0.0635253	1.28124	0.0269256	0.0668551	0.274568	0.0870908	0.133809	0.860436	5.29547e-06	9.50358e-06
	sp|Q15084|PDIA6_HUMAN	Protein disulfide-isomerase A6 OS=Homo sapiens GN=PDIA6 PE=1 SV=1	PDIA6	3	2	1711.03	1730.51	1461.18	16970.3	15074.7	7827.06	8696.14	10425.1	11679.8	5869.5	4662.46	3.2934	0.020155	0.0341385	2.3378	0.0173979	0.0550621	2.75767	0.0194181	0.0587247	1.68808	0.0495492	0.0860216	2.51924	5.3651e-06	9.60881e-06
	sp|Q9UIJ7|KAD3_HUMAN	GTP:AMP phosphotransferase AK3, mitochondrial OS=Homo sapiens GN=AK3 PE=1 SV=4	AK3	1	1	4558.02	2130.22	3063.13	4325.97	3506.29	12941.7	12938.7	5488.33	6303.89	6378.38	5690.66	0.268786	0.238318	0.271564	1.99315	0.00264126	0.0257234	0.859121	0.0249768	0.0649695	0.892596	0.0220001	0.0533609	1.00341	5.49166e-06	9.81535e-06
	sp|O15523|DDX3Y_HUMAN	ATP-dependent RNA helicase DDX3Y OS=Homo sapiens GN=DDX3Y PE=1 SV=2	DDX3Y	8	4	7265.45	4728.93	6290.41	78245.9	73597.7	8617.71	8358.2	7867.95	8897.8	8074.45	8860.42	3.63883	0.00586905	0.0157832	0.477807	0.0397213	0.0816927	0.459836	0.0423173	0.0770527	0.474314	0.0351612	0.0689831	1.2627	5.5064e-06	9.82162e-06
	sp|Q14008|CKAP5_HUMAN	Cytoskeleton-associated protein 5 OS=Homo sapiens GN=CKAP5 PE=1 SV=3	CKAP5	4	4	6598.84	6758.66	6587.26	35680.5	42631.3	11349	13125.6	12092.2	13409	11694.2	11349.7	2.55818	0.0338708	0.0474309	0.880237	0.0496242	0.0918889	0.93952	0.0333587	0.0714279	0.793335	0.0062387	0.0247847	1.29282	5.54993e-06	9.87909e-06
	sp|Q9H3U1|UN45A_HUMAN	Protein unc-45 homolog A OS=Homo sapiens GN=UNC45A PE=1 SV=1	UNC45A	3	3	7216.73	5916.01	4332.29	33927	37182.7	10542.2	10860.9	8047.44	8165.1	8179.15	6888.47	2.61054	0.00521862	0.0147131	0.87831	0.012337	0.0485699	0.477604	0.0553561	0.0868762	0.371944	0.101805	0.149543	1.0846	5.74333e-06	1.02026e-05
	sp|P62195|PRS8_HUMAN	26S protease regulatory subunit 8 OS=Homo sapiens GN=PSMC5 PE=1 SV=1	PSMC5	2	2	13097.5	24664.6	12038.4	51061.7	50208.3	32763.7	37386.3	22715.2	22815.2	28954.8	33072.3	1.60894	0.00654228	0.016917	1.07925	0.0152244	0.0522781	0.455636	0.133421	0.173269	0.901703	0.0276735	0.0618585	1.01138	5.81636e-06	1.03114e-05
	sp|Q01082|SPTB2_HUMAN	Spectrin beta chain, non-erythrocytic 1 OS=Homo sapiens GN=SPTBN1 PE=1 SV=2	SPTBN1	7	6	12984.5	8618.8	8451.08	15105.9	14932.6	20310.6	23475.7	11045.8	12338.6	21311.9	19215.1	0.584197	0.0387044	0.0517243	1.12786	0.00906887	0.0427839	0.222933	0.193151	0.242549	1.01627	0.00551813	0.0231868	0.737816	5.91051e-06	1.04571e-05
	sp|P14618|KPYM_HUMAN	Pyruvate kinase PKM OS=Homo sapiens GN=PKM PE=1 SV=4	PKM	15	4	46402.8	65338.6	64679.4	192277	209109	161011	199609	217499	302247	209397	297311	1.77093	0.00232262	0.00918073	1.61642	0.0379224	0.0802522	2.14375	0.0629651	0.0918724	2.1071	0.0677659	0.109276	1.90955	5.93584e-06	1.04807e-05
	sp|P46977|STT3A_HUMAN	Dolichyl-diphosphooligosaccharide--protein glycosyltransferase subunit STT3A OS=Homo sapiens GN=STT3A PE=1 SV=2	STT3A	3	3	4109.75	3199.39	3436.42	18497.4	25708.5	7011.95	7942.13	6525.44	7462.37	4625.4	4732.78	2.62546	0.0603514	0.0732599	1.06176	0.014085	0.0506428	0.965393	0.017937	0.0567734	0.385523	0.0259568	0.0593472	1.25953	6.2304e-06	1.09786e-05
	sp|O43396|TXNL1_HUMAN	Thioredoxin-like protein 1 OS=Homo sapiens GN=TXNL1 PE=1 SV=3	TXNL1	1	1	4208.33	6153.41	5464.45	16964.6	19197.2	7647.74	7311.43	15304.9	21577.8	7331.11	7847.36	1.77711	0.0107118	0.0228701	0.503678	0.025808	0.0671316	1.80559	0.0696095	0.0987641	0.524675	0.0206755	0.0511909	1.15276	6.26135e-06	1.10109e-05
	sp|Q01518|CAP1_HUMAN	Adenylyl cyclase-associated protein 1 OS=Homo sapiens GN=CAP1 PE=1 SV=5	CAP1	1	1	4383.68	7091.84	5975.42	16555	14413	20038.1	12152.5	13632.6	15280.5	13783.8	9140.3	1.41243	0.00838731	0.0196003	1.4683	0.111094	0.156607	1.31338	0.00393799	0.0351423	0.978523	0.110571	0.161065	1.29316	6.377e-06	1.11918e-05
	sp|Q15102|PA1B3_HUMAN	Platelet-activating factor acetylhydrolase IB subunit gamma OS=Homo sapiens GN=PAFAH1B3 PE=1 SV=1	PAFAH1B3	1	1	4601.93	3745.24	3148.25	12101.3	8206.81	10542.8	8482.22	6277.1	6848.82	5892.8	5354.2	1.40596	0.0883695	0.104939	1.3118	0.0385001	0.0805003	0.776323	0.00638125	0.0410089	0.553445	0.0189064	0.0483165	1.01188	6.44681e-06	1.12916e-05
	sp|P25705|ATPA_HUMAN	ATP synthase subunit alpha, mitochondrial OS=Homo sapiens GN=ATP5A1 PE=1 SV=1	ATP5A1	20	10	27018.3	27664	25358.8	115334	141727	32041.5	34378.9	38206.1	38109	33185.6	27301.2	2.26826	0.040657	0.0532746	0.315848	0.027355	0.068505	0.516188	0.00171294	0.0259531	0.180839	0.216175	0.289337	0.820284	6.46682e-06	1.1304e-05
	sp|P50416|CPT1A_HUMAN	Carnitine O-palmitoyltransferase 1, liver isoform OS=Homo sapiens GN=CPT1A PE=1 SV=2	CPT1A	7	2	3415.05	3402.49	3800.47	15536.3	18101.6	16119.5	17382.3	5476.48	6252.56	8248.73	7258.74	2.24854	0.0294683	0.0429606	2.24269	0.0121864	0.0484133	0.728533	0.0392415	0.0755118	1.13141	0.0294963	0.0638113	1.58779	6.52319e-06	1.13798e-05
	sp|Q9UK45|LSM7_HUMAN	U6 snRNA-associated Sm-like protein LSm7 OS=Homo sapiens GN=LSM7 PE=1 SV=1	LSM7	1	1	12404.9	12339.8	12013.7	25819.5	29290.6	25432.1	26364.6	20341.7	23862.4	28875.5	32325.3	1.16921	0.0353441	0.0488005	1.07975	0.00734365	0.0398674	0.851071	0.0556075	0.0868762	1.32044	0.0292771	0.0636428	1.10512	6.62447e-06	1.15334e-05
	sp|Q96AE4|FUBP1_HUMAN	Far upstream element-binding protein 1 OS=Homo sapiens GN=FUBP1 PE=1 SV=3	FUBP1	2	2	3991.88	2671.26	2762.11	6076.9	6148.28	4241.4	4007.92	6678.87	8622.19	5956.86	5181.72	0.960216	0.00967401	0.0214053	0.392708	0.069945	0.11384	1.28399	0.0460866	0.0794865	0.825925	0.013785	0.0395248	0.86571	6.7318e-06	1.1697e-05
	sp|Q969V3|NCLN_HUMAN	Nicalin OS=Homo sapiens GN=NCLN PE=1 SV=2	NCLN	2	2	3831.11	4409.7	4204.76	10089.7	10522.1	5275.55	4815.14	5145.99	4657.35	5346.11	4097.17	1.3128	0.000622984	0.00490529	0.282356	0.0422045	0.0847971	0.240675	0.0645089	0.0928162	0.18669	0.261218	0.341773	0.50563	6.92477e-06	1.20084e-05
	sp|Q9BZL1|UBL5_HUMAN	Ubiquitin-like protein 5 OS=Homo sapiens GN=UBL5 PE=1 SV=1	UBL5	2	1	5778.9	5741.03	5003.55	18345.3	20533.7	6986.01	11509.5	13988	14987.4	6577.23	6427.94	1.81944	0.0199966	0.034002	0.747616	0.171778	0.224415	1.39527	0.00551666	0.0386827	0.23953	0.0248513	0.0579697	1.05046	7.33158e-06	1.26887e-05
	sp|P61978|HNRPK_HUMAN	Heterogeneous nuclear ribonucleoprotein K OS=Homo sapiens GN=HNRNPK PE=1 SV=1	HNRNPK	9	5	7881.32	8647.4	8570.52	20427	17433.8	12269.7	14769.5	13219.8	15073.1	15532	16371.3	1.17802	0.0413459	0.0536022	0.692372	0.0702117	0.114061	0.757761	0.0419001	0.0769175	0.931025	0.0039561	0.0201025	0.889796	7.4812e-06	1.29221e-05
	sp|Q02790|FKBP4_HUMAN	Peptidyl-prolyl cis-trans isomerase FKBP4 OS=Homo sapiens GN=FKBP4 PE=1 SV=3	FKBP4	4	2	7425.62	10596.2	12544.1	13152.4	14505.7	13247.6	16639.4	24031	28746	20784.6	18932	0.440745	0.0616641	0.074646	0.552558	0.0736542	0.11747	1.37295	0.0176556	0.0567734	0.962781	0.00610565	0.0244786	0.832259	7.60337e-06	1.31072e-05
	sp|P17174|AATC_HUMAN	Aspartate aminotransferase, cytoplasmic OS=Homo sapiens GN=GOT1 PE=1 SV=3	GOT1	2	2	7582.41	7774.27	6819.89	10302.1	11088.8	16296	24278.1	16082.6	18642.2	8984.87	8907.41	0.532919	0.00953686	0.0213767	1.45649	0.0947245	0.139778	1.23189	0.0344467	0.0714279	0.275264	0.0157816	0.0428357	0.87414	7.62505e-06	1.31187e-05
	sp|Q12768|STRUM_HUMAN	WASH complex subunit strumpellin OS=Homo sapiens GN=KIAA0196 PE=1 SV=1	KIAA0196	2	2	11342.5	19876.5	15051.9	33809.8	36895.6	18652	19725.7	30247.1	31319.4	19736.9	26906.2	1.19668	0.00332441	0.0112183	0.315126	0.132377	0.179376	0.997002	0.0105139	0.0486277	0.596518	0.107109	0.156544	0.77633	7.6902e-06	1.32048e-05
	sp|P12955|PEPD_HUMAN	Xaa-Pro dipeptidase OS=Homo sapiens GN=PEPD PE=1 SV=3	PEPD	1	1	8685.71	8360.54	9511.63	13766.7	12685.9	31401.5	33587.9	9891.73	11135.9	29681.3	23865.8	0.579233	0.0132042	0.0260508	1.87603	0.00884607	0.0427839	0.248108	0.0863773	0.117226	1.59663	0.0492621	0.0860216	1.075	7.71111e-06	1.32147e-05
	sp|P32119|PRDX2_HUMAN	Peroxiredoxin-2 OS=Homo sapiens GN=PRDX2 PE=1 SV=5	PRDX2	8	3	25847.8	28793.2	30965.8	43644.9	38566.4	60472.5	66815.4	98521.5	114836	106274	129730	0.526572	0.0334241	0.0471172	1.15726	0.0129189	0.0488974	1.90244	0.0293775	0.0690214	2.04798	0.039427	0.074426	1.40856	7.75642e-06	1.32664e-05
	sp|Q9Y5X3|SNX5_HUMAN	Sorting nexin-5 OS=Homo sapiens GN=SNX5 PE=1 SV=1	SNX5	3	2	3981.87	3985.81	4508.06	16160.9	13702	13956.3	16450.9	19247.3	21876.1	13770.5	12389.1	1.84419	0.0337329	0.0473996	1.87025	0.0334331	0.0751092	2.3058	0.0236494	0.0638294	1.65318	0.0188274	0.0483165	1.91836	7.78565e-06	1.32904e-05
	sp|P61981|1433G_HUMAN	14-3-3 protein gamma OS=Homo sapiens GN=YWHAG PE=1 SV=2	YWHAG	6	2	11214.9	14409.1	12462.3	11882.3	12527.7	19204.4	18890	27909.6	30131.4	19276.6	22733.5	-0.0568351	0.670228	0.73683	0.58527	0.0092381	0.0427839	1.19277	0.00222864	0.0299643	0.726429	0.0376086	0.0717684	0.611908	8.02905e-06	1.36791e-05
	sp|P78527|PRKDC_HUMAN	DNA-dependent protein kinase catalytic subunit OS=Homo sapiens GN=PRKDC PE=1 SV=3	PRKDC	19	15	6152.98	6905.38	5139.8	4303.35	5628.5	10665.3	11234.9	4569.7	3950.04	15329.4	16068	-0.288696	0.844608	0.913598	0.852115	0.00210313	0.0246962	-0.509948	0.970932	0.990496	1.37182	0.000305735	0.00618489	0.356322	8.14966e-06	1.38576e-05
	sp|P31949|S10AB_HUMAN	Protein S100-A11 OS=Homo sapiens GN=S100A11 PE=1 SV=2	S100A11	3	3	12716.1	13062.6	15891.5	28079.4	22972.4	20854.1	21185.6	11050	9596.54	33257.7	33087	0.877911	0.0503178	0.0625572	0.597701	0.00862035	0.0427839	-0.428153	0.968079	0.990496	1.25593	0.00127731	0.0121344	0.575847	8.28049e-06	1.40527e-05
	sp|P63244|GBLP_HUMAN	Guanine nucleotide-binding protein subunit beta-2-like 1 OS=Homo sapiens GN=GNB2L1 PE=1 SV=3	GNB2L1	3	2	4221.9	5081	3361.72	12801.3	11921.7	5092.43	5231.54	6224.27	5994.89	4706.79	4492.41	1.55001	0.000738142	0.00537613	0.290157	0.0983135	0.143689	0.533304	0.0282008	0.0677128	0.123739	0.26423	0.344168	0.624303	8.34392e-06	1.41329e-05
	sp|P62829|RL23_HUMAN	60S ribosomal protein L23 OS=Homo sapiens GN=RPL23 PE=1 SV=1	RPL23	1	1	21296.6	10262.6	8484.14	146522	133687	37791.8	34165.9	22979.8	24693.5	15279.8	14587.8	3.39183	0.00278148	0.0102143	1.43055	0.0093488	0.0427839	0.836582	0.0573156	0.087884	0.161982	0.365468	0.459595	1.45524	8.40085e-06	1.42018e-05
	sp|P80404|GABT_HUMAN	4-aminobutyrate aminotransferase, mitochondrial OS=Homo sapiens GN=ABAT PE=1 SV=3	ABAT	2	2	7686.02	4154.78	5589.54	10516.6	10617.9	24854.8	27857.8	7271.75	8553.28	8055.38	8439.77	0.86296	0.0215739	0.0354428	2.18151	0.00431524	0.0306851	0.44557	0.0907902	0.122644	0.505403	0.0681722	0.109568	0.998861	8.85447e-06	1.49398e-05
	sp|Q13257|MD2L1_HUMAN	Mitotic spindle assembly checkpoint protein MAD2A OS=Homo sapiens GN=MAD2L1 PE=1 SV=1	MAD2L1	2	2	9181.8	5219.25	7499.71	35680.7	35092.6	9094.42	9069.76	10701.9	11906.8	8530.97	7392.24	2.27719	0.000476337	0.00442892	0.315078	0.130438	0.177999	0.630864	0.0291275	0.0686185	0.125112	0.322093	0.410962	0.83706	8.95073e-06	1.50731e-05
	sp|Q5MIZ7|P4R3B_HUMAN	Serine/threonine-protein phosphatase 4 regulatory subunit 3B OS=Homo sapiens GN=SMEK2 PE=1 SV=2	SMEK2	1	1	2574.42	2183.08	1500.16	11180.7	13468.8	4081.04	4993.78	5873	7669.84	3552.71	3289.16	2.56283	0.0273594	0.041228	1.12121	0.0248013	0.0662885	1.6988	0.0454615	0.0794668	0.713732	0.018972	0.0483427	1.52414	8.98427e-06	1.51005e-05
	sp|Q9UM00|TMCO1_HUMAN	Transmembrane and coiled-coil domain-containing protein 1 OS=Homo sapiens GN=TMCO1 PE=1 SV=1	TMCO1	1	1	19992.9	12942.1	9556.26	33703.9	29376.4	38232.4	68802.4	55614	66199.9	44681.7	32994.3	1.15499	0.00953139	0.0213767	1.9178	0.112353	0.158045	2.1044	0.0130909	0.0510116	1.45526	0.046339	0.0824852	1.65811	9.90462e-06	1.66154e-05
	sp|P53618|COPB_HUMAN	Coatomer subunit beta OS=Homo sapiens GN=COPB1 PE=1 SV=3	COPB1	4	3	5665.72	7576.03	7441.99	43212.2	49751.1	15698.4	19038.2	10216.1	12038	14488.2	12322.9	2.75313	0.0226981	0.0367372	1.33292	0.0351187	0.0767481	0.690538	0.0326651	0.0714279	0.959294	0.0251812	0.0580697	1.43397	9.99091e-06	1.67165e-05
	sp|P08195|4F2_HUMAN	4F2 cell-surface antigen heavy chain OS=Homo sapiens GN=SLC3A2 PE=1 SV=3	SLC3A2	1	1	17204.9	9299.83	9354.98	39864.5	52266.7	35145	31553.8	19148	22431	15618.3	15281.2	1.94629	0.0376927	0.0507603	1.48026	0.00336494	0.0274856	0.798455	0.032936	0.0714279	0.370181	0.157163	0.215606	1.1488	1.00031e-05	1.67165e-05
	sp|O15067|PUR4_HUMAN	Phosphoribosylformylglycinamidine synthase OS=Homo sapiens GN=PFAS PE=1 SV=4	PFAS	2	2	12977.2	18202.8	18581.5	21888.6	22263.3	18540.2	20481.8	39720.7	40928.3	22328.8	19605.9	0.412409	0.0460133	0.0581991	0.23422	0.127056	0.174877	1.28159	0.00151317	0.024953	0.338076	0.0743768	0.117392	0.566573	1.00235e-05	1.67187e-05
	sp|P61247|RS3A_HUMAN	40S ribosomal protein S3a OS=Homo sapiens GN=RPS3A PE=1 SV=2	RPS3A	7	3	15992.7	12618.9	12508.2	39322.2	38402.6	26793.1	34509	12371.4	12764.4	17103.8	17455.1	1.5035	0.000329034	0.00367831	1.16107	0.0595498	0.102656	-0.12513	0.787519	0.861216	0.334187	0.0428811	0.0785704	0.718406	1.00764e-05	1.67748e-05
	sp|P34897|GLYM_HUMAN	Serine hydroxymethyltransferase, mitochondrial OS=Homo sapiens GN=SHMT2 PE=1 SV=3	SHMT2	8	3	9932.06	12205.6	10970	31747	36567	55636.8	42333.7	40726.8	48774.4	30969.7	27809.6	1.62998	0.0253535	0.0391993	2.15015	0.0538266	0.0966005	2.01971	0.0345698	0.0714279	1.41311	0.0141294	0.0398685	1.80323	1.01462e-05	1.68588e-05
	sp|Q99615|DNJC7_HUMAN	DnaJ homolog subfamily C member 7 OS=Homo sapiens GN=DNAJC7 PE=1 SV=2	DNAJC7	6	5	3486.48	3537.25	3310.24	12966.6	12033.7	5811.18	6993.85	5535.84	6462.9	6201.66	5817.23	1.85951	0.0146824	0.0278966	0.894277	0.0608133	0.104111	0.80045	0.0540051	0.0859753	0.80287	0.0139757	0.0397523	1.08928	1.02503e-05	1.69996e-05
	sp|O43175|SERA_HUMAN	D-3-phosphoglycerate dehydrogenase OS=Homo sapiens GN=PHGDH PE=1 SV=4	PHGDH	19	8	14097.8	15486	14114.8	98522.1	109556	32185.2	35822.6	35471.8	43578.2	25333.2	22695.4	2.83643	0.0189737	0.0332226	1.22307	0.0232934	0.0635253	1.44014	0.0494436	0.0814561	0.721267	0.0309273	0.0649771	1.55523	1.02775e-05	1.70125e-05
	sp|Q9Y4L1|HYOU1_HUMAN	Hypoxia up-regulated protein 1 OS=Homo sapiens GN=HYOU1 PE=1 SV=1	HYOU1	2	2	8671.74	16033	17904.3	28472.5	34087	32865.4	48619	36979.6	45805	36443	28662.9	1.13903	0.0146116	0.0278226	1.52033	0.0756414	0.119835	1.54317	0.0211043	0.0610724	1.19659	0.0300574	0.064283	1.34978	1.06361e-05	1.75727e-05
	sp|P33992|MCM5_HUMAN	DNA replication licensing factor MCM5 OS=Homo sapiens GN=MCM5 PE=1 SV=5	MCM5	6	3	10462.3	8810.3	8244.6	83118	110284	15774.6	13071.5	12927.6	14319	11821.5	13046.3	3.39816	0.0486678	0.0608592	0.653009	0.0544562	0.0973308	0.570707	0.0131064	0.0510116	0.438907	0.0204395	0.0508951	1.2652	1.07619e-05	1.77469e-05
	sp|Q07954|LRP1_HUMAN	Prolow-density lipoprotein receptor-related protein 1 OS=Homo sapiens GN=LRP1 PE=1 SV=2	LRP1	5	4	4952.12	4664.84	5881.28	13833.5	16488.9	6486.29	6669.99	5866.58	6081.63	7421.39	7229.78	1.55324	0.0331998	0.0469525	0.348611	0.0271599	0.0684084	0.209653	0.0755058	0.105083	0.503874	0.0110821	0.0342253	0.653845	1.1391e-05	1.8749e-05
	sp|P11586|C1TC_HUMAN	C-1-tetrahydrofolate synthase, cytoplasmic OS=Homo sapiens GN=MTHFD1 PE=1 SV=3	MTHFD1	5	4	5012.64	4663.16	4399.92	16190.9	13421.9	6422.9	6270.94	6033.46	7607.71	5132.98	5146.93	1.65797	0.0411477	0.0535166	0.435883	0.00273055	0.0257234	0.539721	0.105747	0.140034	0.131581	0.0636612	0.104	0.69129	1.14173e-05	1.8757e-05
	sp|P27824|CALX_HUMAN	Calnexin OS=Homo sapiens GN=CANX PE=1 SV=2	CANX	5	2	6135.9	4131.03	4969.95	29820.9	41073	11765.4	16906.8	7599.44	10907.4	13996.9	12840.3	2.80306	0.0567547	0.0689898	1.49705	0.0788893	0.123565	0.865457	0.105357	0.139731	1.40163	0.00162998	0.0134656	1.6418	1.15936e-05	1.9011e-05
	sp|P28838|AMPL_HUMAN	Cytosol aminopeptidase OS=Homo sapiens GN=LAP3 PE=1 SV=3	LAP3	1	1	6780.01	7944.88	10141.8	11629.6	10844.2	29043.9	23600.3	16419.4	17008.4	10101.3	9600.23	0.438992	0.0413849	0.0536022	1.66702	0.0332001	0.0751092	1.01179	0.00451885	0.0359043	0.249053	0.125441	0.179436	0.841714	1.17336e-05	1.92044e-05
	tr|D6RED7|D6RED7_HUMAN	40S ribosomal protein S3a (Fragment) OS=Homo sapiens GN=RPS3A PE=1 SV=1	RPS3A	5	2	12285.6	9307.29	7907.7	40526.7	40310.5	21319.2	27568.7	10495.7	9762.07	13884.2	13288	2.03924	0.000833987	0.00562274	1.3137	0.0473676	0.0895369	0.0426947	0.421892	0.495609	0.466353	0.0471196	0.0833716	0.965495	1.18246e-05	1.93172e-05
	sp|Q9HAV4|XPO5_HUMAN	Exportin-5 OS=Homo sapiens GN=XPO5 PE=1 SV=1	XPO5	6	3	3677.35	3939.02	4515.18	33918.8	41091	4801.17	4980.03	7382.88	8130.56	6624.76	5304.6	3.21328	0.033407	0.0471172	0.274283	0.0318177	0.0733973	0.939718	0.00845079	0.0460117	0.560716	0.0883005	0.134685	1.247	1.1935e-05	1.94612e-05
	sp|Q9NR31|SAR1A_HUMAN	GTP-binding protein SAR1a OS=Homo sapiens GN=SAR1A PE=1 SV=1	SAR1A	1	1	4488.89	5298.63	6004.23	14839.3	18268.9	10024.3	8135.18	6468.29	6374.54	9163.64	8331.95	1.65298	0.0398693	0.0527966	0.786511	0.0535326	0.096469	0.286754	0.0583093	0.0885473	0.732783	0.00652137	0.0253319	0.864758	1.21935e-05	1.98456e-05
	sp|A6NDG6|PGP_HUMAN	Phosphoglycolate phosphatase OS=Homo sapiens GN=PGP PE=1 SV=1	PGP	3	2	11260.7	6559.33	6301.24	41988.2	40255.3	12859.6	10414.3	28162.2	19768.2	7514.2	7738	2.35456	0.000250872	0.00348034	0.53337	0.0869679	0.131313	1.5756	0.0638909	0.0924514	-0.0763229	0.589305	0.696017	1.0968	1.2332e-05	1.99762e-05
	sp|O60502|OGA_HUMAN	Protein O-GlcNAcase OS=Homo sapiens GN=MGEA5 PE=1 SV=2	MGEA5	5	4	6606.19	6003.73	4935.33	24692.8	27052.5	5824.49	4821.75	7968	9119.45	10409.7	10572.8	2.14531	0.00853175	0.0197792	-0.135774	0.742672	0.858591	0.54682	0.0276	0.067381	0.843072	0.00470147	0.0210722	0.849857	1.23423e-05	1.99762e-05
	sp|P46782|RS5_HUMAN	40S ribosomal protein S5 OS=Homo sapiens GN=RPS5 PE=1 SV=4	RPS5	13	5	18486.5	11138.4	8553.86	31564.6	28987	22813.2	30213	25296.6	27958.7	16411.7	17277.4	1.25036	0.00857255	0.0198212	1.0589	0.044152	0.0869467	1.06512	0.0149132	0.0534187	0.404473	0.149836	0.207539	0.944712	1.26721e-05	2.04721e-05
	sp|Q9NX63|MIC19_HUMAN	MICOS complex subunit MIC19 OS=Homo sapiens GN=CHCHD3 PE=1 SV=1	CHCHD3	2	1	9313.17	7141.02	5235.9	15447.7	16454.8	17635.7	20974.6	9710.32	9860.31	10207.2	8100.46	1.1416	0.00490581	0.0142448	1.41691	0.0137918	0.0504799	0.436616	0.0808796	0.111146	0.340377	0.157387	0.215606	0.833875	1.28888e-05	2.07838e-05
	sp|P56381|ATP5E_HUMAN	ATP synthase subunit epsilon, mitochondrial OS=Homo sapiens GN=ATP5E PE=1 SV=2	ATP5E	4	2	8864.31	10253.3	8275.59	44181.7	50866.9	34851.4	49214.6	54556.9	62217.8	38723.4	33697	2.37981	0.0244584	0.0383657	2.20267	0.0673954	0.111139	2.6768	0.0223836	0.0620538	1.98754	0.0239224	0.0566216	2.3117	1.31872e-05	2.11917e-05
	sp|P19367|HXK1_HUMAN	Hexokinase-1 OS=Homo sapiens GN=HK1 PE=1 SV=3	HK1	5	4	5621.12	6918.72	7156.52	11591.8	11867.4	6588.7	6695.9	16748.6	18948.6	11392.2	13860.8	0.837187	0.0027052	0.0100302	0.0167873	0.443615	0.54	1.44284	0.0158884	0.0548575	0.943492	0.0463037	0.0824852	0.810077	1.31903e-05	2.11917e-05
	sp|P11142|HSP7C_HUMAN	Heat shock cognate 71 kDa protein OS=Homo sapiens GN=HSPA8 PE=1 SV=1	HSPA8	69	13	66760.8	85447.6	62933.4	177463	210346	93243.4	106135	129375	161259	103045	101691	1.43502	0.0252758	0.0391686	0.475185	0.0328024	0.0748546	1.01888	0.046533	0.0795581	0.513439	0.0233146	0.0556748	0.860632	1.34218e-05	2.15242e-05
	sp|O94826|TOM70_HUMAN	Mitochondrial import receptor subunit TOM70 OS=Homo sapiens GN=TOMM70A PE=1 SV=1	TOMM70A	1	1	19151.9	21956.7	15613.8	21086.3	28265.7	37585.5	59185.9	50716.9	50583.5	46436.3	38482.1	0.384155	0.161009	0.18738	1.35562	0.107661	0.153716	1.42161	0.00164569	0.0259531	1.16712	0.0318195	0.065901	1.08213	1.35362e-05	2.16315e-05
	sp|P23526|SAHH_HUMAN	Adenosylhomocysteinase OS=Homo sapiens GN=AHCY PE=1 SV=4	AHCY	8	2	11403.5	8913.25	10672	20214.3	23765	33641	37392.6	23023.6	27897.9	29230.2	38932.1	1.09004	0.0302283	0.0439592	1.78172	0.0124552	0.0485975	1.30149	0.039693	0.0755118	1.72219	0.0607498	0.0999913	1.47386	1.35383e-05	2.16315e-05
	sp|Q00169|PIPNA_HUMAN	Phosphatidylinositol transfer protein alpha isoform OS=Homo sapiens GN=PITPNA PE=1 SV=2	PITPNA	3	2	6662.79	7562.69	7733.12	19409	21854.5	11829.9	14143	39511.4	50584.6	21686.6	24074.1	1.49504	0.0219941	0.0358649	0.827182	0.0532206	0.096105	2.62164	0.0458852	0.0794865	1.64429	0.0176395	0.0462971	1.64704	1.40878e-05	2.24685e-05
	sp|P55769|NH2L1_HUMAN	NHP2-like protein 1 OS=Homo sapiens GN=NHP2L1 PE=1 SV=3	NHP2L1	2	1	6286.01	6502.41	6332.07	12580.2	13039.2	14179.9	15942.5	17462.1	20781.3	10249.4	8205.47	1.00708	0.0070869	0.0178348	1.24068	0.0315227	0.0732979	1.58505	0.0409987	0.0759171	0.533847	0.108835	0.158801	1.09166	1.47717e-05	2.35163e-05
	sp|P62495|ERF1_HUMAN	Eukaryotic peptide chain release factor subunit 1 OS=Homo sapiens GN=ETF1 PE=1 SV=3	ETF1	1	1	1209.18	1681.96	1261.11	3748.43	4910.73	3498.23	4198.96	6329.69	7231.57	3174.73	3981.44	1.6453	0.0530917	0.0654473	1.4754	0.0269621	0.0683039	2.29249	0.0171429	0.0565393	1.37026	0.0417506	0.0775618	1.69586	1.51542e-05	2.40814e-05
	sp|P52888|THOP1_HUMAN	Thimet oligopeptidase OS=Homo sapiens GN=THOP1 PE=1 SV=2	THOP1	3	2	2198.92	2846.16	2377.84	7690.08	7551.76	4860.8	3442.75	4733.8	7114.39	2413.25	2744.96	1.62294	0.000246771	0.00348034	0.746705	0.117976	0.163928	1.25957	0.101928	0.1358	0.0598473	0.354529	0.447772	0.922267	1.55331e-05	2.4634e-05
	sp|P08754|GNAI3_HUMAN	Guanine nucleotide-binding protein G(k) subunit alpha OS=Homo sapiens GN=GNAI3 PE=1 SV=3	GNAI3	2	2	6473.81	8621.81	6955.3	19950	27111.9	8619.6	8111.36	11791.6	12667.5	9521.78	9883.96	1.67869	0.0645311	0.0779008	0.186644	0.128824	0.176754	0.734496	0.00421416	0.0351423	0.400607	0.0300821	0.064283	0.750108	1.55583e-05	2.4634e-05
	sp|Q06830|PRDX1_HUMAN	Peroxiredoxin-1 OS=Homo sapiens GN=PRDX1 PE=1 SV=1	PRDX1	40	6	43474.3	43281	49626.9	458193	291884	141012	170481	135025	163264	344025	364777	3.04435	0.0785722	0.0939427	1.7765	0.0396971	0.0816927	1.71402	0.0402615	0.0755118	2.96269	0.0084308	0.02854	2.37439	1.56252e-05	2.46952e-05
	sp|P50395|GDIB_HUMAN	Rab GDP dissociation inhibitor beta OS=Homo sapiens GN=GDI2 PE=1 SV=2	GDI2	2	2	8685.21	9994.52	10255.8	14491.6	16867.5	23443.4	27276.5	17544.5	17444	11026.8	8633.94	0.701009	0.0428414	0.0547887	1.39467	0.031305	0.0732979	0.859003	0.00175883	0.0260546	0.0274413	0.452241	0.555139	0.745532	1.57359e-05	2.48252e-05
	sp|Q9H3K2|GHITM_HUMAN	Growth hormone-inducible transmembrane protein OS=Homo sapiens GN=GHITM PE=1 SV=2	GHITM	2	1	6218.11	5618.05	5473.32	16031.5	17038.8	6181.2	8916.37	5640.24	5886.53	9494.39	10022.8	1.51894	0.00533201	0.0147976	0.387717	0.206446	0.265343	-0.00161073	0.509093	0.582392	0.758146	0.00194358	0.0144629	0.665797	1.60436e-05	2.5265e-05
	sp|P49368|TCPG_HUMAN	T-complex protein 1 subunit gamma OS=Homo sapiens GN=CCT3 PE=1 SV=4	CCT3	14	7	7308.19	7323.96	7041.16	24323.9	26747.8	26185.4	21253.5	24475.9	28647.7	15634.5	13887.4	1.82157	0.0204953	0.034202	1.71511	0.0470435	0.0891887	1.8784	0.0339669	0.0714279	1.03083	0.0353651	0.0691479	1.61148	1.69893e-05	2.67062e-05
	sp|Q00325|MPCP_HUMAN	Phosphate carrier protein, mitochondrial OS=Homo sapiens GN=SLC25A3 PE=1 SV=2	SLC25A3	17	6	30056.5	9905.6	8944.46	167992	157306	29188.1	36856.9	24637.7	25263.8	18493.4	15862.9	3.31862	0.000240822	0.00348034	1.01838	0.0638523	0.107321	0.614017	0.167866	0.213248	0.0755056	0.455636	0.55774	1.25663	1.72341e-05	2.70423e-05
	sp|P37802|TAGL2_HUMAN	Transgelin-2 OS=Homo sapiens GN=TAGLN2 PE=1 SV=3	TAGLN2	3	2	3258.8	3252.47	3709.98	6125.15	6055.64	3010.84	3334.12	4183.2	4121.63	17037.4	11514.5	0.837999	0.00107198	0.00648737	-0.102925	0.81021	0.923837	0.285414	0.0172984	0.0566249	2.06697	0.0787316	0.123097	0.771866	1.73263e-05	2.71383e-05
	tr|E9PJH4|E9PJH4_HUMAN	40S ribosomal protein S3 OS=Homo sapiens GN=RPS3 PE=1 SV=1	RPS3	1	1	40573.2	16077.9	15721	154730	148964	59465.1	67229.1	35202.8	35030.5	24705.9	20213.8	2.65408	0.000955778	0.00609744	1.39281	0.0139687	0.0504799	0.541683	0.156577	0.200952	-0.103124	0.569368	0.67982	1.12136	1.74268e-05	2.72298e-05
	sp|Q9NYU2|UGGG1_HUMAN	UDP-glucose:glycoprotein glucosyltransferase 1 OS=Homo sapiens GN=UGGT1 PE=1 SV=3	UGGT1	4	4	12285.9	16384.1	18676.4	74953.1	88965.5	23027.9	19827.3	27464.3	29173.8	24616.6	41623	2.37661	0.0260922	0.0399379	0.441177	0.0543595	0.0973308	0.843478	0.00603145	0.0399355	1.0694	0.139306	0.196376	1.18267	1.7447e-05	2.72298e-05
	sp|O95757|HS74L_HUMAN	Heat shock 70 kDa protein 4L OS=Homo sapiens GN=HSPA4L PE=1 SV=3	HSPA4L	2	2	15139.6	8041.35	10102.2	24647	23853.1	27327.3	37842.3	19635.7	25782.1	19955	25933.3	1.12816	0.010852	0.0230211	1.55437	0.0571121	0.100435	1.03343	0.0462182	0.0794865	1.0483	0.0418869	0.0775618	1.19106	1.75579e-05	2.73541e-05
	sp|P51114|FXR1_HUMAN	Fragile X mental retardation syndrome-related protein 1 OS=Homo sapiens GN=FXR1 PE=1 SV=3	FXR1	2	2	5072.48	4508.73	4391.8	15302.8	13823	5462.76	5792.93	5881.56	5260.77	6325.89	5584.44	1.64462	0.0168761	0.0307285	0.272975	0.0183019	0.0561257	0.25837	0.069976	0.0991232	0.354533	0.0581963	0.096883	0.632624	1.83465e-05	2.85317e-05
	sp|P55072|TERA_HUMAN	Transitional endoplasmic reticulum ATPase OS=Homo sapiens GN=VCP PE=1 SV=4	VCP	19	10	11241.7	19427.6	17047.9	17993.2	19878.2	27367.4	25688.2	42982.4	53676.2	29196.4	26664.8	0.251563	0.171484	0.197988	0.737957	0.0190363	0.0571744	1.60335	0.0311965	0.0707363	0.812301	0.0124765	0.0368247	0.851293	1.85202e-05	2.87507e-05
	sp|O00487|PSDE_HUMAN	26S proteasome non-ATPase regulatory subunit 14 OS=Homo sapiens GN=PSMD14 PE=1 SV=1	PSMD14	1	1	13209.8	15442	17695.8	49217.6	56568.2	32840	42217.8	61330.2	78376.4	34882.1	29755.1	1.77555	0.0198624	0.0338397	1.28047	0.0563682	0.0995269	2.1768	0.0463304	0.0794865	1.06484	0.0250142	0.0580697	1.57441	1.88857e-05	2.92144e-05
	sp|P61619|S61A1_HUMAN	Protein transport protein Sec61 subunit alpha isoform 1 OS=Homo sapiens GN=SEC61A1 PE=1 SV=2	SEC61A1	7	3	15530.4	6627.76	6526.85	73034.9	73281.9	15672.5	22651.5	12407.9	14022.8	15520.7	14740.1	2.93569	0.00108144	0.00648737	1.00291	0.0758332	0.119852	0.466879	0.172949	0.219068	0.662117	0.100677	0.148383	1.2669	2.06468e-05	3.18821e-05
	sp|P49755|TMEDA_HUMAN	Transmembrane emp24 domain-containing protein 10 OS=Homo sapiens GN=TMED10 PE=1 SV=2	TMED10	2	1	3678.63	4391.54	3489.85	24986.8	28316.2	9497.2	12999.3	8761.59	9952.43	12621.5	9647.98	2.79003	0.0206224	0.0342662	1.54552	0.0703582	0.114087	1.27994	0.0170281	0.0563732	1.53089	0.0592388	0.0978728	1.7866	2.11266e-05	3.25656e-05
	sp|P60866|RS20_HUMAN	40S ribosomal protein S20 OS=Homo sapiens GN=RPS20 PE=1 SV=1	RPS20	1	1	13780.5	7912.35	6219.81	40609.1	35644	23384.1	23249.6	14085.3	14558.1	9975.19	8808.97	2.03484	0.00320234	0.0111065	1.32541	0.0128085	0.0488974	0.622243	0.0792902	0.109478	0.013558	0.486698	0.58916	0.999012	2.27241e-05	3.49663e-05
	sp|P62917|RL8_HUMAN	60S ribosomal protein L8 OS=Homo sapiens GN=RPL8 PE=1 SV=2	RPL8	3	2	12907.5	5545.33	4422.31	26371.2	29794.5	17510.1	22166.7	11529.4	13685.5	10058.1	10939.2	1.88087	0.00383878	0.012125	1.37948	0.0218462	0.0610017	0.725454	0.0980537	0.131239	0.461389	0.196692	0.264882	1.1118	2.3185e-05	3.56128e-05
	sp|P16435|NCPR_HUMAN	NADPH--cytochrome P450 reductase OS=Homo sapiens GN=POR PE=1 SV=2	POR	3	2	8086.27	4861.27	5268.66	18932.5	23823.4	30035.3	21917.6	9283.92	11618.7	10835.6	10822.4	1.81586	0.0323155	0.0460746	2.09695	0.0555283	0.0986417	0.783423	0.0428817	0.0772754	0.834639	0.0212746	0.0522304	1.38272	2.34467e-05	3.59516e-05
	sp|Q6P2E9|EDC4_HUMAN	Enhancer of mRNA-decapping protein 4 OS=Homo sapiens GN=EDC4 PE=1 SV=1	EDC4	3	2	5059.04	7881.82	5862.13	18199.9	23533.5	15642.4	12238.2	13059.1	16416.6	9559	10026.3	1.73521	0.0451566	0.0573646	1.15326	0.0441845	0.0869467	1.23353	0.0372257	0.0736077	0.643771	0.0221625	0.0533609	1.19144	2.35672e-05	3.60731e-05
	sp|P22830|HEMH_HUMAN	Ferrochelatase, mitochondrial OS=Homo sapiens GN=FECH PE=1 SV=2	FECH	1	1	16906.4	8558.86	6857.84	144459	157269	17269.8	18600.7	22466.4	24841.4	13098.9	13079.8	3.80757	0.00448442	0.0134225	0.735195	0.0711778	0.115203	1.13447	0.0206612	0.0606899	0.280794	0.266825	0.346002	1.48951	2.50761e-05	3.83156e-05
	tr|E9PQK7|E9PQK7_HUMAN	Heat shock cognate 71 kDa protein (Fragment) OS=Homo sapiens GN=HSPA8 PE=1 SV=1	HSPA8	10	5	20054.9	25068	18615.4	58518.5	69042	23730.1	27584.1	40073.7	50076.3	32027.9	30952.6	1.58591	0.0253853	0.0391993	0.27216	0.108333	0.154207	1.08513	0.0477731	0.0802956	0.567708	0.013939	0.0397523	0.877728	2.60237e-05	3.9625e-05
	sp|P36871|PGM1_HUMAN	Phosphoglucomutase-1 OS=Homo sapiens GN=PGM1 PE=1 SV=3	PGM1	2	2	6596.27	7801.34	8611.02	11886.9	10901.7	11146.8	12957.7	7351.15	7491.51	18753	20943	0.5711	0.00885706	0.0203868	0.652091	0.0316171	0.0732979	-0.0474624	0.643174	0.724262	1.37178	0.0103752	0.0327384	0.636877	2.65172e-05	4.03061e-05
	sp|P09234|RU1C_HUMAN	U1 small nuclear ribonucleoprotein C OS=Homo sapiens GN=SNRPC PE=1 SV=1	SNRPC	2	1	2740.37	3482.18	2865.85	21673.4	20028	5162.26	9095.41	8295.11	9730.93	14610.1	11251.1	2.78296	0.00980434	0.0215906	1.2346	0.140608	0.188479	1.57295	0.0272785	0.0672381	2.09365	0.050871	0.087725	1.92104	2.71015e-05	4.10645e-05
	sp|P61353|RL27_HUMAN	60S ribosomal protein L27 OS=Homo sapiens GN=RPL27 PE=1 SV=2	RPL27	9	3	7252.39	6232.15	4222.71	26783.6	27177.8	7279.09	7534.73	9833.94	12059.7	4028.84	3531.47	2.19255	0.000583687	0.00480622	0.327566	0.115682	0.161254	0.891132	0.0303443	0.0703283	-0.642861	0.933995	0.988271	0.692096	2.71101e-05	4.10645e-05
	sp|P12235|ADT1_HUMAN	ADP/ATP translocase 1 OS=Homo sapiens GN=SLC25A4 PE=1 SV=4	SLC25A4	27	5	110621	65286.5	68613.2	960220	1.09762e+06	117523	121850	146696	150687	127459	104006	3.65806	0.018956	0.0332226	0.554264	0.05865	0.101706	0.867331	0.0209255	0.0609213	0.505801	0.0831776	0.128918	1.39636	2.73917e-05	4.14192e-05
	sp|P08574|CY1_HUMAN	Cytochrome c1, heme protein, mitochondrial OS=Homo sapiens GN=CYC1 PE=1 SV=3	CYC1	5	2	5351.36	7434.99	4545.88	37670.4	37902.2	6509.61	11211.1	24712.7	34114.3	6552.55	4461.82	2.70937	0.000297701	0.00367831	0.616939	0.199251	0.257413	2.34798	0.0577195	0.0881937	-0.0691088	0.570912	0.680732	1.4013	2.76492e-05	4.17365e-05
	sp|P26038|MOES_HUMAN	Moesin OS=Homo sapiens GN=MSN PE=1 SV=3	MSN	10	6	9182.49	11963.3	12041	14983.3	15934.1	9277.34	8481.94	19917.8	22348	15314.6	17099.3	0.482775	0.0144289	0.0275949	-0.317072	0.932321	0.999396	0.933846	0.0091398	0.0477131	0.550969	0.0166952	0.0447594	0.41263	2.89356e-05	4.36029e-05
	sp|P23528|COF1_HUMAN	Cofilin-1 OS=Homo sapiens GN=CFL1 PE=1 SV=3	CFL1	16	6	12161.2	11575.7	12107.8	32690.3	29250.1	34260.9	50628.6	37499	46398.9	24823.5	23054.9	1.37408	0.0274067	0.041228	1.82879	0.083372	0.127613	1.81184	0.0466278	0.0795581	1.00258	0.019342	0.0487844	1.50432	2.90409e-05	4.36863e-05
	sp|Q9UEY8|ADDG_HUMAN	Gamma-adducin OS=Homo sapiens GN=ADD3 PE=1 SV=1	ADD3	1	1	3337.91	3664.33	7616.55	14185.7	14210.2	5740.55	8498.3	13077	17847.5	9131.63	10331.4	1.54282	0.0105261	0.022705	0.546971	0.170827	0.223507	1.66589	0.0401218	0.0755118	0.997873	0.028627	0.0626344	1.18839	2.91004e-05	4.37005e-05
	sp|Q7RTV2|GSTA5_HUMAN	Glutathione S-transferase A5 OS=Homo sapiens GN=GSTA5 PE=1 SV=1	GSTA5	3	2	5505.56	7863.6	4658.18	16450.4	18940.8	11277.8	14304.2	6368.57	7180.36	11587.1	9526.43	1.55817	0.00710128	0.0178348	1.08991	0.0366209	0.0786404	0.172955	0.261359	0.319033	0.812945	0.0305176	0.064582	0.908494	2.92172e-05	4.38007e-05
	sp|Q9Y3F4|STRAP_HUMAN	Serine-threonine kinase receptor-associated protein OS=Homo sapiens GN=STRAP PE=1 SV=1	STRAP	2	2	6884.17	12187.1	12038.4	18648	17036.6	17231.8	14484.5	30157.4	38723.5	14401.6	14487.1	0.782904	0.0181604	0.0322431	0.612824	0.0453951	0.0877625	1.73171	0.0377158	0.0740561	0.478105	0.0721811	0.114702	0.901385	3.14362e-05	4.70313e-05
	sp|O43795|MYO1B_HUMAN	Unconventional myosin-Ib OS=Homo sapiens GN=MYO1B PE=1 SV=3	MYO1B	3	2	3964.58	2772.41	2191.56	23572.5	24043.4	3287.29	4882.65	3014	3384.37	2670.99	2947.3	2.99991	5.52209e-05	0.002839	0.456861	0.185942	0.241476	0.10424	0.359783	0.428991	-0.0833355	0.608425	0.713776	0.869418	3.14797e-05	4.70313e-05
	sp|O95433|AHSA1_HUMAN	Activator of 90 kDa heat shock protein ATPase homolog 1 OS=Homo sapiens GN=AHSA1 PE=1 SV=1	AHSA1	2	1	14171.6	16329.1	17622.9	30415.5	29950.2	21350.5	18777.8	18529.2	21890.1	16238.6	18685.8	0.911945	0.00177261	0.00819715	0.322838	0.0609897	0.104111	0.333259	0.0931418	0.12524	0.122449	0.227017	0.301539	0.422623	3.19779e-05	4.76627e-05
	sp|P50213|IDH3A_HUMAN	Isocitrate dehydrogenase [NAD] subunit alpha, mitochondrial OS=Homo sapiens GN=IDH3A PE=1 SV=1	IDH3A	2	2	5826.41	9142.15	8207.27	17607.4	17095.2	7955.65	13693.1	29584.9	35961.2	13199.5	10091.5	1.16739	0.00367992	0.0120442	0.486627	0.232684	0.296021	2.08485	0.02981	0.0694772	0.592115	0.0896592	0.136282	1.08275	3.20115e-05	4.76627e-05
	sp|Q9UL46|PSME2_HUMAN	Proteasome activator complex subunit 2 OS=Homo sapiens GN=PSME2 PE=1 SV=4	PSME2	6	3	10642.1	10987	10127.1	25052.3	27227.2	32737.1	52049.5	21105.5	24617.5	23674.3	27026.8	1.30417	0.0176201	0.0316872	2.00176	0.0937141	0.138592	1.11084	0.0425469	0.0772067	1.25994	0.0333182	0.0670971	1.41918	3.26892e-05	4.85891e-05
	sp|Q8WVV9|HNRLL_HUMAN	Heterogeneous nuclear ribonucleoprotein L-like OS=Homo sapiens GN=HNRNPLL PE=1 SV=1	HNRNPLL	3	2	5625.81	6907.12	6930.86	12016.1	10128.5	19503.2	7593.87	10868.6	10778.2	8804.18	7731.88	0.771127	0.042131	0.0543907	1.06231	0.222642	0.284072	0.73832	0.00458014	0.0360634	0.349785	0.0545991	0.0924377	0.730385	3.27529e-05	4.86011e-05
	sp|P05026|AT1B1_HUMAN	Sodium/potassium-transporting ATPase subunit beta-1 OS=Homo sapiens GN=ATP1B1 PE=1 SV=1	ATP1B1	5	4	15281.6	12299.4	17178.8	15308.9	17860	98046.7	128321	13058.8	13199.5	73360.3	73634.3	0.152588	0.225371	0.257482	2.92335	0.047432	0.0895369	-0.184468	0.832797	0.899709	2.30045	0.000264633	0.00618489	1.29798	3.28847e-05	4.87139e-05
	sp|P11021|GRP78_HUMAN	78 kDa glucose-regulated protein OS=Homo sapiens GN=HSPA5 PE=1 SV=2	HSPA5	16	9	16253.4	25732.2	23645.1	41606.4	48526.2	26594.3	29407.5	42257.9	53321.7	45777.2	35413.4	1.04264	0.0130856	0.0259905	0.356067	0.0798764	0.124241	1.1273	0.0401836	0.0755118	0.891906	0.0562302	0.0941479	0.854478	3.29606e-05	4.87437e-05
	sp|O60506|HNRPQ_HUMAN	Heterogeneous nuclear ribonucleoprotein Q OS=Homo sapiens GN=SYNCRIP PE=1 SV=2	SYNCRIP	4	2	12680.9	14925.7	16106.2	17970.8	17864.4	31047.4	39387.3	45807.8	56910.1	38564.4	44673.2	0.298284	0.03955	0.0525315	1.2732	0.0554867	0.0986417	1.81752	0.0433585	0.0774508	1.51414	0.0248726	0.0579697	1.22579	3.3024e-05	4.87551e-05
	sp|Q16658|FSCN1_HUMAN	Fascin OS=Homo sapiens GN=FSCN1 PE=1 SV=3	FSCN1	4	3	5486.69	7641.05	5710.57	16634.1	16724.3	21184.2	15560.3	6628.64	7388.16	10489.7	14583.1	1.40934	0.00208115	0.00866156	1.54882	0.0644402	0.107688	0.158451	0.211396	0.263191	0.997417	0.0863028	0.133266	1.02851	3.40601e-05	5.01999e-05
	sp|P67870|CSK2B_HUMAN	Casein kinase II subunit beta OS=Homo sapiens GN=CSNK2B PE=1 SV=1	CSNK2B	1	1	5556.73	6777.49	6531.94	12990.5	11843.3	8184.65	7887.26	10098.9	12726.5	7380.78	6097.11	0.981465	0.00766282	0.0185008	0.353702	0.01542	0.0522781	0.859803	0.0689039	0.0982414	0.0997552	0.307698	0.394322	0.573682	3.4815e-05	5.12261e-05
	sp|Q96A33|CCD47_HUMAN	Coiled-coil domain-containing protein 47 OS=Homo sapiens GN=CCDC47 PE=1 SV=1	CCDC47	2	2	5224.34	4279.73	3688.07	4985.12	4888.96	9962.53	11157.8	5836.47	5473.73	5724.71	5510.31	0.167003	0.175421	0.202	1.26391	0.00616164	0.0368854	0.362907	0.0468474	0.0795581	0.353286	0.0527173	0.090325	0.536778	3.69278e-05	5.42435e-05
	sp|Q00610|CLH1_HUMAN	Clathrin heavy chain 1 OS=Homo sapiens GN=CLTC PE=1 SV=5	CLTC	15	10	16863	16807.4	16927.1	48602.6	52668.9	32761.7	44818	31052.6	34266	39412.8	33149.3	1.58605	0.019115	0.0332226	1.20157	0.0854057	0.130043	0.953389	0.0322159	0.071165	1.10511	0.0508885	0.087725	1.21153	3.70174e-05	5.4284e-05
	sp|P40227|TCPZ_HUMAN	T-complex protein 1 subunit zeta OS=Homo sapiens GN=CCT6A PE=1 SV=3	CCT6A	4	3	6189.73	10114.1	6753.35	23344.3	28545.7	11183	10739.2	15157	16702.3	9112.41	7391.9	1.7552	0.0245502	0.0383843	0.512137	0.0559015	0.0991032	1.05146	0.00553242	0.0386827	0.102587	0.365167	0.459595	0.855346	3.82498e-05	5.59972e-05
	sp|P39019|RS19_HUMAN	40S ribosomal protein S19 OS=Homo sapiens GN=RPS19 PE=1 SV=2	RPS19	6	3	10238.5	5690.65	4885.46	16735.4	15410.5	14314.3	14734.2	15282	19905.5	8420.04	6459.9	1.212	0.0106908	0.0228701	1.06583	0.0215575	0.0610017	1.34243	0.0314869	0.0707363	0.100736	0.406207	0.505734	0.930249	4.04854e-05	5.9171e-05
	sp|P62333|PRS10_HUMAN	26S protease regulatory subunit 10B OS=Homo sapiens GN=PSMC6 PE=1 SV=1	PSMC6	1	1	1935.41	5601.38	2525.78	11573.7	12940.1	6188.71	4850.98	9606.68	13550.3	4913.92	4342.37	1.86956	0.00359574	0.0118887	0.718664	0.100711	0.145972	1.78741	0.044197	0.0785125	0.46447	0.189938	0.257772	1.21003	4.16585e-05	6.07838e-05
	sp|P53396-2|ACLY_HUMAN	Isoform 2 of ATP-citrate synthase OS=Homo sapiens GN=ACLY	ACLY	13	10	12025.7	12787.6	14244.8	62758.1	78016.9	35087.1	28640.2	25751.1	28272.8	18797.8	29452.7	2.43466	0.0411245	0.0535166	1.29125	0.0484132	0.0902199	1.05294	0.0110408	0.0492027	0.889886	0.14043	0.197642	1.41718	4.22547e-05	6.1551e-05
	sp|Q71U36|TBA1A_HUMAN	Tubulin alpha-1A chain OS=Homo sapiens GN=TUBA1A PE=1 SV=1	TUBA1A	15	4	30077.8	23066.2	22677.9	135262	143886	31819	33325.9	29236.1	29269.6	28439	25587	2.4653	0.00233711	0.00918073	0.366	0.0416385	0.0839863	0.210925	0.119902	0.157585	0.0960022	0.289474	0.372607	0.784558	4.59297e-05	6.6793e-05
	sp|Q5JPE7|NOMO2_HUMAN	Nodal modulator 2 OS=Homo sapiens GN=NOMO2 PE=1 SV=1	NOMO2	4	4	4964.68	5133.14	5262.71	9678.61	11113.1	12491.1	13877.1	7227.25	8693.18	10948.8	9518.51	1.02174	0.0411134	0.0535166	1.36453	0.0256399	0.0671316	0.636613	0.0782879	0.108437	0.999056	0.0422999	0.0778319	1.00549	4.73551e-05	6.87514e-05
	sp|Q9Y4X0|AMMR1_HUMAN	AMME syndrome candidate gene 1 protein OS=Homo sapiens GN=AMMECR1 PE=1 SV=1	AMMECR1	1	1	5040.61	4257.29	5643.52	38737.3	34052.6	5435.38	6563.03	8520.22	7244.27	8105.38	6963.01	2.86938	0.0208881	0.0345761	0.268487	0.139095	0.187215	0.662324	0.0359502	0.0726391	0.597171	0.0339251	0.0678198	1.09934	4.80156e-05	6.95948e-05
	sp|P30838|AL3A1_HUMAN	Aldehyde dehydrogenase, dimeric NADP-preferring OS=Homo sapiens GN=ALDH3A1 PE=1 SV=3	ALDH3A1	8	5	5730.34	5591.35	7746.01	11676.8	11796.1	6864.49	6992.85	8609.32	8946.88	28381.9	21231	0.88483	0.00789284	0.0188479	0.124482	0.248754	0.315089	0.465813	0.0333102	0.0714279	1.96455	0.0556038	0.0937216	0.859918	4.9182e-05	7.11673e-05
	sp|Q13085|ACACA_HUMAN	Acetyl-CoA carboxylase 1 OS=Homo sapiens GN=ACACA PE=1 SV=2	ACACA	1	1	3395.13	4680.65	3377.31	17284.1	19757.5	5598.22	5750.31	5380.08	4484.39	6003.62	4650.03	2.27837	0.0165404	0.0303067	0.571731	0.0231612	0.0635253	0.369539	0.092512	0.124585	0.480574	0.106333	0.15567	0.925054	5.08331e-05	7.3435e-05
	tr|F8VQY6|F8VQY6_HUMAN	60S acidic ribosomal protein P0 OS=Homo sapiens GN=RPLP0 PE=1 SV=1	RPLP0	2	2	4605.56	5043.78	4749.96	7455.58	6980.43	9515.53	7875.43	6735.71	7757.94	5901.31	5304.67	0.588637	0.0116266	0.0238722	0.857303	0.0624295	0.105132	0.594387	0.0568482	0.0876988	0.223234	0.0926097	0.139553	0.56589	5.14922e-05	7.42643e-05
	sp|P52306|GDS1_HUMAN	Rap1 GTPase-GDP dissociation stimulator 1 OS=Homo sapiens GN=RAP1GDS1 PE=1 SV=3	RAP1GDS1	1	1	9706.05	4055.55	4629.6	19767.1	22149.8	6438.87	7206.91	8402.67	10565.6	12515.6	12939.1	1.77348	0.00317778	0.0111065	0.154402	0.369835	0.456668	0.629536	0.104859	0.13928	1.05387	0.0324298	0.0664317	0.902822	5.36733e-05	7.72824e-05
	sp|P53396|ACLY_HUMAN	ATP-citrate synthase OS=Homo sapiens GN=ACLY PE=1 SV=3	ACLY	13	10	11132.7	12058	12949.1	61961.5	76720.8	38185.5	30564.3	26085.9	28847.9	19734.8	30333.2	2.52508	0.0401136	0.0529018	1.51273	0.0511453	0.0935167	1.18907	0.0164888	0.0550048	1.05526	0.121922	0.174976	1.57054	5.52623e-05	7.94395e-05
	sp|O75027|ABCB7_HUMAN	ATP-binding cassette sub-family B member 7, mitochondrial OS=Homo sapiens GN=ABCB7 PE=1 SV=2	ABCB7	1	1	9785.96	7480.26	8827.7	49194.4	57872.7	9317.11	10058.1	10915	10374.5	13428.5	11830.8	2.62169	0.0280755	0.0417312	0.155459	0.144846	0.192102	0.291388	0.0436739	0.0777413	0.538063	0.0250562	0.0580697	0.901651	5.9287e-05	8.50851e-05
	sp|Q92841|DDX17_HUMAN	Probable ATP-dependent RNA helicase DDX17 OS=Homo sapiens GN=DDX17 PE=1 SV=2	DDX17	3	3	6751.42	7849.19	7321.15	27673	26360.6	16418.4	12263.7	12463.1	16208.5	7310.71	8517.49	1.88646	0.00282813	0.0103172	0.972749	0.0879277	0.132498	0.972221	0.0786265	0.108733	0.115096	0.24427	0.321524	0.986631	6.32909e-05	9.06824e-05
	sp|Q9Y4F1|FARP1_HUMAN	FERM, RhoGEF and pleckstrin domain-containing protein 1 OS=Homo sapiens GN=FARP1 PE=1 SV=1	FARP1	1	1	11712	9775.39	12866.5	30267.5	36019.7	13525.6	13616.6	12927.5	13892.2	15930.8	14368.7	1.53322	0.0310533	0.0448969	0.245024	0.0713895	0.115264	0.22778	0.0782169	0.108437	0.403785	0.0281034	0.0620261	0.602452	6.44791e-05	9.22069e-05
	sp|P05141|ADT2_HUMAN	ADP/ATP translocase 2 OS=Homo sapiens GN=SLC25A5 PE=1 SV=7	SLC25A5	30	6	117621	66709.5	71688.1	967505	1.08348e+06	115804	119458	144562	150172	122573	100971	3.58696	0.0136738	0.0267359	0.462976	0.0915423	0.1363	0.788126	0.0290918	0.0686185	0.38927	0.134014	0.190143	1.30683	6.45659e-05	9.22069e-05
	sp|P45954|ACDSB_HUMAN	Short/branched chain specific acyl-CoA dehydrogenase, mitochondrial OS=Homo sapiens GN=ACADSB PE=1 SV=1	ACADSB	1	1	6921.32	6363.45	9092.96	12629.3	13634.2	19017.7	33611.6	8502.07	8647.47	17605.9	13743.8	0.81596	0.00529844	0.0147976	1.81877	0.115656	0.161254	0.201068	0.15597	0.200467	1.07135	0.0521746	0.0897649	0.976786	6.58683e-05	9.39134e-05
	sp|P46777|RL5_HUMAN	60S ribosomal protein L5 OS=Homo sapiens GN=RPL5 PE=1 SV=3	RPL5	8	4	3860.1	7224.5	3698.58	6073.18	6666.75	7595.31	8349.77	37376.4	43574.7	9866.68	12843.4	0.370363	0.168095	0.194589	0.694117	0.0537303	0.0966005	3.03805	0.0163192	0.0548575	1.20434	0.0339875	0.0678198	1.32672	6.61458e-05	9.41554e-05
	sp|Q13838|DX39B_HUMAN	Spliceosome RNA helicase DDX39B OS=Homo sapiens GN=DDX39B PE=1 SV=1	DDX39B	11	5	4817.18	7309.65	4364.98	9675.69	8095.22	7744.87	7287.1	8754.74	9710.72	7147.98	7430.97	0.69273	0.035422	0.0488309	0.451247	0.0760048	0.119907	0.748042	0.0200958	0.0601496	0.407099	0.0934737	0.140209	0.574779	6.67279e-05	9.48296e-05
	sp|O94874|UFL1_HUMAN	E3 UFM1-protein ligase 1 OS=Homo sapiens GN=UFL1 PE=1 SV=2	UFL1	1	1	7737.3	8532.82	7654.22	20963.1	18974	17710.4	22474.8	11301.9	13814.7	19990.7	25632.7	1.32421	0.0191479	0.0332226	1.33315	0.0597581	0.102812	0.655122	0.0780226	0.108413	1.51626	0.0583606	0.0969717	1.20718	6.85921e-05	9.73206e-05
	sp|Q9HD45|TM9S3_HUMAN	Transmembrane 9 superfamily member 3 OS=Homo sapiens GN=TM9SF3 PE=1 SV=2	TM9SF3	4	3	4463.81	3701.25	4565.26	22118.5	26532.9	10669.6	16010.1	9427.62	11753	13232.9	11050.3	2.51918	0.0330146	0.0467662	1.65244	0.0892922	0.133999	1.31944	0.0502779	0.0821492	1.51665	0.0361751	0.069641	1.75193	7.0433e-05	9.97706e-05
	sp|Q9UQ80|PA2G4_HUMAN	Proliferation-associated protein 2G4 OS=Homo sapiens GN=PA2G4 PE=1 SV=3	PA2G4	3	3	3055.27	2852.85	2001.78	4109.5	4508.82	3567.07	3871.96	5648.16	7588.68	2884.55	2893.29	0.70871	0.0111627	0.0234525	0.496419	0.0318279	0.0733973	1.32779	0.0617433	0.0907646	0.131834	0.258132	0.338242	0.666188	7.40751e-05	0.00010476
	sp|Q9GZL7|WDR12_HUMAN	Ribosome biogenesis protein WDR12 OS=Homo sapiens GN=WDR12 PE=1 SV=2	WDR12	1	1	8728.07	8866.54	6609.85	22991	25080.2	28090.5	18516.8	24723.8	32011.6	7977.34	8783.6	1.57486	0.00327757	0.0111463	1.53025	0.09344	0.138592	1.81394	0.0510261	0.083203	0.0547923	0.367012	0.460706	1.24346	7.49541e-05	0.000105832
	sp|Q9Y4W6|AFG32_HUMAN	AFG3-like protein 2 OS=Homo sapiens GN=AFG3L2 PE=1 SV=2	AFG3L2	3	2	4756.35	4891.48	4861.63	14404.3	15967.3	7177.82	9389.1	7776.97	8834.05	8461.65	7406.86	1.65069	0.0237089	0.0380212	0.776275	0.0985888	0.143851	0.78011	0.0472923	0.0799487	0.714135	0.0528101	0.090325	0.980304	7.61895e-05	0.000107403
	sp|A0JNW5|UH1BL_HUMAN	UHRF1-binding protein 1-like OS=Homo sapiens GN=UHRF1BP1L PE=1 SV=2	UHRF1BP1L	1	1	1628.56	1919.42	1745.87	8001.51	9141.83	4033.51	3363.96	5057.75	6616.21	2284.63	2809.66	2.28022	0.0243288	0.0383336	1.06768	0.0462559	0.0886571	1.72587	0.0584574	0.0885473	0.529527	0.0896263	0.136282	1.40083	7.68919e-05	0.000108218
	tr|A4D1K4|A4D1K4_HUMAN	Family with sequence similarity 40, member B OS=Homo sapiens GN=FAM40B PE=4 SV=1	FAM40B	2	2	4368.05	2979.52	5204.33	10704.3	12824.6	5778.72	7521.99	5251.99	5794.61	5919.01	5955.7	1.49149	0.0172588	0.0312302	0.668561	0.0727857	0.116452	0.40066	0.0834385	0.113946	0.50495	0.0569336	0.0949617	0.766414	7.77516e-05	0.000109252
	sp|Q92598|HS105_HUMAN	Heat shock protein 105 kDa OS=Homo sapiens GN=HSPH1 PE=1 SV=1	HSPH1	3	3	16184.3	16149	11445.3	49261.3	48384.4	10359.4	11942.9	31952.3	39653.3	14669.1	16627.3	1.74229	0.000568053	0.00472837	-0.388072	0.923575	0.999396	1.29481	0.0385974	0.0744683	0.100734	0.304715	0.391073	0.68744	8.01889e-05	0.000112496
	sp|P30048|PRDX3_HUMAN	Thioredoxin-dependent peroxide reductase, mitochondrial OS=Homo sapiens GN=PRDX3 PE=1 SV=3	PRDX3	3	2	31143.2	14288.4	13833.1	41565.1	40673	40635.8	42677.5	35566.8	39272.5	26240.2	26869.1	1.0576	0.0317249	0.0455297	1.07634	0.0287159	0.0704532	0.921589	0.0396612	0.0755118	0.426757	0.177441	0.241939	0.87057	8.30732e-05	0.000116356
	sp|P22307|NLTP_HUMAN	Non-specific lipid-transfer protein OS=Homo sapiens GN=SCP2 PE=1 SV=2	SCP2	4	4	8507.99	8076.85	7586.67	16991.8	20385.8	13737.8	19858.2	15098.5	17067.3	18378.3	15697	1.21383	0.0470327	0.0592313	1.05994	0.106064	0.152718	0.997183	0.0306378	0.0706529	1.08038	0.0420632	0.0777235	1.08783	8.3283e-05	0.000116463
	sp|Q8WU90|ZC3HF_HUMAN	Zinc finger CCCH domain-containing protein 15 OS=Homo sapiens GN=ZC3H15 PE=1 SV=1	ZC3H15	2	1	2154.49	2086.8	2244.03	7524.03	8559.04	4327.43	6013.27	7179.41	9438.29	3401.95	3899.42	1.89526	0.0270958	0.0410429	1.25805	0.0865002	0.131252	1.94243	0.0576001	0.0881654	0.755952	0.0481316	0.084472	1.46292	8.4109e-05	0.00011743
	sp|Q96TA1|NIBL1_HUMAN	Niban-like protein 1 OS=Homo sapiens GN=FAM129B PE=1 SV=3	FAM129B	5	3	1712.8	1572.69	1605.76	6435.17	7750.07	5142.27	3663.3	2399.58	2802.86	5948.72	7156.4	2.12108	0.0376019	0.0507603	1.43318	0.0824658	0.126893	0.673947	0.0589848	0.0889879	2.00682	0.038226	0.072534	1.55875	8.99886e-05	0.000125439
	sp|P60900|PSA6_HUMAN	Proteasome subunit alpha type-6 OS=Homo sapiens GN=PSMA6 PE=1 SV=1	PSMA6	2	2	15934.8	21970.5	21815.5	24913.3	28030.8	25945	28623.2	35318.9	47496.7	25939.8	22850.1	0.4112	0.0406127	0.0532746	0.454791	0.027154	0.0684084	1.05663	0.0738753	0.103142	0.293312	0.0866549	0.133574	0.553984	9.07958e-05	0.000126362
	sp|P35659|DEK_HUMAN	Protein DEK OS=Homo sapiens GN=DEK PE=1 SV=1	DEK	4	2	13808.6	6161.5	5618.79	17626.3	19245.6	46668.4	33735.4	12302.1	14860.4	15666.4	14013.1	1.11196	0.0273666	0.041228	2.23671	0.044906	0.0876069	0.671059	0.0961905	0.128942	0.798911	0.0653306	0.106132	1.20466	9.86302e-05	0.000137047
	sp|Q9NTK5|OLA1_HUMAN	Obg-like ATPase 1 OS=Homo sapiens GN=OLA1 PE=1 SV=2	OLA1	7	4	4347.77	8127.15	4577.55	5758.77	8851.27	8881.68	9000.04	12775.6	13174.5	8772.43	9692.66	0.361942	0.245112	0.278943	0.653467	0.0582667	0.101444	1.19072	0.0122817	0.0496633	0.699782	0.0443518	0.0800865	0.726479	9.92982e-05	0.000137757
	sp|P31040|SDHA_HUMAN	Succinate dehydrogenase [ubiquinone] flavoprotein subunit, mitochondrial OS=Homo sapiens GN=SDHA PE=1 SV=2	SDHA	7	4	5295.52	5673.27	5928.48	26377	31244.8	15634.7	13178.3	14892.2	18659.8	7570.92	9983.85	2.35479	0.0326189	0.046356	1.35489	0.0413413	0.0836395	1.57457	0.0519485	0.084179	0.640035	0.113295	0.164211	1.48107	0.000101145	0.000140096
	sp|Q16822|PCKGM_HUMAN	Phosphoenolpyruvate carboxykinase [GTP], mitochondrial OS=Homo sapiens GN=PCK2 PE=1 SV=3	PCK2	2	2	7964.07	7650.59	7758.65	16108.9	14392.3	9386.57	10303.9	9591.53	11365.1	8679.21	9076.87	0.968967	0.0350516	0.0485501	0.337595	0.0641523	0.107615	0.427508	0.0998418	0.133224	0.188414	0.0354892	0.0692356	0.480621	0.000101508	0.000140377
	sp|O15144|ARPC2_HUMAN	Actin-related protein 2/3 complex subunit 2 OS=Homo sapiens GN=ARPC2 PE=1 SV=1	ARPC2	1	1	6921.37	4190.77	4364.51	8654.09	9366.4	11338.7	7791.89	13703.2	18805.7	6534.9	7709.41	0.804508	0.018111	0.0322383	0.890748	0.0978932	0.143314	1.65571	0.0567622	0.0876988	0.465256	0.0807105	0.125741	0.954055	0.000103324	0.000142662
	sp|P40939|ECHA_HUMAN	Trifunctional enzyme subunit alpha, mitochondrial OS=Homo sapiens GN=HADHA PE=1 SV=2	HADHA	12	7	15253.5	12491.9	9721.44	75795.2	89323.5	95172.1	44847.8	18937.4	21936	14501	18933.6	2.72478	0.0248622	0.0388027	2.48691	0.130698	0.177999	0.710508	0.0205031	0.0606899	0.420688	0.129865	0.184556	1.58572	0.000109515	0.000150972
	sp|Q96TA2|YMEL1_HUMAN	ATP-dependent zinc metalloprotease YME1L1 OS=Homo sapiens GN=YME1L1 PE=1 SV=2	YME1L1	1	1	7341.3	4073.3	4377.1	37264	53731.7	9169.24	9633.56	8533.4	10726.7	6677.56	6795.67	3.11159	0.061891	0.074817	0.836743	0.026109	0.0673136	0.871412	0.0379843	0.0742691	0.355892	0.146537	0.203614	1.29391	0.000113499	0.000156217
	sp|P55786|PSA_HUMAN	Puromycin-sensitive aminopeptidase OS=Homo sapiens GN=NPEPPS PE=1 SV=2	NPEPPS	3	3	15370.6	18229.8	19003.6	49413.2	72610.2	89015.4	63925.9	33426.2	42288.6	39500.8	34029.3	1.79887	0.0815912	0.0972862	2.12469	0.0655888	0.108816	1.11036	0.0597535	0.0894445	1.06812	0.0283581	0.0622738	1.52551	0.000114355	0.000157148
	sp|Q9Y277|VDAC3_HUMAN	Voltage-dependent anion-selective channel protein 3 OS=Homo sapiens GN=VDAC3 PE=1 SV=1	VDAC3	1	1	5244.13	4137.89	4517.01	24644	26282.6	5800.44	10046.5	5557.58	6459.17	7842.87	5521.02	2.4584	0.00533323	0.0147976	0.774187	0.180071	0.234549	0.375025	0.0648394	0.092901	0.528318	0.156141	0.214909	1.03398	0.000121934	0.0001673
	sp|P33176|KINH_HUMAN	Kinesin-1 heavy chain OS=Homo sapiens GN=KIF5B PE=1 SV=1	KIF5B	2	1	5844.95	8676.83	6897.67	12379	15182.4	7283.14	8995.11	13697	14868.7	7299.44	7325.91	0.948694	0.035545	0.0489233	0.188986	0.235543	0.299222	1.00032	0.00293109	0.032948	0.0345119	0.426849	0.528422	0.543129	0.000130586	0.000178891
	sp|P23527|H2B1O_HUMAN	Histone H2B type 1-O OS=Homo sapiens GN=HIST1H2BO PE=1 SV=3	HIST1H2BO	7	3	44958.9	38700.4	51482.4	74866	84552.6	42285	46970.4	73733.5	74893	70348.9	46273.7	0.823309	0.012651	0.0255358	-0.0135005	0.535183	0.642769	0.722181	0.006927	0.0427179	0.372336	0.230056	0.303946	0.476081	0.00013419	0.00018354
	sp|P46459|NSF_HUMAN	Vesicle-fusing ATPase OS=Homo sapiens GN=NSF PE=1 SV=3	NSF	7	4	11272.1	6400.58	6467.9	29494.4	29826.7	14975.5	14632.3	9399.97	9179.12	7145.02	7577.54	1.88205	0.00257052	0.00976798	0.87948	0.0255323	0.0671316	0.207184	0.260882	0.318896	-0.128468	0.643386	0.748835	0.710062	0.000136777	0.000186786
[truncated: 206 more rows]
