# Supplementary material for: A PPIX-binding probe facilitates discovery of PPIX-induced cell death modulation by peroxiredoxin
Source: Commun Biol. 2023 Jun 24;6:673. doi: 10.1038/s42003-023-05024-5 (PMC10290680; doi:10.1038/s42003-023-05024-5)
Supplement: Supplementary file 4 — Supplementary Data 2 [file 42003_2023_5024_MOESM4_ESM.xlsx]

## Sheet: nodes
Stringsearch with Ferroptotic, heme and iron genes 3-13-21
node1	node2	node1 accession	node2 accession	node1 annotation	node2 annotation	score
SLC25A5	SLC25A4	ENSP00000360671	ENSP00000281456	ADP/ATP translocase 2; Catalyzes the exchange of cytoplasmic ADP with mitochondrial ATP across the mitochondrial inner membrane. As part of the mitotic spindle-associated MMXD complex it may play a role in chromosome segregation; Solute carriers	ADP/ATP translocase 1; Involved in mitochondrial ADP/ATP transport. Catalyzes the exchange of cytoplasmic ADP with mitochondrial ATP across the mitochondrial inner membrane; Belongs to the mitochondrial carrier (TC 2.A.29) family	0.98
SLC25A4	SLC25A5	ENSP00000281456	ENSP00000360671	ADP/ATP translocase 1; Involved in mitochondrial ADP/ATP transport. Catalyzes the exchange of cytoplasmic ADP with mitochondrial ATP across the mitochondrial inner membrane; Belongs to the mitochondrial carrier (TC 2.A.29) family	ADP/ATP translocase 2; Catalyzes the exchange of cytoplasmic ADP with mitochondrial ATP across the mitochondrial inner membrane. As part of the mitotic spindle-associated MMXD complex it may play a role in chromosome segregation; Solute carriers	0.98
PCBP2	PCBP1	ENSP00000352438	ENSP00000305556	Poly(rC)-binding protein 2; Single-stranded nucleic acid binding protein that binds preferentially to oligo dC. Major cellular poly(rC)-binding protein. Binds also poly(rU). Negatively regulates cellular antiviral responses mediated by MAVS signaling. It acts as an adapter between MAVS and the E3 ubiquitin ligase ITCH, therefore triggering MAVS ubiquitination and degradation	Poly(rC)-binding protein 1; Single-stranded nucleic acid binding protein that binds preferentially to oligo dC. In case of infection by poliovirus, plays a role in initiation of viral RNA replication in concert with the viral protein 3CD	0.978
PCBP1	PCBP2	ENSP00000305556	ENSP00000352438	Poly(rC)-binding protein 1; Single-stranded nucleic acid binding protein that binds preferentially to oligo dC. In case of infection by poliovirus, plays a role in initiation of viral RNA replication in concert with the viral protein 3CD	Poly(rC)-binding protein 2; Single-stranded nucleic acid binding protein that binds preferentially to oligo dC. Major cellular poly(rC)-binding protein. Binds also poly(rU). Negatively regulates cellular antiviral responses mediated by MAVS signaling. It acts as an adapter between MAVS and the E3 ubiquitin ligase ITCH, therefore triggering MAVS ubiquitination and degradation	0.978
SLC25A5	MMS19	ENSP00000360671	ENSP00000412698	ADP/ATP translocase 2; Catalyzes the exchange of cytoplasmic ADP with mitochondrial ATP across the mitochondrial inner membrane. As part of the mitotic spindle-associated MMXD complex it may play a role in chromosome segregation; Solute carriers	MMS19 nucleotide excision repair protein homolog; Key component of the cytosolic iron-sulfur protein assembly (CIA) complex, a multiprotein complex that mediates the incorporation of iron-sulfur cluster into apoproteins specifically involved in DNA metabolism and genomic integrity. In the CIA complex, MMS19 acts as an adapter between early-acting CIA components and a subset of cellular target iro…	0.966
MMS19	SLC25A5	ENSP00000412698	ENSP00000360671	MMS19 nucleotide excision repair protein homolog; Key component of the cytosolic iron-sulfur protein assembly (CIA) complex, a multiprotein complex that mediates the incorporation of iron-sulfur cluster into apoproteins specifically involved in DNA metabolism and genomic integrity. In the CIA complex, MMS19 acts as an adapter between early-acting CIA components and a subset of cellular target iro…	ADP/ATP translocase 2; Catalyzes the exchange of cytoplasmic ADP with mitochondrial ATP across the mitochondrial inner membrane. As part of the mitotic spindle-associated MMXD complex it may play a role in chromosome segregation; Solute carriers	0.966
FECH	ABCB7	ENSP00000372326	ENSP00000253577	Ferrochelatase, mitochondrial; Catalyzes the ferrous insertion into protoporphyrin IX; Belongs to the ferrochelatase family	ATP-binding cassette sub-family B member 7, mitochondrial; Could be involved in the transport of heme from the mitochondria to the cytosol. Plays a central role in the maturation of cytosolic iron-sulfur (Fe/S) cluster-containing proteins; ATP binding cassette subfamily B	0.946
ABCB7	FECH	ENSP00000253577	ENSP00000372326	ATP-binding cassette sub-family B member 7, mitochondrial; Could be involved in the transport of heme from the mitochondria to the cytosol. Plays a central role in the maturation of cytosolic iron-sulfur (Fe/S) cluster-containing proteins; ATP binding cassette subfamily B	Ferrochelatase, mitochondrial; Catalyzes the ferrous insertion into protoporphyrin IX; Belongs to the ferrochelatase family	0.946
FECH	ALAD	ENSP00000372326	ENSP00000386284	Ferrochelatase, mitochondrial; Catalyzes the ferrous insertion into protoporphyrin IX; Belongs to the ferrochelatase family	Delta-aminolevulinic acid dehydratase; Catalyzes an early step in the biosynthesis of tetrapyrroles. Binds two molecules of 5-aminolevulinate per subunit, each at a distinct site, and catalyzes their condensation to form porphobilinogen; Belongs to the ALAD family	0.941
ALAD	FECH	ENSP00000386284	ENSP00000372326	Delta-aminolevulinic acid dehydratase; Catalyzes an early step in the biosynthesis of tetrapyrroles. Binds two molecules of 5-aminolevulinate per subunit, each at a distinct site, and catalyzes their condensation to form porphobilinogen; Belongs to the ALAD family	Ferrochelatase, mitochondrial; Catalyzes the ferrous insertion into protoporphyrin IX; Belongs to the ferrochelatase family	0.941
VDAC3	SLC25A4	ENSP00000428845	ENSP00000281456	Voltage-dependent anion-selective channel protein 3; Forms a channel through the mitochondrial outer membrane that allows diffusion of small hydrophilic molecules; Belongs to the eukaryotic mitochondrial porin family	ADP/ATP translocase 1; Involved in mitochondrial ADP/ATP transport. Catalyzes the exchange of cytoplasmic ADP with mitochondrial ATP across the mitochondrial inner membrane; Belongs to the mitochondrial carrier (TC 2.A.29) family	0.913
SLC25A4	VDAC3	ENSP00000281456	ENSP00000428845	ADP/ATP translocase 1; Involved in mitochondrial ADP/ATP transport. Catalyzes the exchange of cytoplasmic ADP with mitochondrial ATP across the mitochondrial inner membrane; Belongs to the mitochondrial carrier (TC 2.A.29) family	Voltage-dependent anion-selective channel protein 3; Forms a channel through the mitochondrial outer membrane that allows diffusion of small hydrophilic molecules; Belongs to the eukaryotic mitochondrial porin family	0.913
VDAC3	SLC25A5	ENSP00000428845	ENSP00000360671	Voltage-dependent anion-selective channel protein 3; Forms a channel through the mitochondrial outer membrane that allows diffusion of small hydrophilic molecules; Belongs to the eukaryotic mitochondrial porin family	ADP/ATP translocase 2; Catalyzes the exchange of cytoplasmic ADP with mitochondrial ATP across the mitochondrial inner membrane. As part of the mitotic spindle-associated MMXD complex it may play a role in chromosome segregation; Solute carriers	0.908
SLC25A5	VDAC3	ENSP00000360671	ENSP00000428845	ADP/ATP translocase 2; Catalyzes the exchange of cytoplasmic ADP with mitochondrial ATP across the mitochondrial inner membrane. As part of the mitotic spindle-associated MMXD complex it may play a role in chromosome segregation; Solute carriers	Voltage-dependent anion-selective channel protein 3; Forms a channel through the mitochondrial outer membrane that allows diffusion of small hydrophilic molecules; Belongs to the eukaryotic mitochondrial porin family	0.908
MMS19	ABCB7	ENSP00000412698	ENSP00000253577	MMS19 nucleotide excision repair protein homolog; Key component of the cytosolic iron-sulfur protein assembly (CIA) complex, a multiprotein complex that mediates the incorporation of iron-sulfur cluster into apoproteins specifically involved in DNA metabolism and genomic integrity. In the CIA complex, MMS19 acts as an adapter between early-acting CIA components and a subset of cellular target iro…	ATP-binding cassette sub-family B member 7, mitochondrial; Could be involved in the transport of heme from the mitochondria to the cytosol. Plays a central role in the maturation of cytosolic iron-sulfur (Fe/S) cluster-containing proteins; ATP binding cassette subfamily B	0.462
ABCB7	MMS19	ENSP00000253577	ENSP00000412698	ATP-binding cassette sub-family B member 7, mitochondrial; Could be involved in the transport of heme from the mitochondria to the cytosol. Plays a central role in the maturation of cytosolic iron-sulfur (Fe/S) cluster-containing proteins; ATP binding cassette subfamily B	MMS19 nucleotide excision repair protein homolog; Key component of the cytosolic iron-sulfur protein assembly (CIA) complex, a multiprotein complex that mediates the incorporation of iron-sulfur cluster into apoproteins specifically involved in DNA metabolism and genomic integrity. In the CIA complex, MMS19 acts as an adapter between early-acting CIA components and a subset of cellular target iro…	0.462
VDAC3	ABCC1	ENSP00000428845	ENSP00000382342	Voltage-dependent anion-selective channel protein 3; Forms a channel through the mitochondrial outer membrane that allows diffusion of small hydrophilic molecules; Belongs to the eukaryotic mitochondrial porin family	Multidrug resistance-associated protein 1; Mediates export of organic anions and drugs from the cytoplasm. Mediates ATP-dependent transport of glutathione and glutathione conjugates, leukotriene C4, estradiol-17-beta-o- glucuronide, methotrexate, antiviral drugs and other xenobiotics. Confers resistance to anticancer drugs. Hydrolyzes ATP with low efficiency; Belongs to the ABC transporter superf…	0.442
ABCC1	VDAC3	ENSP00000382342	ENSP00000428845	Multidrug resistance-associated protein 1; Mediates export of organic anions and drugs from the cytoplasm. Mediates ATP-dependent transport of glutathione and glutathione conjugates, leukotriene C4, estradiol-17-beta-o- glucuronide, methotrexate, antiviral drugs and other xenobiotics. Confers resistance to anticancer drugs. Hydrolyzes ATP with low efficiency; Belongs to the ABC transporter superf…	Voltage-dependent anion-selective channel protein 3; Forms a channel through the mitochondrial outer membrane that allows diffusion of small hydrophilic molecules; Belongs to the eukaryotic mitochondrial porin family	0.442
TRIM28	PCBP1	ENSP00000253024	ENSP00000305556	Transcription intermediary factor 1-beta; Nuclear corepressor for KRAB domain-containing zinc finger proteins (KRAB-ZFPs). Mediates gene silencing by recruiting CHD3, a subunit of the nucleosome remodeling and deacetylation (NuRD) complex, and SETDB1 (which specifically methylates histone H3 at 'Lys-9' (H3K9me)) to the promoter regions of KRAB target genes. Enhances transcriptional repression by …	Poly(rC)-binding protein 1; Single-stranded nucleic acid binding protein that binds preferentially to oligo dC. In case of infection by poliovirus, plays a role in initiation of viral RNA replication in concert with the viral protein 3CD	0.42
PCBP1	TRIM28	ENSP00000305556	ENSP00000253024	Poly(rC)-binding protein 1; Single-stranded nucleic acid binding protein that binds preferentially to oligo dC. In case of infection by poliovirus, plays a role in initiation of viral RNA replication in concert with the viral protein 3CD	Transcription intermediary factor 1-beta; Nuclear corepressor for KRAB domain-containing zinc finger proteins (KRAB-ZFPs). Mediates gene silencing by recruiting CHD3, a subunit of the nucleosome remodeling and deacetylation (NuRD) complex, and SETDB1 (which specifically methylates histone H3 at 'Lys-9' (H3K9me)) to the promoter regions of KRAB target genes. Enhances transcriptional repression by …	0.42

## Sheet: InterPro
#term ID	term description	observed gene count	background gene count	strength	false discovery rate	matching proteins in your network (IDs)	matching proteins in your network (labels)
IPR002113	Adenine nucleotide translocator 1	2	4	2.81	0.00032	9606.ENSP00000281456,9606.ENSP00000360671	SLC25A4,SLC25A5
IPR002067	Mitochondrial carrier protein	2	27	1.99	0.0043	9606.ENSP00000281456,9606.ENSP00000360671	SLC25A4,SLC25A5
IPR003439	ABC transporter-like	2	49	1.73	0.0043	9606.ENSP00000253577,9606.ENSP00000382342	ABCB7,ABCC1
IPR004087	K Homology domain	2	41	1.8	0.0043	9606.ENSP00000305556,9606.ENSP00000352438	PCBP1,PCBP2
IPR004088	K Homology domain, type 1	2	38	1.84	0.0043	9606.ENSP00000305556,9606.ENSP00000352438	PCBP1,PCBP2
IPR011527	ABC transporter type 1, transmembrane domain	2	28	1.97	0.0043	9606.ENSP00000253577,9606.ENSP00000382342	ABCB7,ABCC1
IPR017871	ABC transporter, conserved site	2	43	1.78	0.0043	9606.ENSP00000253577,9606.ENSP00000382342	ABCB7,ABCC1
IPR018108	Mitochondrial substrate/solute carrier	2	54	1.68	0.0043	9606.ENSP00000281456,9606.ENSP00000360671	SLC25A4,SLC25A5
IPR023395	Mitochondrial carrier domain superfamily	2	54	1.68	0.0043	9606.ENSP00000281456,9606.ENSP00000360671	SLC25A4,SLC25A5
IPR036612	K Homology domain, type 1 superfamily	2	47	1.74	0.0043	9606.ENSP00000305556,9606.ENSP00000352438	PCBP1,PCBP2
IPR036640	ABC transporter type 1, transmembrane domain superfamily	2	28	1.97	0.0043	9606.ENSP00000253577,9606.ENSP00000382342	ABCB7,ABCC1
IPR003593	AAA+ ATPase domain	2	134	1.29	0.0154	9606.ENSP00000253577,9606.ENSP00000382342	ABCB7,ABCC1
IPR011989	Armadillo-like helical	2	183	1.15	0.0258	9606.ENSP00000255631,9606.ENSP00000412698	HSPBP1,MMS19

## Sheet: PMID
#term ID	term description	observed gene count	background gene count	strength	false discovery rate	matching proteins in your network (IDs)	matching proteins in your network (labels)
PMID:27911100	(2017) Mitochondria and Iron: current questions.	5	71	1.96	2.72e-05	9606.ENSP00000253577,9606.ENSP00000305556,9606.ENSP00000372326,9606.ENSP00000386284,9606.ENSP00000412698	ABCB7,PCBP1,FECH,ALAD,MMS19
PMID:28404662	(2017) SLC25 Family Member Genetic Interactions Identify a Role for HEM25 in Yeast Electron Transport Chain Stability.	4	20	2.42	2.72e-05	9606.ENSP00000281456,9606.ENSP00000360671,9606.ENSP00000372326,9606.ENSP00000386284	SLC25A4,SLC25A5,FECH,ALAD
PMID:26287972	(2015) Identification of the Mitochondrial Heme Metabolism Complex.	4	24	2.34	2.72e-05	9606.ENSP00000253577,9606.ENSP00000360671,9606.ENSP00000372326,9606.ENSP00000386284	ABCB7,SLC25A5,FECH,ALAD
PMID:30092350	(2019) Handling heme: The mechanisms underlying the movement of heme within and between cells.	4	41	2.1	9.88e-05	9606.ENSP00000253577,9606.ENSP00000305556,9606.ENSP00000372326,9606.ENSP00000386284	ABCB7,PCBP1,FECH,ALAD
PMID:26785297	(2016) Synthesis, delivery and regulation of eukaryotic heme and Fe-S cluster cofactors.	4	44	2.07	9.88e-05	9606.ENSP00000253577,9606.ENSP00000372326,9606.ENSP00000386284,9606.ENSP00000412698	ABCB7,FECH,ALAD,MMS19
PMID:25559010	(2015) Role of heme in cardiovascular physiology and disease.	4	48	2.04	9.88e-05	9606.ENSP00000253577,9606.ENSP00000305556,9606.ENSP00000372326,9606.ENSP00000386284	ABCB7,PCBP1,FECH,ALAD
PMID:25229666	(2014) ATPADP ratio, the missed connection between mitochondria and the Warburg effect.	3	7	2.75	9.88e-05	9606.ENSP00000281456,9606.ENSP00000360671,9606.ENSP00000428845	SLC25A4,SLC25A5,VDAC3
PMID:22285816	(2012) Cellular and mitochondrial iron homeostasis in vertebrates.	4	42	2.09	9.88e-05	9606.ENSP00000253577,9606.ENSP00000305556,9606.ENSP00000352438,9606.ENSP00000372326	ABCB7,PCBP1,PCBP2,FECH
PMID:23046647	(2012) Iron transport machinery of human cells: players and their interactions.	4	43	2.08	9.88e-05	9606.ENSP00000253577,9606.ENSP00000305556,9606.ENSP00000352438,9606.ENSP00000372326	ABCB7,PCBP1,PCBP2,FECH
PMID:30765471	(2019) Dimeric ferrochelatase bridges ABCB7 and ABCB10 homodimers in an architecturally defined molecular complex required for heme biosynthesis.	4	58	1.95	0.00015	9606.ENSP00000253577,9606.ENSP00000372326,9606.ENSP00000386284,9606.ENSP00000412698	ABCB7,FECH,ALAD,MMS19
PMID:23473029	(2013) Iron and copper in mitochondrial diseases.	4	58	1.95	0.00015	9606.ENSP00000253577,9606.ENSP00000305556,9606.ENSP00000352438,9606.ENSP00000372326	ABCB7,PCBP1,PCBP2,FECH
PMID:23595675	(2013) The iron metallome in eukaryotic organisms.	4	65	1.9	0.00017	9606.ENSP00000305556,9606.ENSP00000352438,9606.ENSP00000372326,9606.ENSP00000386284	PCBP1,PCBP2,FECH,ALAD
PMID:17726528	(2007) Role of transferrin receptor and the ABC transporters ABCB6 and ABCB7 for resistance and differentiation of tumor cells towards artesunate.	3	12	2.51	0.00017	9606.ENSP00000253577,9606.ENSP00000372326,9606.ENSP00000382342	ABCB7,FECH,ABCC1
PMID:29461259	(2018) The flux of iron through ferritin in erythrocyte development.	3	13	2.48	0.00018	9606.ENSP00000305556,9606.ENSP00000352438,9606.ENSP00000372326	PCBP1,PCBP2,FECH
PMID:18728780	(2008) Adenine nucleotide translocator transports haem precursors into mitochondria.	3	13	2.48	0.00018	9606.ENSP00000281456,9606.ENSP00000360671,9606.ENSP00000372326	SLC25A4,SLC25A5,FECH
PMID:32256352	(2020) Ferroptosis and Its Potential Role in Human Diseases.	4	70	1.87	0.00019	9606.ENSP00000220853,9606.ENSP00000339787,9606.ENSP00000367123,9606.ENSP00000428845	EMC2,ACSL4,SLC3A2,VDAC3
PMID:31406370	(2019) A PCBP1-BolA2 chaperone complex delivers iron for cytosolic [2Fe-2S] cluster assembly.	3	16	2.39	0.00025	9606.ENSP00000253577,9606.ENSP00000305556,9606.ENSP00000352438	ABCB7,PCBP1,PCBP2
PMID:31053883	(2019) The human ABCB6 protein is the functional homologue of HMT-1 proteins mediating cadmium detoxification.	3	18	2.34	0.00032	9606.ENSP00000253577,9606.ENSP00000372326,9606.ENSP00000382342	ABCB7,FECH,ABCC1
PMID:28118223	(2017) RNA splicing during terminal erythropoiesis.	3	20	2.29	0.00041	9606.ENSP00000253577,9606.ENSP00000305556,9606.ENSP00000372326	ABCB7,PCBP1,FECH
PMID:23991283	(2013) Bax and Bak function as the outer membrane component of the mitochondrial permeability pore in regulating necrotic cell death in mice.	3	24	2.21	0.00064	9606.ENSP00000281456,9606.ENSP00000360671,9606.ENSP00000428845	SLC25A4,SLC25A5,VDAC3
PMID:30837832	(2019) The Potential Role of Ferroptosis in Neonatal Brain Injury.	3	28	2.15	0.00093	9606.ENSP00000339787,9606.ENSP00000367123,9606.ENSP00000428845	ACSL4,SLC3A2,VDAC3
PMID:27860262	(2017) Ferroptosis, a new form of cell death, and its relationships with tumourous diseases.	3	28	2.15	0.00093	9606.ENSP00000220853,9606.ENSP00000367123,9606.ENSP00000428845	EMC2,SLC3A2,VDAC3
PMID:27433847	(2016) Labile Low-Molecular-Mass Metal Complexes in Mitochondria: Trials and Tribulations of a Burgeoning Field.	3	28	2.15	0.00093	9606.ENSP00000253577,9606.ENSP00000372326,9606.ENSP00000428845	ABCB7,FECH,VDAC3
PMID:22406824	(2012) Heme metabolism and erythropoiesis.	3	29	2.13	0.00093	9606.ENSP00000253577,9606.ENSP00000305556,9606.ENSP00000372326	ABCB7,PCBP1,FECH
PMID:25955609	(2015) Deregulation of genes related to iron and mitochondrial metabolism in refractory anemia with ring sideroblasts.	3	30	2.12	0.00095	9606.ENSP00000253577,9606.ENSP00000372326,9606.ENSP00000386284	ABCB7,FECH,ALAD
PMID:29456553	(2018) Silencing of Iron and Heme-Related Genes Revealed a Paramount Role of Iron in the Physiology of the Hematophagous Vector Rhodnius prolixus.	3	31	2.1	0.001	9606.ENSP00000253577,9606.ENSP00000372326,9606.ENSP00000386284	ABCB7,FECH,ALAD
PMID:26775689	(2016) Regulated necrosis: disease relevance and therapeutic opportunities.	3	34	2.06	0.0012	9606.ENSP00000339787,9606.ENSP00000367123,9606.ENSP00000428845	ACSL4,SLC3A2,VDAC3
PMID:21856378	(2012) The long history of iron in the Universe and in health and disease.	3	34	2.06	0.0012	9606.ENSP00000253577,9606.ENSP00000305556,9606.ENSP00000372326	ABCB7,PCBP1,FECH
PMID:33313661	(2021) PCBP2 Is Downregulated in Degenerating Neurons and Rarely Observed in TDP-43-Positive Inclusions in Sporadic Amyotrophic Lateral Sclerosis.	2	5	2.72	0.0014	9606.ENSP00000305556,9606.ENSP00000352438	PCBP1,PCBP2
PMID:31949017	(2020) Iron metabolism and iron disorders revisited in the hepcidin era.	3	44	1.95	0.0014	9606.ENSP00000253577,9606.ENSP00000305556,9606.ENSP00000372326	ABCB7,PCBP1,FECH
PMID:31961070	(2020) PCBP2 post-transcriptionally regulates sortilin expression by binding to a C-rich element in its 3' UTR.	2	3	2.94	0.0014	9606.ENSP00000305556,9606.ENSP00000352438	PCBP1,PCBP2
PMID:32007595	(2020) Expression patterns of pcbp gene family members during zebrafish embryogenesis.	2	6	2.64	0.0014	9606.ENSP00000305556,9606.ENSP00000352438	PCBP1,PCBP2
PMID:32084159	(2020) Iron metabolic pathways in the processes of sponge plasticity.	3	41	1.98	0.0014	9606.ENSP00000253577,9606.ENSP00000372326,9606.ENSP00000386284	ABCB7,FECH,ALAD
PMID:32121449	(2020) From Synthesis to Utilization: The Ins and Outs of Mitochondrial Heme.	3	54	1.86	0.0014	9606.ENSP00000253577,9606.ENSP00000372326,9606.ENSP00000386284	ABCB7,FECH,ALAD
PMID:32480040	(2020) Acireductone dioxygenase 1 (ADI1) is regulated by cellular iron by a mechanism involving the iron chaperone, PCBP1, with PCBP2 acting as a potential co-chaperone.	2	3	2.94	0.0014	9606.ENSP00000305556,9606.ENSP00000352438	PCBP1,PCBP2
PMID:32679248	(2020) The new role of poly (rC)-binding proteins as iron transport chaperones: Proteins that could couple with inter-organelle interactions to safely traffic iron.	2	4	2.81	0.0014	9606.ENSP00000305556,9606.ENSP00000352438	PCBP1,PCBP2
PMID:30692038	(2019) NRF2 plays a critical role in mitigating lipid peroxidation and ferroptosis.	3	36	2.04	0.0014	9606.ENSP00000339787,9606.ENSP00000367123,9606.ENSP00000372326	ACSL4,SLC3A2,FECH
PMID:30766870	(2019) Emerging Roles in the Biogenesis of Cytochrome c Oxidase for Members of the Mitochondrial Carrier Family.	3	44	1.95	0.0014	9606.ENSP00000281456,9606.ENSP00000360671,9606.ENSP00000372326	SLC25A4,SLC25A5,FECH
PMID:30897137	(2019) Comparative proteomic study reveals the enhanced immune response with the blockade of interleukin 10 with anti-IL-10 and anti-IL-10 receptor antibodies in human U937 cells.	3	59	1.82	0.0014	9606.ENSP00000253024,9606.ENSP00000305556,9606.ENSP00000360671	TRIM28,PCBP1,SLC25A5
PMID:31041926	(2019) Effects of delta-Aminolevulinic Acid Dehydratase Gene Polymorphism on Hematological Parameters and Kidney Function of Lead-exposed Workers.	2	3	2.94	0.0014	9606.ENSP00000372326,9606.ENSP00000386284	FECH,ALAD
PMID:31069268	(2019) The function of PROTOPORPHYRINOGEN IX OXIDASE in chlorophyll biosynthesis requires oxidised plastoquinone in Chlamydomonas reinhardtii.	2	4	2.81	0.0014	9606.ENSP00000372326,9606.ENSP00000386284	FECH,ALAD
PMID:31180502	(2019) Characterization of the stimulators of protein-directed ribosomal frameshifting in Theiler's murine encephalomyelitis virus.	2	2	3.12	0.0014	9606.ENSP00000305556,9606.ENSP00000352438	PCBP1,PCBP2
PMID:31208055	(2019) Changes in Serum Iron and Leukocyte mRNA Levels of Genes Involved in Iron Metabolism in Amateur Marathon Runners-Effect of the Running Pace.	2	6	2.64	0.0014	9606.ENSP00000305556,9606.ENSP00000352438	PCBP1,PCBP2
PMID:31264548	(2019) The Relationship between Ferroptosis and Tumors: A Novel Landscape for Therapeutic Approach.	3	49	1.9	0.0014	9606.ENSP00000339787,9606.ENSP00000367123,9606.ENSP00000428845	ACSL4,SLC3A2,VDAC3
PMID:31277367	(2019) The Impact of Iron Overload and Ferroptosis on Reproductive Disorders in Humans: Implications for Preeclampsia.	3	38	2.01	0.0014	9606.ENSP00000305556,9606.ENSP00000352438,9606.ENSP00000372326	PCBP1,PCBP2,FECH
PMID:31366108	(2019) Linking Cancer Metabolic Dysfunction and Genetic Instability through the Lens of Iron Metabolism.	3	58	1.83	0.0014	9606.ENSP00000253577,9606.ENSP00000305556,9606.ENSP00000372326	ABCB7,PCBP1,FECH
PMID:31687145	(2019) Effects of experimental lead exposure on physiological indices of nestling great tits Parus major: haematocrit and heterophile-to-lymphocyte ratio.	2	2	3.12	0.0014	9606.ENSP00000372326,9606.ENSP00000386284	FECH,ALAD
PMID:29019354	(2018) Iron-sulfur cluster biosynthesis and trafficking - impact on human disease conditions.	3	41	1.98	0.0014	9606.ENSP00000253577,9606.ENSP00000372326,9606.ENSP00000412698	ABCB7,FECH,MMS19
PMID:29035693	(2018) MMS19 localizes to mitochondria and protects the mitochondrial genome from oxidative damage.	2	3	2.94	0.0014	9606.ENSP00000360671,9606.ENSP00000412698	SLC25A5,MMS19
PMID:29789480	(2018) Alterations in Cellular Iron Metabolism Provide More Therapeutic Opportunities for Cancer.	3	56	1.84	0.0014	9606.ENSP00000253577,9606.ENSP00000305556,9606.ENSP00000352438	ABCB7,PCBP1,PCBP2
PMID:30132844	(2018) Splicing factor poly(rC)-binding protein 1 is a novel and distinctive tumor suppressor.	2	2	3.12	0.0014	9606.ENSP00000305556,9606.ENSP00000352438	PCBP1,PCBP2
PMID:31263317	(2018) Hematological Indices of Patients with Retained Lead Pellets in the Craniomaxillofacial Region Following Gunshot Wounds.	2	3	2.94	0.0014	9606.ENSP00000372326,9606.ENSP00000386284	FECH,ALAD
PMID:28027391	(2017) Regulation of BC200 RNA-mediated translation inhibition by hnRNP E1 and E2.	2	2	3.12	0.0014	9606.ENSP00000305556,9606.ENSP00000352438	PCBP1,PCBP2
PMID:28125719	(2017) Toxoplasma gondii GRA7-Targeted ASC and PLD1 Promote Antibacterial Host Defense via PKCAlfa.	3	57	1.84	0.0014	9606.ENSP00000305556,9606.ENSP00000339787,9606.ENSP00000352438	PCBP1,ACSL4,PCBP2
PMID:28149023	(2017) Status of Serum Calcium, Vitamin D and Parathyroid Hormone and Hematological Indices Among Lead Exposed Jewelry Workers in Dhaka, Bangladesh.	2	5	2.72	0.0014	9606.ENSP00000372326,9606.ENSP00000386284	FECH,ALAD
PMID:28167288	(2017) Impact of TET2 deficiency on iron metabolism in erythroblasts.	2	3	2.94	0.0014	9606.ENSP00000253577,9606.ENSP00000372326	ABCB7,FECH
PMID:28375153	(2017) PCBP1 and NCOA4 regulate erythroid iron storage and heme biosynthesis.	2	5	2.72	0.0014	9606.ENSP00000305556,9606.ENSP00000352438	PCBP1,PCBP2
PMID:28420209	(2017) Association between Blood Lead Levels and Delta-Aminolevulinic Acid Dehydratase in Pregnant Women.	2	4	2.81	0.0014	9606.ENSP00000372326,9606.ENSP00000386284	FECH,ALAD
PMID:28611801	(2017) Melatonin Improves the Photosynthetic Apparatus in Pea Leaves Stressed by Paraquat via Chlorophyll Breakdown Regulation and Its Accelerated de novo Synthesis.	2	5	2.72	0.0014	9606.ENSP00000372326,9606.ENSP00000386284	FECH,ALAD
PMID:28808058	(2017) Reductions in the mitochondrial ABC transporter Abcb10 affect the transcriptional profile of heme biosynthesis genes.	2	6	2.64	0.0014	9606.ENSP00000372326,9606.ENSP00000386284	FECH,ALAD
PMID:28924550	(2017) Establishment and characterization of arsenic trioxide resistant KBATO cells.	2	6	2.64	0.0014	9606.ENSP00000253577,9606.ENSP00000382342	ABCB7,ABCC1
PMID:26527618	(2016) The Poly(C) Binding Protein Pcbp2 and Its Retrotransposed Derivative Pcbp1 Are Independently Essential to Mouse Development.	2	4	2.81	0.0014	9606.ENSP00000305556,9606.ENSP00000352438	PCBP1,PCBP2
PMID:26825805	(2016) Ferritins: furnishing proteins with iron.	2	4	2.81	0.0014	9606.ENSP00000305556,9606.ENSP00000352438	PCBP1,PCBP2
PMID:25463520	(2015) Differential expression of polycytosine-binding protein isoforms in adrenal gland, locus coeruleus and midbrain.	2	3	2.94	0.0014	9606.ENSP00000305556,9606.ENSP00000352438	PCBP1,PCBP2
PMID:25613378	(2015) Mitochondrial ATP transporter Ant2 depletion impairs erythropoiesis and B lymphopoiesis.	2	4	2.81	0.0014	9606.ENSP00000281456,9606.ENSP00000360671	SLC25A4,SLC25A5
PMID:25693681	(2015) Lead, Arsenic, and Manganese Metal Mixture Exposures: Focus on Biomarkers of Effect.	2	4	2.81	0.0014	9606.ENSP00000372326,9606.ENSP00000386284	FECH,ALAD
PMID:25809721	(2015) Effects of Silencing Heme Biosynthesis Enzymes on 5-Aminolevulinic Acid-mediated Protoporphyrin IX Fluorescence and Photodynamic Therapy.	2	3	2.94	0.0014	9606.ENSP00000372326,9606.ENSP00000386284	FECH,ALAD
PMID:25970586	(2015) Oxidative stress and the homeodynamics of iron metabolism.	3	44	1.95	0.0014	9606.ENSP00000253577,9606.ENSP00000305556,9606.ENSP00000372326	ABCB7,PCBP1,FECH
PMID:26116532	(2015) The RNA-binding protein PCBP2 inhibits Ang II-induced hypertrophy of cardiomyocytes though promoting GPR56 mRNA degeneration.	2	4	2.81	0.0014	9606.ENSP00000305556,9606.ENSP00000352438	PCBP1,PCBP2
PMID:26173455	(2015) Mutations within the LINC-HELLP non-coding RNA differentially bind ribosomal and RNA splicing complexes and negatively affect trophoblast differentiation.	2	5	2.72	0.0014	9606.ENSP00000305556,9606.ENSP00000352438	PCBP1,PCBP2
PMID:26557657	(2015) Biology of Heme in Mammalian Erythroid Cells and Related Disorders.	3	47	1.92	0.0014	9606.ENSP00000253577,9606.ENSP00000372326,9606.ENSP00000386284	ABCB7,FECH,ALAD
PMID:26693516	(2015) Data in support of a functional analysis of splicing mutations in the IDS gene and the use of antisense oligonucleotides to exploit an alternative therapy for MPS II.	2	6	2.64	0.0014	9606.ENSP00000305556,9606.ENSP00000352438	PCBP1,PCBP2
PMID:23866958	(2014) Anti-Wolbachia drug discovery and development: safe macrofilaricides for onchocerciasis and lymphatic filariasis.	2	2	3.12	0.0014	9606.ENSP00000372326,9606.ENSP00000386284	FECH,ALAD
PMID:24782769	(2014) Heme in pathophysiology: a matter of scavenging, metabolism and trafficking across cell membranes.	3	50	1.89	0.0014	9606.ENSP00000253577,9606.ENSP00000372326,9606.ENSP00000386284	ABCB7,FECH,ALAD
PMID:24843120	(2014) Iron chaperones PCBP1 and PCBP2 mediate the metallation of the dinuclear iron enzyme deoxyhypusine hydroxylase.	2	2	3.12	0.0014	9606.ENSP00000305556,9606.ENSP00000352438	PCBP1,PCBP2
PMID:24854545	(2014) Chaperone protein involved in transmembrane transport of iron.	2	3	2.94	0.0014	9606.ENSP00000305556,9606.ENSP00000352438	PCBP1,PCBP2
PMID:25057890	(2014) Chaperone turns gatekeeper: PCBP2 and DMT1 form an iron-transport pipeline.	2	4	2.81	0.0014	9606.ENSP00000305556,9606.ENSP00000352438	PCBP1,PCBP2
PMID:25329536	(2014) Are delta-aminolevulinate dehydratase inhibition and metal concentrations additional factors for the age-related cognitive decline?	2	2	3.12	0.0014	9606.ENSP00000372326,9606.ENSP00000386284	FECH,ALAD
PMID:23437364	(2013) Monitoring of Pb exposure in waterfowl ten years after a mine spill through the use of noninvasive sampling.	2	3	2.94	0.0014	9606.ENSP00000372326,9606.ENSP00000386284	FECH,ALAD
PMID:23506884	(2013) The mitochondrial ADPATP carrier (SLC25 family): pathological implications of its dysfunction.	2	4	2.81	0.0014	9606.ENSP00000281456,9606.ENSP00000360671	SLC25A4,SLC25A5
PMID:23640898	(2013) Each member of the poly-r(C)-binding protein 1 (PCBP) family exhibits iron chaperone activity toward ferritin.	2	5	2.72	0.0014	9606.ENSP00000305556,9606.ENSP00000352438	PCBP1,PCBP2
PMID:23684775	(2013) Declining blood lead and zinc protoporphyrin levels in Ecuadorian Andean children.	2	2	3.12	0.0014	9606.ENSP00000372326,9606.ENSP00000386284	FECH,ALAD
PMID:23988125	(2013) Physiological and pathological roles of mitochondrial SLC25 carriers.	3	59	1.82	0.0014	9606.ENSP00000360671,9606.ENSP00000372326,9606.ENSP00000428845	SLC25A5,FECH,VDAC3
PMID:22105485	(2012) Poly(C)-binding protein 1 (PCBP1) mediates housekeeping degradation of mitochondrial antiviral signaling (MAVS).	2	3	2.94	0.0014	9606.ENSP00000305556,9606.ENSP00000352438	PCBP1,PCBP2
PMID:22632970	(2012) Ferroptosis: an iron-dependent form of nonapoptotic cell death.	3	36	2.04	0.0014	9606.ENSP00000220853,9606.ENSP00000367123,9606.ENSP00000428845	EMC2,SLC3A2,VDAC3
PMID:22651552	(2012) Comprehensive microarray-based analysis for stage-specific larval camouflage pattern-associated genes in the swallowtail butterfly, Papilio xuthus.	2	5	2.72	0.0014	9606.ENSP00000305556,9606.ENSP00000352438	PCBP1,PCBP2
PMID:22851944	(2012) Effects of delta-aminolevulinic acid dehydratase polymorphisms on susceptibility to lead in Han subjects from southwestern China.	2	2	3.12	0.0014	9606.ENSP00000372326,9606.ENSP00000386284	FECH,ALAD
PMID:23112801	(2012) Evidence for a Contribution of ALA Synthesis to Plastid-To-Nucleus Signaling.	2	5	2.72	0.0014	9606.ENSP00000372326,9606.ENSP00000386284	FECH,ALAD
PMID:23150669	(2012) The mammalian proteins MMS19, MIP18, and ANT2 are involved in cytoplasmic iron-sulfur cluster protein assembly.	2	4	2.81	0.0014	9606.ENSP00000360671,9606.ENSP00000412698	SLC25A5,MMS19
PMID:21169901	(2011) Carnitine regulates myocardial metabolism by Peroxisome Proliferator-Activated Receptor-alpha (PPARalpha) in alcoholic cardiomyopathy.	2	5	2.72	0.0014	9606.ENSP00000281456,9606.ENSP00000360671	SLC25A4,SLC25A5
PMID:21752917	(2011) Antagonistic effects of cellular poly(C) binding proteins on vesicular stomatitis virus gene expression.	2	3	2.94	0.0014	9606.ENSP00000305556,9606.ENSP00000352438	PCBP1,PCBP2
PMID:21976648	(2011) Cellular poly(c) binding proteins 1 and 2 interact with porcine reproductive and respiratory syndrome virus nonstructural protein 1beta and support viral replication.	2	3	2.94	0.0014	9606.ENSP00000305556,9606.ENSP00000352438	PCBP1,PCBP2
PMID:22185092	(2011) Ayurvedic herbal medicine and lead poisoning.	2	2	3.12	0.0014	9606.ENSP00000372326,9606.ENSP00000386284	FECH,ALAD
PMID:19763879	(2010) Isolation, nucleotide identification and tissue expression of three novel ovine genes-SLC25A4, SLC25A5 and SLC25A6.	2	2	3.12	0.0014	9606.ENSP00000281456,9606.ENSP00000360671	SLC25A4,SLC25A5
PMID:20211033	(2010) Recombinational landscape of porcine X chromosome and individual variation in female meiotic recombination associated with haplotypes of Chinese pigs.	2	6	2.64	0.0014	9606.ENSP00000339787,9606.ENSP00000360671	ACSL4,SLC25A5
PMID:20481466	(2010) Human iron-sulfur cluster assembly, cellular iron homeostasis, and disease.	3	40	1.99	0.0014	9606.ENSP00000253577,9606.ENSP00000305556,9606.ENSP00000372326	ABCB7,PCBP1,FECH
PMID:20519371	(2010) The poly(c)-binding protein-1 regulates expression of the androgen receptor.	2	3	2.94	0.0014	9606.ENSP00000305556,9606.ENSP00000352438	PCBP1,PCBP2
PMID:20584894	(2010) Heterogeneous nuclear ribonucleoproteins (hnRNPs) in cellular processes: Focus on hnRNP E1's multifunctional regulatory roles.	2	4	2.81	0.0014	9606.ENSP00000305556,9606.ENSP00000352438	PCBP1,PCBP2
PMID:20644686	(2010) Assessment of environmental distribution of lead in some municipalities of South-Eastern Nigeria.	2	2	3.12	0.0014	9606.ENSP00000372326,9606.ENSP00000386284	FECH,ALAD
PMID:20797633	(2010) MMXD, a TFIIH-independent XPD-MMS19 protein complex involved in chromosome segregation.	2	5	2.72	0.0014	9606.ENSP00000360671,9606.ENSP00000412698	SLC25A5,MMS19
PMID:19211566	(2009) Depletion of the poly(C)-binding proteins alphaCP1 and alphaCP2 from K562 cells leads to p53-independent induction of cyclin-dependent kinase inhibitor (CDKN1A) and G1 arrest.	2	5	2.72	0.0014	9606.ENSP00000305556,9606.ENSP00000352438	PCBP1,PCBP2
PMID:19230839	(2009) Selective localization of PCBP2 to cytoplasmic processing bodies.	2	3	2.94	0.0014	9606.ENSP00000305556,9606.ENSP00000352438	PCBP1,PCBP2
PMID:19381358	(2009) A general map of iron metabolism and tissue-specific subnetworks.	3	43	1.96	0.0014	9606.ENSP00000253577,9606.ENSP00000305556,9606.ENSP00000372326	ABCB7,PCBP1,FECH
PMID:19764719	(2009) Trafficking of heme and porphyrins in metazoa.	3	42	1.97	0.0014	9606.ENSP00000253577,9606.ENSP00000372326,9606.ENSP00000386284	ABCB7,FECH,ALAD
PMID:19789817	(2009) Silencing of ALA dehydratase affects ALA-photodynamic therapy efficacy in K562 erythroleukemic cells.	2	5	2.72	0.0014	9606.ENSP00000372326,9606.ENSP00000386284	FECH,ALAD
PMID:19826476	(2009) Giardiavirus internal ribosome entry site has an apparently unique mechanism of initiating translation.	2	6	2.64	0.0014	9606.ENSP00000305556,9606.ENSP00000352438	PCBP1,PCBP2
PMID:18054780	(2008) Dynamic endogenous association of neurofilament mRNAs with K-homology domain ribonucleoproteins in developing cerebral cortex.	2	6	2.64	0.0014	9606.ENSP00000305556,9606.ENSP00000352438	PCBP1,PCBP2
PMID:16870250	(2007) Candidate gene mutation analysis in idiopathic acquired sideroblastic anemia (refractory anemia with ringed sideroblasts).	2	3	2.94	0.0014	9606.ENSP00000253577,9606.ENSP00000372326	ABCB7,FECH
PMID:17085453	(2007) AlphaCP1 mediates stabilization of hTERT mRNA by autocrine human growth hormone.	2	3	2.94	0.0014	9606.ENSP00000305556,9606.ENSP00000352438	PCBP1,PCBP2
PMID:17581994	(2007) Cellular protein modification by poliovirus: the two faces of poly(rC)-binding protein.	2	3	2.94	0.0014	9606.ENSP00000305556,9606.ENSP00000352438	PCBP1,PCBP2
PMID:16738134	(2006) Polyadenylation of genomic RNA and initiation of antigenomic RNA in a positive-strand RNA virus are controlled by the same cis-element.	2	4	2.81	0.0014	9606.ENSP00000305556,9606.ENSP00000352438	PCBP1,PCBP2
PMID:15756586	(2005) Formation of an alphaCP1-KH3 complex with UC-rich RNA.	2	4	2.81	0.0014	9606.ENSP00000305556,9606.ENSP00000352438	PCBP1,PCBP2
PMID:16330345	(2005) A critical review of biomarkers used for monitoring human exposure to lead: advantages, limitations, and future needs.	2	4	2.81	0.0014	9606.ENSP00000372326,9606.ENSP00000386284	FECH,ALAD
PMID:12480705	(2003) Involvement of ABC7 in the biosynthesis of heme in erythroid cells: interaction of ABC7 with ferrochelatase.	2	3	2.94	0.0014	9606.ENSP00000253577,9606.ENSP00000372326	ABCB7,FECH
PMID:12970749	(2003) Members of the poly (rC) binding protein family stimulate the activity of the c-myc internal ribosome entry segment in vitro and in vivo.	2	6	2.64	0.0014	9606.ENSP00000305556,9606.ENSP00000352438	PCBP1,PCBP2
PMID:14612387	(2003) A novel set of nuclear localization signals determine distributions of the alphaCP RNA-binding proteins.	2	6	2.64	0.0014	9606.ENSP00000305556,9606.ENSP00000352438	PCBP1,PCBP2
PMID:12062814	(2002) Complementary DNA analysis, expression and subcellular localization of hnRNP E2 gene in Xenopus laevis.	2	2	3.12	0.0014	9606.ENSP00000305556,9606.ENSP00000352438	PCBP1,PCBP2
PMID:12414943	(2002) Distinct poly(rC) binding protein KH domain determinants for poliovirus translation initiation and viral RNA replication.	2	2	3.12	0.0014	9606.ENSP00000305556,9606.ENSP00000352438	PCBP1,PCBP2
PMID:15618688	(2002) mRNA expression and amino acid transport characteristics of cultured human brain microvascular endothelial cells (hBME).	2	6	2.64	0.0014	9606.ENSP00000367123,9606.ENSP00000382342	SLC3A2,ABCC1
PMID:11217075	(2001) Conditionally immortalized cell lines as a new in vitro model for the study of barrier functions.	2	6	2.64	0.0014	9606.ENSP00000367123,9606.ENSP00000382342	SLC3A2,ABCC1
PMID:10936052	(2000) Identification of two novel mammalian genes establishes a subfamily of KH-domain RNA-binding proteins.	2	4	2.81	0.0014	9606.ENSP00000305556,9606.ENSP00000352438	PCBP1,PCBP2
PMID:10068686	(1999) Identification of the poly(C) binding protein in the complex associated with the 3' untranslated region of erythropoietin messenger RNA.	2	2	3.12	0.0014	9606.ENSP00000305556,9606.ENSP00000352438	PCBP1,PCBP2
PMID:10075886	(1999) Purification and RNA binding properties of the polycytidylate-binding proteins alphaCP1 and alphaCP2.	2	2	3.12	0.0014	9606.ENSP00000305556,9606.ENSP00000352438	PCBP1,PCBP2
PMID:10373504	(1999) An mRNA stability complex functions with poly(A)-binding protein to stabilize mRNA in vitro.	2	5	2.72	0.0014	9606.ENSP00000305556,9606.ENSP00000352438	PCBP1,PCBP2
PMID:10374953	(1999) Poly(C)-binding protein interacts with the hepatitis C virus 5' untranslated region.	2	2	3.12	0.0014	9606.ENSP00000305556,9606.ENSP00000352438	PCBP1,PCBP2
PMID:10455157	(1999) A set of highly conserved RNA-binding proteins, alphaCP-1 and alphaCP-2, implicated in mRNA stabilization, are coexpressed from an intronless gene and its intron-containing paralog.	2	2	3.12	0.0014	9606.ENSP00000305556,9606.ENSP00000352438	PCBP1,PCBP2
PMID:10606523	(1999) Sequence-specific binding of a hormonally regulated mRNA binding protein to cytidine-rich sequences in the lutropin receptor open reading frame.	2	3	2.94	0.0014	9606.ENSP00000305556,9606.ENSP00000352438	PCBP1,PCBP2
PMID:10608888	(1999) The N-terminal K homology domain of the poly(rC)-binding protein is a major determinant for binding to the poliovirus 5'-untranslated region and acts as an inhibitor of viral translation.	2	3	2.94	0.0014	9606.ENSP00000305556,9606.ENSP00000352438	PCBP1,PCBP2
PMID:9891025	(1999) Regulation of tyrosine hydroxylase mRNA stability by protein-binding, pyrimidine-rich sequence in the 3'-untranslated region.	2	2	3.12	0.0014	9606.ENSP00000305556,9606.ENSP00000352438	PCBP1,PCBP2
PMID:9712894	(1998) Translational inhibition in vitro of human papillomavirus type 16 L2 mRNA mediated through interaction with heterogenous ribonucleoprotein K and poly(rC)-binding proteins 1 and 2.	2	3	2.94	0.0014	9606.ENSP00000305556,9606.ENSP00000352438	PCBP1,PCBP2
PMID:9223526	(1997) Requirement of poly(rC) binding protein 2 for translation of poliovirus RNA.	2	2	3.12	0.0014	9606.ENSP00000305556,9606.ENSP00000352438	PCBP1,PCBP2
PMID:9234743	(1997) Identification of AUF1 (heterogeneous nuclear ribonucleoprotein D) as a component of the alpha-globin mRNA stability complex.	2	5	2.72	0.0014	9606.ENSP00000305556,9606.ENSP00000352438	PCBP1,PCBP2
PMID:9257647	(1997) Two functional complexes formed by KH domain containing proteins with the 5' noncoding region of poliovirus RNA.	2	2	3.12	0.0014	9606.ENSP00000305556,9606.ENSP00000352438	PCBP1,PCBP2
PMID:8833161	(1996) Assignment of human KH-box-containing genes by in situ hybridization: HNRNPK maps to 9q21.32-q21.33, PCBP1 to 2p12-p13, and PCBP2 to 12q13.12-q13.13, distal to FRA12A.	2	3	2.94	0.0014	9606.ENSP00000305556,9606.ENSP00000352438	PCBP1,PCBP2
PMID:8855318	(1996) Poly(rC) binding protein 2 binds to stem-loop IV of the poliovirus RNA 5' noncoding region: identification by automated liquid chromatography-tandem mass spectrometry.	2	2	3.12	0.0014	9606.ENSP00000305556,9606.ENSP00000352438	PCBP1,PCBP2
PMID:8917439	(1996) Characterisation of the nucleic-acid-binding activity of KH domains. Different properties of different domains.	2	4	2.81	0.0014	9606.ENSP00000305556,9606.ENSP00000352438	PCBP1,PCBP2
PMID:7556077	(1995) Identification of two KH domain proteins in the alpha-globin mRNP stability complex.	2	2	3.12	0.0014	9606.ENSP00000305556,9606.ENSP00000352438	PCBP1,PCBP2
PMID:7607214	(1995) Characterisation of two major cellular poly(rC)-binding human proteins, each containing three K-homologous (KH) domains.	2	6	2.64	0.0014	9606.ENSP00000305556,9606.ENSP00000352438	PCBP1,PCBP2
PMID:20702163	(1990) Effects of lead on haem biosynthesis during erythroid differentiation in vitro.	2	3	2.94	0.0014	9606.ENSP00000372326,9606.ENSP00000386284	FECH,ALAD
PMID:2233727	(1990) Promoter elements and erythroid cell nuclear factors that regulate alpha-globin gene transcription in vitro.	2	2	3.12	0.0014	9606.ENSP00000305556,9606.ENSP00000352438	PCBP1,PCBP2
PMID:2905426	(1988) Identification and characterization of multiple erythroid cell proteins that interact with the promoter of the murine alpha-globin gene.	2	3	2.94	0.0014	9606.ENSP00000305556,9606.ENSP00000352438	PCBP1,PCBP2
PMID:3185549	(1988) Purification of multiple erythroid cell proteins that bind the promoter of the alpha-globin gene.	2	2	3.12	0.0014	9606.ENSP00000305556,9606.ENSP00000352438	PCBP1,PCBP2
PMID:3203329	(1988) The heme biosynthetic pathway in lymphocytes of patients with malignant lymphoproliferative disorders.	2	5	2.72	0.0014	9606.ENSP00000372326,9606.ENSP00000386284	FECH,ALAD
PMID:3723241	(1986) Association of amino levulinate dehydratase levels and ferrochelatase inhibition in childhood lead exposure.	2	2	3.12	0.0014	9606.ENSP00000372326,9606.ENSP00000386284	FECH,ALAD
PMID:6769597	(1980) Polychlorinated biphenyls as inducers of hepatic microsomal enzymes: structure-activity rules.	2	5	2.72	0.0014	9606.ENSP00000305556,9606.ENSP00000352438	PCBP1,PCBP2
PMID:299239	(1979) [New aspects in the pathogenesis of anemia in chronic polyarthritis].	2	3	2.94	0.0014	9606.ENSP00000372326,9606.ENSP00000386284	FECH,ALAD
PMID:597257	(1977) Accelerated hepatic haem catabolism in the selenium-deficient rat.	2	4	2.81	0.0014	9606.ENSP00000372326,9606.ENSP00000386284	FECH,ALAD
PMID:1228174	(1975) Effect of cobalt on heme biosynthesis in rat liver and spleen.	2	4	2.81	0.0014	9606.ENSP00000372326,9606.ENSP00000386284	FECH,ALAD
PMID:27199754	(2016) Rifampin Regulation of Drug Transporters Gene Expression and the Association of MicroRNAs in Human Hepatocytes.	3	66	1.77	0.0015	9606.ENSP00000281456,9606.ENSP00000360671,9606.ENSP00000367123	SLC25A4,SLC25A5,SLC3A2
PMID:30989117	(2019) Prepatterning of Papilio xuthus caterpillar camouflage is controlled by three homeobox genes: clawless, abdominal-A, and Abdominal-B.	2	7	2.57	0.0016	9606.ENSP00000305556,9606.ENSP00000352438	PCBP1,PCBP2
PMID:28620402	(2017) The xantha Marker Trait Is Associated with Altered Tetrapyrrole Biosynthesis and Deregulated Transcription of PhANGs in Rice.	2	7	2.57	0.0016	9606.ENSP00000372326,9606.ENSP00000386284	FECH,ALAD
PMID:28957449	(2017) Plasmodium heme biosynthesis: To be or not to be essential?	2	7	2.57	0.0016	9606.ENSP00000372326,9606.ENSP00000386284	FECH,ALAD
PMID:27861576	(2016) Evolution of the Tetrapyrrole Biosynthetic Pathway in Secondary Algae: Conservation, Redundancy and Replacement.	2	7	2.57	0.0016	9606.ENSP00000372326,9606.ENSP00000386284	FECH,ALAD
PMID:25428262	(2015) Disruption of SF3B1 results in deregulated expression and splicing of key genes and pathways in myelodysplastic syndrome hematopoietic stem and progenitor cells.	3	67	1.77	0.0016	9606.ENSP00000253577,9606.ENSP00000372326,9606.ENSP00000386284	ABCB7,FECH,ALAD
PMID:25586641	(2015) Optimizing cofactor availability for the production of recombinant heme peroxidase in Pichia pastoris.	2	7	2.57	0.0016	9606.ENSP00000372326,9606.ENSP00000386284	FECH,ALAD
PMID:25592245	(2015) Initiation of protein-primed picornavirus RNA synthesis.	2	7	2.57	0.0016	9606.ENSP00000305556,9606.ENSP00000352438	PCBP1,PCBP2
PMID:24056384	(2013) Identification of adenine nucleotide translocase 4 inhibitors by molecular docking.	2	7	2.57	0.0016	9606.ENSP00000281456,9606.ENSP00000360671	SLC25A4,SLC25A5
PMID:24133640	(2013) Genomic and expression analysis of a solute carrier protein (CcSLC25a5) gene from Cyprinus carpio Linnaeus.	2	7	2.57	0.0016	9606.ENSP00000281456,9606.ENSP00000360671	SLC25A4,SLC25A5
PMID:22438951	(2012) The 3' untranslated region of the rabies virus glycoprotein mRNA specifically interacts with cellular PCBP2 protein and promotes transcript stability.	2	7	2.57	0.0016	9606.ENSP00000305556,9606.ENSP00000352438	PCBP1,PCBP2
PMID:22950017	(2012) Human mitochondrial ferritin improves respiratory function in yeast mutants deficient in iron-sulfur cluster biogenesis, but is not a functional homologue of yeast frataxin.	2	7	2.57	0.0016	9606.ENSP00000253577,9606.ENSP00000372326	ABCB7,FECH
PMID:19366611	(2009) Adenine nucleotide translocator 1 deficiency increases resistance of mouse brain and neurons to excitotoxic insults.	2	7	2.57	0.0016	9606.ENSP00000281456,9606.ENSP00000360671	SLC25A4,SLC25A5
PMID:19120116	(2008) Post-transcriptional regulation of tyrosine hydroxylase expression in adrenal medulla and brain.	2	7	2.57	0.0016	9606.ENSP00000305556,9606.ENSP00000352438	PCBP1,PCBP2
PMID:30971946	(2019) Physical Activity Associated Proteomics of Skeletal Muscle: Being Physically Active in Daily Life May Protect Skeletal Muscle From Aging.	3	71	1.74	0.0017	9606.ENSP00000281456,9606.ENSP00000352438,9606.ENSP00000360671	SLC25A4,PCBP2,SLC25A5
PMID:32119874	(2020) Heterogeneous Nuclear Ribonucleoproteins Participate in Hepatitis E Virus Replication.	2	8	2.51	0.0018	9606.ENSP00000305556,9606.ENSP00000352438	PCBP1,PCBP2
PMID:32647012	(2020) PCBP1 and PCBP2 both bind heavily oxidized RNA but cause opposing outcomes, suppressing or increasing apoptosis under oxidative conditions.	2	8	2.51	0.0018	9606.ENSP00000305556,9606.ENSP00000352438	PCBP1,PCBP2
PMID:30485761	(2019) Mitochondrial Iron in Human Health and Disease.	3	75	1.72	0.0018	9606.ENSP00000253577,9606.ENSP00000305556,9606.ENSP00000428845	ABCB7,PCBP1,VDAC3
PMID:31231532	(2019) Transcriptome profiling reveals the roles of pigment mechanisms in postharvest broccoli yellowing.	2	8	2.51	0.0018	9606.ENSP00000372326,9606.ENSP00000386284	FECH,ALAD
PMID:29343855	(2018) The ferroptosis inducer erastin irreversibly inhibits system xc- and synergizes with cisplatin to increase cisplatin's cytotoxicity in cancer cells.	2	8	2.51	0.0018	9606.ENSP00000367123,9606.ENSP00000428845	SLC3A2,VDAC3
PMID:29892051	(2018) Ant1 mutant mice bridge the mitochondrial and serotonergic dysfunctions in bipolar disorder.	2	8	2.51	0.0018	9606.ENSP00000281456,9606.ENSP00000360671	SLC25A4,SLC25A5
PMID:28655775	(2017) The iron chaperone poly(rC)-binding protein 2 forms a metabolon with the heme oxygenase 1cytochrome P450 reductase complex for heme catabolism and iron transfer.	2	8	2.51	0.0018	9606.ENSP00000305556,9606.ENSP00000352438	PCBP1,PCBP2
PMID:29238562	(2017) Colorful seashells: Identification of haem pathway genes associated with the synthesis of porphyrin shell color in marine snails.	2	8	2.51	0.0018	9606.ENSP00000372326,9606.ENSP00000386284	FECH,ALAD
PMID:25989254	(2016) A pair of light signaling factors FHY3 and FAR1 regulates plant immunity by modulating chlorophyll biosynthesis.	2	8	2.51	0.0018	9606.ENSP00000372326,9606.ENSP00000386284	FECH,ALAD
PMID:27050133	(2016) T-to-R switch of muscle fructose-1,6-bisphosphatase involves fundamental changes of secondary and quaternary structure.	2	8	2.51	0.0018	9606.ENSP00000360671,9606.ENSP00000428845	SLC25A5,VDAC3
PMID:27090214	(2016) Evaluation of the in vitro expression of ATP binding-cassette (ABC) proteins in an Ixodes ricinus cell line exposed to ivermectin.	2	8	2.51	0.0018	9606.ENSP00000253577,9606.ENSP00000382342	ABCB7,ABCC1
PMID:27193376	(2016) Heme pathway evolution in kinetoplastid protists.	2	8	2.51	0.0018	9606.ENSP00000372326,9606.ENSP00000386284	FECH,ALAD
PMID:27302059	(2016) Iron Export through the Transporter Ferroportin 1 Is Modulated by the Iron Chaperone PCBP2.	2	8	2.51	0.0018	9606.ENSP00000305556,9606.ENSP00000352438	PCBP1,PCBP2
PMID:27374330	(2016) The Secreted Enzyme PM20D1 Regulates Lipidated Amino Acid Uncouplers of Mitochondria.	2	8	2.51	0.0018	9606.ENSP00000281456,9606.ENSP00000360671	SLC25A4,SLC25A5
PMID:27557078	(2016) Lipopolysaccharide treatment induces genome-wide pre-mRNA splicing pattern changes in mouse bone marrow stromal stem cells.	3	72	1.74	0.0018	9606.ENSP00000253024,9606.ENSP00000305556,9606.ENSP00000352438	TRIM28,PCBP1,PCBP2
PMID:23349629	(2013) Make it, take it, or leave it: heme metabolism of parasites.	2	8	2.51	0.0018	9606.ENSP00000372326,9606.ENSP00000386284	FECH,ALAD
PMID:23516484	(2013) Identification of a bacteria-like ferrochelatase in Strongyloides venezuelensis, an animal parasitic nematode.	2	8	2.51	0.0018	9606.ENSP00000372326,9606.ENSP00000386284	FECH,ALAD
PMID:24065975	(2013) Thiol-based redox control of enzymes involved in the tetrapyrrole biosynthesis pathway in plants.	2	8	2.51	0.0018	9606.ENSP00000372326,9606.ENSP00000386284	FECH,ALAD
PMID:22703180	(2012) Mechanisms of mammalian iron homeostasis.	3	76	1.71	0.0018	9606.ENSP00000253577,9606.ENSP00000305556,9606.ENSP00000372326	ABCB7,PCBP1,FECH
PMID:21348856	(2011) Regulation of cellular iron metabolism.	3	76	1.71	0.0018	9606.ENSP00000253577,9606.ENSP00000305556,9606.ENSP00000372326	ABCB7,PCBP1,FECH
PMID:21853145	(2011) Identification and phylogenetic analysis of heme synthesis genes in trypanosomatids and their bacterial endosymbionts.	2	8	2.51	0.0018	9606.ENSP00000372326,9606.ENSP00000386284	FECH,ALAD
PMID:19167530	(2009) Differential CpG island methylation of murine adenine nucleotide translocase genes.	2	8	2.51	0.0018	9606.ENSP00000281456,9606.ENSP00000360671	SLC25A4,SLC25A5
PMID:19597542	(2009) The heme biosynthetic pathway of the obligate Wolbachia endosymbiont of Brugia malayi as a potential anti-filarial drug target.	2	8	2.51	0.0018	9606.ENSP00000372326,9606.ENSP00000386284	FECH,ALAD
PMID:16573691	(2006) Bradyrhizobium japonicum senses iron through the status of haem to regulate iron homeostasis and metabolism.	2	8	2.51	0.0018	9606.ENSP00000372326,9606.ENSP00000386284	FECH,ALAD
PMID:31985041	(2020) 3D structure of the transporter ABCG2-What's new?	2	9	2.46	0.0019	9606.ENSP00000253577,9606.ENSP00000382342	ABCB7,ABCC1
PMID:31489369	(2019) Inhibition of mitochondrial permeability transition by deletion of the ANT family and CypD.	2	9	2.46	0.0019	9606.ENSP00000281456,9606.ENSP00000360671	SLC25A4,SLC25A5
PMID:30419859	(2018) Porphyrins are increased in the faeces of patients with prostate cancer: a case-control study.	2	9	2.46	0.0019	9606.ENSP00000372326,9606.ENSP00000386284	FECH,ALAD
PMID:27990150	(2016) Transcriptional Regulation of Tetrapyrrole Biosynthesis in Arabidopsis thaliana.	2	9	2.46	0.0019	9606.ENSP00000372326,9606.ENSP00000386284	FECH,ALAD
PMID:25245479	(2015) Iron-sulfur cluster biogenesis in mammalian cells: New insights into the molecular mechanisms of cluster delivery.	3	78	1.7	0.0019	9606.ENSP00000253577,9606.ENSP00000372326,9606.ENSP00000412698	ABCB7,FECH,MMS19
PMID:24894379	(2014) A framework for application of metabolic modeling in yeast to predict the effects of nsSNV in human orthologs.	2	9	2.46	0.0019	9606.ENSP00000372326,9606.ENSP00000386284	FECH,ALAD
PMID:23308205	(2013) PORPHOBILINOGEN DEAMINASE deficiency alters vegetative and reproductive development and causes lesions in Arabidopsis.	2	9	2.46	0.0019	9606.ENSP00000372326,9606.ENSP00000386284	FECH,ALAD
PMID:23598994	(2013) Insights into the iron-ome and manganese-ome of Deltamtm1 Saccharomyces cerevisiae mitochondria.	2	9	2.46	0.0019	9606.ENSP00000253577,9606.ENSP00000372326	ABCB7,FECH
PMID:21420955	(2012) Pharmacology and potential physiological significance of schistosome multidrug resistance transporters.	2	9	2.46	0.0019	9606.ENSP00000253577,9606.ENSP00000382342	ABCB7,ABCC1
PMID:23369170	(2012) Versatile inhibitory effects of the flavonoid-derived PI3KAkt inhibitor, LY294002, on ATP-binding cassette transporters that characterize stem cells.	2	9	2.46	0.0019	9606.ENSP00000367123,9606.ENSP00000382342	SLC3A2,ABCC1
PMID:15967798	(2005) The acute box cis-element in human heavy ferritin mRNA 5'-untranslated region is a unique translation enhancer that binds poly(C)-binding proteins.	2	9	2.46	0.0019	9606.ENSP00000305556,9606.ENSP00000352438	PCBP1,PCBP2
PMID:32183390	(2020) Proteomics Analysis Reveals that Warburg Effect along with Modification in Lipid Metabolism Improves In Vitro Embryo Development under Low Oxygen.	2	10	2.42	0.0022	9606.ENSP00000339787,9606.ENSP00000367123	ACSL4,SLC3A2
PMID:29362479	(2018) Molecular mechanisms of cell death: recommendations of the Nomenclature Committee on Cell Death 2018.	4	253	1.31	0.0022	9606.ENSP00000281456,9606.ENSP00000339787,9606.ENSP00000360671,9606.ENSP00000428845	SLC25A4,ACSL4,SLC25A5,VDAC3
PMID:29362518	(2018) A fluorescent metal-sensor study provides evidence for iron transport by transcytosis in the intestinal epithelial cells.	2	10	2.42	0.0022	9606.ENSP00000305556,9606.ENSP00000352438	PCBP1,PCBP2
PMID:30083465	(2018) Patterns in evolutionary origins of heme, chlorophyll a and isopentenyl diphosphate biosynthetic pathways suggest non-photosynthetic periods prior to plastid replacements in dinoflagellates.	2	10	2.42	0.0022	9606.ENSP00000372326,9606.ENSP00000386284	FECH,ALAD
PMID:27050514	(2016) Differential Mitochondrial Requirements for Radially and Non-radially Migrating Cortical Neurons: Implications for Mitochondrial Disorders.	2	10	2.42	0.0022	9606.ENSP00000281456,9606.ENSP00000360671	SLC25A4,SLC25A5
PMID:26143480	(2015) (1)H, (15)N and (13)C backbone resonance assignments of the N-terminal, tandem KH domains of human hnRNP E1.	2	10	2.42	0.0022	9606.ENSP00000305556,9606.ENSP00000352438	PCBP1,PCBP2
PMID:26176704	(2015) Anti-Proliferative Effect of Rosmarinus officinalis L. Extract on Human Melanoma A375 Cells.	2	10	2.42	0.0022	9606.ENSP00000305556,9606.ENSP00000352438	PCBP1,PCBP2
PMID:21444293	(2011) Sequence evidence for the presence of two tetrapyrrole pathways in Euglena gracilis.	2	10	2.42	0.0022	9606.ENSP00000372326,9606.ENSP00000386284	FECH,ALAD
PMID:21532989	(2011) Functional expression of human adenine nucleotide translocase 4 in Saccharomyces cerevisiae.	2	10	2.42	0.0022	9606.ENSP00000281456,9606.ENSP00000360671	SLC25A4,SLC25A5
PMID:21643860	(2011) PCBP2 siRNA reverses the alcohol-induced pro-fibrogenic effects in hepatic stellate cells.	2	10	2.42	0.0022	9606.ENSP00000305556,9606.ENSP00000352438	PCBP1,PCBP2
PMID:19266166	(2009) Characterization of the ATP-binding cassette transporter gene expression profile in Y79: a retinoblastoma cell line.	2	10	2.42	0.0022	9606.ENSP00000253577,9606.ENSP00000382342	ABCB7,ABCC1
PMID:19932449	(2009) Photodynamic therapy for localized infections--state of the art.	2	10	2.42	0.0022	9606.ENSP00000372326,9606.ENSP00000386284	FECH,ALAD
PMID:32722247	(2020) TCGA mRNA Expression Analysis of the Heme Biosynthesis Pathway in Diffusely Infiltrating Gliomas: A Comparison of Typically 5-ALA Fluorescent and Non-Fluorescent Gliomas.	2	11	2.38	0.0024	9606.ENSP00000372326,9606.ENSP00000386284	FECH,ALAD
PMID:29032941	(2018) Ferritin iron regulators, PCBP1 and NCOA4, respond to cellular iron status in developing red cells.	2	11	2.38	0.0024	9606.ENSP00000305556,9606.ENSP00000372326	PCBP1,FECH
PMID:30186374	(2018) Fluorescent contrast agents for tumor surgery.	2	11	2.38	0.0024	9606.ENSP00000372326,9606.ENSP00000386284	FECH,ALAD
PMID:30560001	(2018) Role of Toxic Elements in Chronic Kidney Disease.	2	11	2.38	0.0024	9606.ENSP00000372326,9606.ENSP00000386284	FECH,ALAD
PMID:26712804	(2016) Ubiquitin in the activation and attenuation of innate antiviral immunity.	3	88	1.65	0.0024	9606.ENSP00000253024,9606.ENSP00000305556,9606.ENSP00000352438	TRIM28,PCBP1,PCBP2
PMID:24480778	(2014) Specific enrichment of the RNA-binding proteins PCBP1 and PCBP2 in chief cells of the murine gastric mucosa.	2	11	2.38	0.0024	9606.ENSP00000305556,9606.ENSP00000352438	PCBP1,PCBP2
PMID:24560558	(2014) Two steps forward, one step back: determining XPD helicase mechanism by single-molecule fluorescence and high-resolution optical tweezers.	2	11	2.38	0.0024	9606.ENSP00000360671,9606.ENSP00000412698	SLC25A5,MMS19
PMID:22408429	(2012) Yeast mitochondrial interactosome model: metabolon membrane proteins complex involved in the channeling of ADPATP.	2	11	2.38	0.0024	9606.ENSP00000281456,9606.ENSP00000360671	SLC25A4,SLC25A5
PMID:22923205	(2012) The effect of occupational lead exposure on blood levels of zinc, iron, copper, selenium and related proteins.	2	11	2.38	0.0024	9606.ENSP00000372326,9606.ENSP00000386284	FECH,ALAD
PMID:20131227	(2010) Proteomic analysis by two-dimensional electrophoresis to identify the normal human chondrocyte proteome stimulated by tumor necrosis factor alpha and interleukin-1beta.	2	11	2.38	0.0024	9606.ENSP00000339787,9606.ENSP00000386284	ACSL4,ALAD
PMID:31963603	(2020) Drosophila as a Model Organism to Understand the Effects during Development of TFIIH-Related Human Diseases.	2	12	2.34	0.0027	9606.ENSP00000360671,9606.ENSP00000412698	SLC25A5,MMS19
PMID:28922394	(2017) Sequence features of viral and human Internal Ribosome Entry Sites predictive of their activity.	2	12	2.34	0.0027	9606.ENSP00000305556,9606.ENSP00000352438	PCBP1,PCBP2
PMID:26861413	(2016) Identification of a nucleotide in 5' untranslated region contributing to virus replication and virulence of Coxsackievirus A16.	2	12	2.34	0.0027	9606.ENSP00000305556,9606.ENSP00000352438	PCBP1,PCBP2
PMID:25765049	(2015) Predicting functional and regulatory divergence of a drug resistance transporter gene in the human malaria parasite.	2	12	2.34	0.0027	9606.ENSP00000372326,9606.ENSP00000386284	FECH,ALAD
PMID:26058921	(2015) PsANT, the adenine nucleotide translocase of Puccinia striiformis, promotes cell death and fungal growth.	2	12	2.34	0.0027	9606.ENSP00000281456,9606.ENSP00000428845	SLC25A4,VDAC3
PMID:26357631	(2015) Acute Hepatic Porphyria.	2	12	2.34	0.0027	9606.ENSP00000372326,9606.ENSP00000386284	FECH,ALAD
PMID:21945520	(2012) Mitochondrial adenine nucleotide transport and cardioprotection.	2	12	2.34	0.0027	9606.ENSP00000360671,9606.ENSP00000428845	SLC25A5,VDAC3
PMID:21880596	(2011) Far upstream element binding protein 1 binds the internal ribosomal entry site of enterovirus 71 and enhances viral translation and viral growth.	2	12	2.34	0.0027	9606.ENSP00000305556,9606.ENSP00000352438	PCBP1,PCBP2
PMID:24310600	(2011) Transporter-Mediated Drug Interaction Strategy for 5-Aminolevulinic Acid (ALA)-Based Photodynamic Diagnosis of Malignant Brain Tumor: Molecular Design of ABCG2 Inhibitors.	2	12	2.34	0.0027	9606.ENSP00000372326,9606.ENSP00000382342	FECH,ABCC1
PMID:19446305	(2009) Altered interactions between stem-loop IV within the 5' noncoding region of coxsackievirus RNA and poly(rC) binding protein 2: effects on IRES-mediated translation and viral infectivity.	2	12	2.34	0.0027	9606.ENSP00000305556,9606.ENSP00000352438	PCBP1,PCBP2
PMID:19477221	(2009) Down-regulation of aminolevulinate synthase, the rate-limiting enzyme for heme biosynthesis in Alzheimer's disease.	2	12	2.34	0.0027	9606.ENSP00000372326,9606.ENSP00000386284	FECH,ALAD
PMID:15003118	(2004) The ABC transporter gene family of Caenorhabditis elegans has implications for the evolutionary dynamics of multidrug resistance in eukaryotes.	2	12	2.34	0.0027	9606.ENSP00000253577,9606.ENSP00000382342	ABCB7,ABCC1
PMID:10620603	(2000) The HIV-1 viral protein R induces apoptosis via a direct effect on the mitochondrial permeability transition pore.	2	12	2.34	0.0027	9606.ENSP00000281456,9606.ENSP00000360671	SLC25A4,SLC25A5
PMID:30827740	(2019) Xist Deletional Analysis Reveals an Interdependency between Xist RNA and Polycomb Complexes for Spreading along the Inactive X.	2	13	2.3	0.003	9606.ENSP00000305556,9606.ENSP00000352438	PCBP1,PCBP2
PMID:30993878	(2019) Augmenter of liver regeneration protects the kidney from ischaemia-reperfusion injury in ferroptosis.	2	13	2.3	0.003	9606.ENSP00000339787,9606.ENSP00000367123	ACSL4,SLC3A2
PMID:28336806	(2017) Fluorouracil Enhances Photodynamic Therapy of Squamous Cell Carcinoma via a p53-Independent Mechanism that Increases Protoporphyrin IX levels and Tumor Cell Death.	2	13	2.3	0.003	9606.ENSP00000372326,9606.ENSP00000386284	FECH,ALAD
PMID:28520766	(2017) Transcriptomic analysis of salt stress responsive genes in Rhazya stricta.	2	13	2.3	0.003	9606.ENSP00000372326,9606.ENSP00000386284	FECH,ALAD
PMID:29138420	(2017) Expression of both poly r(C) binding protein 1 (PCBP1) and miRNA-3978 is suppressed in peritoneal gastric cancer metastasis.	2	13	2.3	0.003	9606.ENSP00000305556,9606.ENSP00000352438	PCBP1,PCBP2
PMID:25958392	(2015) PhyloGene server for identification and visualization of co-evolving proteins using normalized phylogenetic profiles.	2	13	2.3	0.003	9606.ENSP00000372326,9606.ENSP00000386284	FECH,ALAD
PMID:26173178	(2015) Deconvoluting heme biosynthesis to target blood-stage malaria parasites.	2	13	2.3	0.003	9606.ENSP00000372326,9606.ENSP00000386284	FECH,ALAD
PMID:26240390	(2015) Eggshell color in brown-egg laying hens - a review.	2	13	2.3	0.003	9606.ENSP00000372326,9606.ENSP00000386284	FECH,ALAD
PMID:25406089	(2014) PTB binds to the 3' untranslated region of the human astrovirus type 8: a possible role in viral replication.	2	13	2.3	0.003	9606.ENSP00000305556,9606.ENSP00000352438	PCBP1,PCBP2
PMID:23720443	(2013) ATP-binding cassette B10 regulates early steps of heme synthesis.	2	13	2.3	0.003	9606.ENSP00000253577,9606.ENSP00000372326	ABCB7,FECH
PMID:21982778	(2012) Visualization and quantification of cardiac mitochondrial protein clusters with STED microscopy.	2	13	2.3	0.003	9606.ENSP00000281456,9606.ENSP00000428845	SLC25A4,VDAC3
PMID:22633452	(2012) Iron homeostasis regulates the activity of the microRNA pathway through poly(C)-binding protein 2.	2	13	2.3	0.003	9606.ENSP00000305556,9606.ENSP00000352438	PCBP1,PCBP2
PMID:23135403	(2012) Mitochondrial Atpif1 regulates haem synthesis in developing erythroblasts.	2	13	2.3	0.003	9606.ENSP00000253577,9606.ENSP00000372326	ABCB7,FECH
PMID:21288761	(2011) Iron chaperones for mitochondrial Fe-S cluster biosynthesis and ferritin iron storage.	2	13	2.3	0.003	9606.ENSP00000305556,9606.ENSP00000352438	PCBP1,PCBP2
PMID:18656221	(2008) The linker domain of poly(rC) binding protein 2 is a major determinant in poliovirus cap-independent translation.	2	13	2.3	0.003	9606.ENSP00000305556,9606.ENSP00000352438	PCBP1,PCBP2
PMID:30174309	(2019) Mitochondrial DNA Variation Dictates Expressivity and Progression of Nuclear DNA Mutations Causing Cardiomyopathy.	2	14	2.27	0.0032	9606.ENSP00000281456,9606.ENSP00000360671	SLC25A4,SLC25A5
PMID:31167906	(2019) Programmed -2-1 Ribosomal Frameshifting in Simarteriviruses: an Evolutionarily Conserved Mechanism.	2	14	2.27	0.0032	9606.ENSP00000305556,9606.ENSP00000352438	PCBP1,PCBP2
PMID:29856826	(2018) Hepatitis C virus core protein triggers abnormal porphyrin metabolism in human hepatocellular carcinoma cells.	2	14	2.27	0.0032	9606.ENSP00000372326,9606.ENSP00000386284	FECH,ALAD
PMID:27110132	(2016) Identification of HSPA8 as a candidate biomarker for endometrial carcinoma by using iTRAQ-based proteomic analysis.	2	14	2.27	0.0032	9606.ENSP00000305556,9606.ENSP00000352438	PCBP1,PCBP2
PMID:25818881	(2015) Translocator protein-mediated pharmacology of cholesterol transport and steroidogenesis.	2	14	2.27	0.0032	9606.ENSP00000281456,9606.ENSP00000428845	SLC25A4,VDAC3
PMID:24518398	(2014) Environmental toxicants and autism spectrum disorders: a systematic review.	2	14	2.27	0.0032	9606.ENSP00000382342,9606.ENSP00000386284	ABCC1,ALAD
PMID:23052037	(2013) Polymorphisms in genes encoding potential mercury transporters and urine mercury concentrations in populations exposed to mercury vapor from gold mining.	2	14	2.27	0.0032	9606.ENSP00000367123,9606.ENSP00000382342	SLC3A2,ABCC1
PMID:23189181	(2012) Mitochondrial localization of ABC transporter ABCG2 and its function in 5-aminolevulinic acid-mediated protoporphyrin IX accumulation.	2	14	2.27	0.0032	9606.ENSP00000253577,9606.ENSP00000372326	ABCB7,FECH
PMID:22069490	(2011) A single nucleotide in stem loop II of 5'-untranslated region contributes to virulence of enterovirus 71 in mice.	2	14	2.27	0.0032	9606.ENSP00000305556,9606.ENSP00000352438	PCBP1,PCBP2
PMID:29553924	(2018) Porphyria: What Is It and Who Should Be Evaluated?	2	15	2.24	0.0035	9606.ENSP00000372326,9606.ENSP00000386284	FECH,ALAD
PMID:30670967	(2018) Unveiling Active Constituents and Potential Targets Related to the Hematinic Effect of Steamed Panax notoginseng Using Network Pharmacology Coupled With Multivariate Data Analyses.	2	15	2.24	0.0035	9606.ENSP00000372326,9606.ENSP00000386284	FECH,ALAD
PMID:28740143	(2017) Downregulation of ALAS1 by nicarbazin treatment underlies the reduced synthesis of protoporphyrin IX in shell gland of laying hens.	2	15	2.24	0.0035	9606.ENSP00000372326,9606.ENSP00000386284	FECH,ALAD
PMID:27240733	(2016) Light-induced depigmentation in planarians models the pathophysiology of acute porphyrias.	2	15	2.24	0.0035	9606.ENSP00000372326,9606.ENSP00000386284	FECH,ALAD
PMID:26516850	(2015) Aminolevulinic Acid-Based Tumor Detection and Therapy: Molecular Mechanisms and Strategies for Enhancement.	2	15	2.24	0.0035	9606.ENSP00000372326,9606.ENSP00000386284	FECH,ALAD
PMID:23608607	(2013) MicroRNA-210 decreases heme levels by targeting ferrochelatase in cardiomyocytes.	2	15	2.24	0.0035	9606.ENSP00000372326,9606.ENSP00000386284	FECH,ALAD
PMID:23691016	(2013) Chronic unpredictable stress (CUS)-induced anxiety and related mood disorders in a zebrafish model: altered brain proteome profile implicates mitochondrial dysfunction.	2	15	2.24	0.0035	9606.ENSP00000360671,9606.ENSP00000428845	SLC25A5,VDAC3
PMID:23940783	(2013) Poly (C)-binding protein 1 regulates p63 expression through mRNA stability.	2	15	2.24	0.0035	9606.ENSP00000305556,9606.ENSP00000352438	PCBP1,PCBP2
PMID:24026233	(2013) Novel function of the poly(c)-binding protein Alfa-CP2 as a transcriptional activator that binds to single-stranded DNA sequences.	2	15	2.24	0.0035	9606.ENSP00000305556,9606.ENSP00000352438	PCBP1,PCBP2
PMID:21692371	(2011) Xenobiotic efflux in bacteria and fungi: a genomics update.	2	15	2.24	0.0035	9606.ENSP00000253577,9606.ENSP00000382342	ABCB7,ABCC1
PMID:21807844	(2011) Vitamin D3 enhances the apoptotic response of epithelial tumors to aminolevulinate-based photodynamic therapy.	2	15	2.24	0.0035	9606.ENSP00000372326,9606.ENSP00000386284	FECH,ALAD
PMID:17426136	(2007) Crystal structure of the third KH domain of human poly(C)-binding protein-2 in complex with a C-rich strand of human telomeric DNA at 1.6 A resolution.	2	15	2.24	0.0035	9606.ENSP00000305556,9606.ENSP00000352438	PCBP1,PCBP2
PMID:17623069	(2007) Epidemics to eradication: the modern history of poliomyelitis.	2	15	2.24	0.0035	9606.ENSP00000305556,9606.ENSP00000352438	PCBP1,PCBP2
PMID:32024968	(2020) mPTP opening caused by Cdk5 loss is due to increased mitochondrial Ca2+ uptake.	2	16	2.21	0.0037	9606.ENSP00000339787,9606.ENSP00000428845	ACSL4,VDAC3
PMID:31328784	(2019) Nephromyces Represents a Diverse and Novel Lineage of the Apicomplexa That Has Retained Apicoplasts.	2	16	2.21	0.0037	9606.ENSP00000372326,9606.ENSP00000386284	FECH,ALAD
PMID:30451920	(2018) Characterization of a new N-terminally acetylated extra-mitochondrial isoform of frataxin in human erythrocytes.	2	16	2.21	0.0037	9606.ENSP00000372326,9606.ENSP00000412698	FECH,MMS19
PMID:25627919	(2015) Role of the N-terminal transmembrane domain in the endo-lysosomal targeting and function of the human ABCB6 protein.	2	16	2.21	0.0037	9606.ENSP00000253577,9606.ENSP00000382342	ABCB7,ABCC1
PMID:26258982	(2015) ATP Binding Cassette Transporter Mediates Both Heme and Pesticide Detoxification in Tick Midgut Cells.	2	16	2.21	0.0037	9606.ENSP00000253577,9606.ENSP00000382342	ABCB7,ABCC1
PMID:26713853	(2015) Specific Tandem 3'UTR Patterns and Gene Expression Profiles in Mouse Thy1+ Germline Stem Cells.	2	16	2.21	0.0037	9606.ENSP00000305556,9606.ENSP00000352438	PCBP1,PCBP2
PMID:26717566	(2015) Oxygen Availability for Porphyrin Biosynthesis Enzymes Determines the Production of Protoporphyrin IX (PpIX) during Hypoxia.	2	16	2.21	0.0037	9606.ENSP00000372326,9606.ENSP00000386284	FECH,ALAD
PMID:25271645	(2014) Interaction between Nbp35 and Cfd1 proteins of cytosolic Fe-S cluster assembly reveals a stable complex formation in Entamoeba histolytica.	2	16	2.21	0.0037	9606.ENSP00000360671,9606.ENSP00000412698	SLC25A5,MMS19
PMID:23173782	(2013) RACK1 identified as the PCBP1-interacting protein with a novel functional role on the regulation of human MOR gene expression.	2	16	2.21	0.0037	9606.ENSP00000305556,9606.ENSP00000352438	PCBP1,PCBP2
PMID:23970947	(2013) Adenine nucleotide translocase, mitochondrial stress, and degenerative cell death.	2	16	2.21	0.0037	9606.ENSP00000281456,9606.ENSP00000360671	SLC25A4,SLC25A5
PMID:24275786	(2013) The potential role of cell penetrating peptides in the intracellular delivery of proteins for therapy of erythroid related disorders.	2	16	2.21	0.0037	9606.ENSP00000253577,9606.ENSP00000372326	ABCB7,FECH
PMID:22473856	(2012) ATP-binding cassette (ABC) transporter expression and localization in sea urchin development.	2	16	2.21	0.0037	9606.ENSP00000253577,9606.ENSP00000382342	ABCB7,ABCC1
PMID:22884976	(2012) Mitochondrial ABC transporters function: the role of ABCB10 (ABC-me) as a novel player in cellular handling of reactive oxygen species.	2	16	2.21	0.0037	9606.ENSP00000253577,9606.ENSP00000372326	ABCB7,FECH
PMID:21188243	(2010) Key Role of Human ABC Transporter ABCG2 in Photodynamic Therapy and Photodynamic Diagnosis.	2	16	2.21	0.0037	9606.ENSP00000372326,9606.ENSP00000382342	FECH,ABCC1
PMID:19010963	(2009) Far upstream element binding protein 2 interacts with enterovirus 71 internal ribosomal entry site and negatively regulates viral translation.	2	16	2.21	0.0037	9606.ENSP00000305556,9606.ENSP00000352438	PCBP1,PCBP2
PMID:30217775	(2019) Iron catalysis of lipid peroxidation in ferroptosis: Regulated enzymatic or random free radical reaction?	2	17	2.19	0.0039	9606.ENSP00000305556,9606.ENSP00000352438	PCBP1,PCBP2
PMID:30791479	(2019) Switching on Endogenous Metal Binding Proteins in Parkinson's Disease.	2	17	2.19	0.0039	9606.ENSP00000305556,9606.ENSP00000352438	PCBP1,PCBP2
PMID:30796736	(2019) Polypyrimidine Tract-Binding Protein Regulates Enterovirus 71 Translation Through Interaction with the Internal Ribosomal Entry Site.	2	17	2.19	0.0039	9606.ENSP00000305556,9606.ENSP00000352438	PCBP1,PCBP2
PMID:29695777	(2018) A SUMO-dependent feedback loop senses and controls the biogenesis of nuclear pore subunits.	2	17	2.19	0.0039	9606.ENSP00000305556,9606.ENSP00000352438	PCBP1,PCBP2
PMID:26064958	(2015) Identification of Gene and MicroRNA Signatures for Oral Cancer Developed from Oral Leukoplakia.	2	17	2.19	0.0039	9606.ENSP00000305556,9606.ENSP00000352438	PCBP1,PCBP2
PMID:26196957	(2015) Suppression of Poly(rC)-Binding Protein 4 (PCBP4) reduced cisplatin resistance in human maxillary cancer cells.	2	17	2.19	0.0039	9606.ENSP00000305556,9606.ENSP00000352438	PCBP1,PCBP2
PMID:24489775	(2014) Molecular evolution of multiple-level control of heme biosynthesis pathway in animal kingdom.	2	17	2.19	0.0039	9606.ENSP00000372326,9606.ENSP00000386284	FECH,ALAD
PMID:22037461	(2011) Proteomic analysis of lipid raft-enriched membranes isolated from internal organelles.	2	17	2.19	0.0039	9606.ENSP00000281456,9606.ENSP00000360671	SLC25A4,SLC25A5
PMID:20435134	(2010) Comparative gene expression analysis in mouse models for multiple sclerosis, Alzheimer's disease and stroke for identifying commonly regulated and disease-specific gene changes.	4	324	1.21	0.0039	9606.ENSP00000281456,9606.ENSP00000367123,9606.ENSP00000372326,9606.ENSP00000386284	SLC25A4,SLC3A2,FECH,ALAD
PMID:30057992	(2018) The role of ClpX in erythropoietic protoporphyria.	2	18	2.16	0.0042	9606.ENSP00000372326,9606.ENSP00000386284	FECH,ALAD
PMID:28579242	(2017) Mitochonic Acid 5 (MA-5) Facilitates ATP Synthase Oligomerization and Cell Survival in Various Mitochondrial Diseases.	2	18	2.16	0.0042	9606.ENSP00000281456,9606.ENSP00000360671	SLC25A4,SLC25A5
PMID:29045406	(2017) MicroRNA profiling of human primary macrophages exposed to dengue virus identifies miRNA-3614-5p as antiviral and regulator of ADAR1 expression.	2	18	2.16	0.0042	9606.ENSP00000305556,9606.ENSP00000352438	PCBP1,PCBP2
PMID:27257056	(2016) A novel role for poly(C) binding proteins in programmed ribosomal frameshifting.	2	18	2.16	0.0042	9606.ENSP00000305556,9606.ENSP00000352438	PCBP1,PCBP2
PMID:25768091	(2015) In silico screening, genotyping, molecular dynamics simulation and activity studies of SNPs in pyruvate kinase M2.	2	18	2.16	0.0042	9606.ENSP00000305556,9606.ENSP00000352438	PCBP1,PCBP2
PMID:26132003	(2015) Porphyria Diagnostics-Part 1: A Brief Overview of the Porphyrias.	2	18	2.16	0.0042	9606.ENSP00000372326,9606.ENSP00000386284	FECH,ALAD
PMID:26576339	(2015) Sphingosine kinase 2 is a chikungunya virus host factor co-localized with the viral replication complex.	2	18	2.16	0.0042	9606.ENSP00000305556,9606.ENSP00000352438	PCBP1,PCBP2
PMID:24602216	(2014) Cell and tissue tropism of enterovirus 71 and other enteroviruses infections.	2	18	2.16	0.0042	9606.ENSP00000305556,9606.ENSP00000352438	PCBP1,PCBP2
PMID:25156004	(2014) Transport in technicolor: mapping ATP-binding cassette transporters in sea urchin embryos.	2	18	2.16	0.0042	9606.ENSP00000253577,9606.ENSP00000382342	ABCB7,ABCC1
PMID:23505521	(2013) Post-transcriptional regulation of connexin43 in H-Ras-transformed cells.	2	18	2.16	0.0042	9606.ENSP00000305556,9606.ENSP00000352438	PCBP1,PCBP2
PMID:19233198	(2009) The molecular composition of the mitochondrial permeability transition pore.	2	18	2.16	0.0042	9606.ENSP00000281456,9606.ENSP00000428845	SLC25A4,VDAC3
PMID:14720305	(2004) TGF-beta1 induction of the adenine nucleotide translocator 1 in astrocytes occurs through Smads and Sp1 transcription factors.	2	18	2.16	0.0042	9606.ENSP00000281456,9606.ENSP00000360671	SLC25A4,SLC25A5
PMID:31086989	(2019) A CRISPRCas9 Whole-Genome Screen Identifies Genes Required for Aryl Hydrocarbon Receptor-Dependent Induction of Functional CYP1A1.	2	19	2.14	0.0045	9606.ENSP00000372326,9606.ENSP00000386284	FECH,ALAD
PMID:28667781	(2018) Translocator protein (18 kDa): an update on its function in steroidogenesis.	2	19	2.14	0.0045	9606.ENSP00000281456,9606.ENSP00000428845	SLC25A4,VDAC3
PMID:28666471	(2017) Heterogeneous ribonuclear protein E2 (hnRNP E2) is associated with TDP-43-immunoreactive neurites in Semantic Dementia but not with other TDP-43 pathological subtypes of Frontotemporal Lobar Degeneration.	2	19	2.14	0.0045	9606.ENSP00000305556,9606.ENSP00000352438	PCBP1,PCBP2
PMID:28983190	(2017) Ion Mobility-Mass Spectrometry Reveals Evidence of Specific Complex Formation between Human Histone Deacetylase 8 and Poly-r(C)-binding Protein 1.	2	19	2.14	0.0045	9606.ENSP00000305556,9606.ENSP00000352438	PCBP1,PCBP2
PMID:29157307	(2017) Multidrug resistance-associated protein 4 is a bile transporter of Clonorchis sinensis simulated by in silico docking.	2	19	2.14	0.0045	9606.ENSP00000253577,9606.ENSP00000382342	ABCB7,ABCC1
PMID:27357307	(2016) Targeting the polyamine-hypusine circuit for the prevention and treatment of cancer.	2	19	2.14	0.0045	9606.ENSP00000305556,9606.ENSP00000352438	PCBP1,PCBP2
PMID:27527860	(2016) Her2 oncogene transformation enhances 5-aminolevulinic acid-mediated protoporphyrin IX production and photodynamic therapy response.	2	19	2.14	0.0045	9606.ENSP00000372326,9606.ENSP00000386284	FECH,ALAD
PMID:22344691	(2012) Contribution of the first K-homology domain of poly(C)-binding protein 1 to its affinity and specificity for C-rich oligonucleotides.	2	19	2.14	0.0045	9606.ENSP00000305556,9606.ENSP00000352438	PCBP1,PCBP2
PMID:20977778	(2010) Genome-wide identification and evolution of ATP-binding cassette transporters in the ciliate Tetrahymena thermophila: A case of functional divergence in a multigene family.	2	19	2.14	0.0045	9606.ENSP00000253577,9606.ENSP00000382342	ABCB7,ABCC1
PMID:18453338	(2008) A proteomics approach for identification of single strand DNA-binding proteins involved in transcriptional regulation of mouse mu opioid receptor gene.	2	19	2.14	0.0045	9606.ENSP00000305556,9606.ENSP00000352438	PCBP1,PCBP2
PMID:15731341	(2005) Structure and RNA binding of the third KH domain of poly(C)-binding protein 1.	2	19	2.14	0.0045	9606.ENSP00000305556,9606.ENSP00000352438	PCBP1,PCBP2
PMID:30836997	(2019) Inflammatory, regulatory, and autophagy co-expression modules and hub genes underlie the peripheral immune response to human intracerebral hemorrhage.	3	126	1.49	0.0046	9606.ENSP00000372326,9606.ENSP00000386284,9606.ENSP00000428845	FECH,ALAD,VDAC3
PMID:30766957	(2019) Acute Hepatic Porphyrias: Review and Recent Progress.	2	20	2.12	0.0048	9606.ENSP00000372326,9606.ENSP00000386284	FECH,ALAD
PMID:27599036	(2016) A Novel Role for Progesterone Receptor Membrane Component 1 (PGRMC1): A Partner and Regulator of Ferrochelatase.	2	20	2.12	0.0048	9606.ENSP00000253577,9606.ENSP00000372326	ABCB7,FECH
PMID:25685688	(2015) High fat diet-induced modifications in membrane lipid and mitochondrial-membrane protein signatures precede the development of hepatic insulin resistance in mice.	2	20	2.12	0.0048	9606.ENSP00000360671,9606.ENSP00000428845	SLC25A5,VDAC3
PMID:25077793	(2014) mRNA decay factor AUF1 binds the internal ribosomal entry site of enterovirus 71 and inhibits virus replication.	2	20	2.12	0.0048	9606.ENSP00000305556,9606.ENSP00000352438	PCBP1,PCBP2
PMID:22978616	(2012) Computational identification of transcriptionally co-regulated genes, validation with the four ANT isoform genes.	2	20	2.12	0.0048	9606.ENSP00000281456,9606.ENSP00000360671	SLC25A4,SLC25A5
PMID:23131833	(2012) Picornavirus modification of a host mRNA decay protein.	2	20	2.12	0.0048	9606.ENSP00000305556,9606.ENSP00000352438	PCBP1,PCBP2
PMID:21687966	(2011) Heme biosynthesis and its regulation: towards understanding and improvement of heme biosynthesis in filamentous fungi.	2	20	2.12	0.0048	9606.ENSP00000372326,9606.ENSP00000386284	FECH,ALAD
PMID:18575625	(2008) A dual origin of the Xist gene from a protein-coding gene and a set of transposable elements.	2	20	2.12	0.0048	9606.ENSP00000253577,9606.ENSP00000281456	ABCB7,SLC25A4
PMID:32099899	(2020) Gene Silencing of Transferrin-1 Receptor as a Potential Therapeutic Target for Human Follicular and Anaplastic Thyroid Cancer.	2	21	2.09	0.0051	9606.ENSP00000352438,9606.ENSP00000367123	PCBP2,SLC3A2
PMID:32199332	(2020) Iron dyshomeostasis, lipid peroxidation and perturbed expression of cystineglutamate antiporter in Alzheimer's disease: Evidence of ferroptosis.	2	21	2.09	0.0051	9606.ENSP00000339787,9606.ENSP00000367123	ACSL4,SLC3A2
PMID:31043744	(2019) CD8+ T cells regulate tumour ferroptosis during cancer immunotherapy.	2	21	2.09	0.0051	9606.ENSP00000339787,9606.ENSP00000367123	ACSL4,SLC3A2
PMID:32009984	(2019) Active Turnover of Heme in Hibernation Period in Mammals.	2	21	2.09	0.0051	9606.ENSP00000372326,9606.ENSP00000386284	FECH,ALAD
PMID:29906468	(2018) Liver metabolomics in a mouse model of erythropoietic protoporphyria.	2	21	2.09	0.0051	9606.ENSP00000372326,9606.ENSP00000382342	FECH,ABCC1
PMID:30057276	(2018) Small RNAs Gained during Epididymal Transit of Sperm Are Essential for Embryonic Development in Mice.	2	21	2.09	0.0051	9606.ENSP00000253024,9606.ENSP00000305556	TRIM28,PCBP1
PMID:30590906	(2018) BC200 RNA: An Emerging Therapeutic Target and Diagnostic Marker for Human Cancer.	2	21	2.09	0.0051	9606.ENSP00000305556,9606.ENSP00000352438	PCBP1,PCBP2
PMID:28678785	(2017) Dependency of a therapy-resistant state of cancer cells on a lipid peroxidase pathway.	2	21	2.09	0.0051	9606.ENSP00000339787,9606.ENSP00000367123	ACSL4,SLC3A2
PMID:26388666	(2015) MnSOD downregulation induced by extremely low 0.1 mGy single and fractionated X-rays and microgravity treatment in human neuroblastoma cell line, NB-1.	2	21	2.09	0.0051	9606.ENSP00000360671,9606.ENSP00000428845	SLC25A5,VDAC3
PMID:24653705	(2014) Membrane transporters in a human genome-scale metabolic knowledgebase and their implications for disease.	3	134	1.47	0.0051	9606.ENSP00000253577,9606.ENSP00000367123,9606.ENSP00000382342	ABCB7,SLC3A2,ABCC1
PMID:24926268	(2014) Iron, hepcidin, and the metal connection.	2	21	2.09	0.0051	9606.ENSP00000372326,9606.ENSP00000386284	FECH,ALAD
PMID:22668786	(2013) Transition metals and mitochondrial metabolism in the heart.	2	21	2.09	0.0051	9606.ENSP00000253577,9606.ENSP00000372326	ABCB7,FECH
PMID:21708183	(2011) Xeroderma pigmentosum and other diseases of human premature aging and DNA repair: molecules to patients.	2	21	2.09	0.0051	9606.ENSP00000360671,9606.ENSP00000412698	SLC25A5,MMS19
PMID:21980221	(2011) Unveiling the roles of the glutathione redox system in vivo by analyzing genetically modified mice.	2	21	2.09	0.0051	9606.ENSP00000367123,9606.ENSP00000382342	SLC3A2,ABCC1
PMID:19284986	(2009) Poly(C)-binding proteins as transcriptional regulators of gene expression.	2	21	2.09	0.0051	9606.ENSP00000305556,9606.ENSP00000352438	PCBP1,PCBP2
PMID:17451601	(2007) hnRNP E1 and E2 have distinct roles in modulating HIV-1 gene expression.	2	21	2.09	0.0051	9606.ENSP00000305556,9606.ENSP00000352438	PCBP1,PCBP2
PMID:31649844	(2019) Synergistic antitumor activity of artesunate and HDAC inhibitors through elevating heme synthesis via synergistic upregulation of ALAS1 expression.	2	22	2.07	0.0053	9606.ENSP00000372326,9606.ENSP00000386284	FECH,ALAD
PMID:29688796	(2018) Cardiomyopathy-associated mutation in the ADPATP carrier reveals translation-dependent regulation of cytochrome c oxidase activity.	2	22	2.07	0.0053	9606.ENSP00000281456,9606.ENSP00000360671	SLC25A4,SLC25A5
PMID:30090612	(2018) The association between chemical-induced porphyria and hepatic cancer.	2	22	2.07	0.0053	9606.ENSP00000372326,9606.ENSP00000386284	FECH,ALAD
PMID:28245787	(2017) Maternal nutrition modulates fetal development by inducing placental efficiency changes in gilts.	2	22	2.07	0.0053	9606.ENSP00000253577,9606.ENSP00000372326	ABCB7,FECH
PMID:27415012	(2016) ABCB1 (MDR1) induction defines a common resistance mechanism in paclitaxel- and olaparib-resistant ovarian cancer cells.	2	22	2.07	0.0053	9606.ENSP00000253577,9606.ENSP00000382342	ABCB7,ABCC1
PMID:20817677	(2011) The cyclin-dependent kinase inhibitor p21 is regulated by RNA-binding protein PCBP4 via mRNA stability.	2	22	2.07	0.0053	9606.ENSP00000305556,9606.ENSP00000352438	PCBP1,PCBP2
PMID:22055506	(2011) Activation of the HIF prolyl hydroxylase by the iron chaperones PCBP1 and PCBP2.	2	22	2.07	0.0053	9606.ENSP00000305556,9606.ENSP00000352438	PCBP1,PCBP2
PMID:20683944	(2010) Transcriptome sequencing, microarray, and proteomic analyses reveal cellular and metabolic impact of hepatitis C virus infection in vitro.	2	22	2.07	0.0053	9606.ENSP00000305556,9606.ENSP00000352438	PCBP1,PCBP2
PMID:30268886	(2019) The development of the concept of ferroptosis.	2	23	2.05	0.0056	9606.ENSP00000339787,9606.ENSP00000367123	ACSL4,SLC3A2
PMID:28635594	(2017) Translation repression via modulation of the cytoplasmic poly(A)-binding protein in the inflammatory response.	2	23	2.05	0.0056	9606.ENSP00000305556,9606.ENSP00000352438	PCBP1,PCBP2
PMID:29387018	(2017) Ironing out the Details: Exploring the Role of Iron and Heme in Blood-Sucking Arthropods.	2	23	2.05	0.0056	9606.ENSP00000305556,9606.ENSP00000352438	PCBP1,PCBP2
PMID:28794999	(2016) Modulation of the p53 family network by RNA-binding proteins.	2	23	2.05	0.0056	9606.ENSP00000305556,9606.ENSP00000352438	PCBP1,PCBP2
PMID:24917819	(2014) Dysregulation of cellular iron metabolism in Friedreich ataxia: from primary iron-sulfur cluster deficit to mitochondrial iron accumulation.	2	23	2.05	0.0056	9606.ENSP00000253577,9606.ENSP00000372326	ABCB7,FECH
PMID:31554309	(2019) Nitric Oxide Donor NOC-18-Induced Changes of Mitochondrial Phosphoproteome in Rat Cardiac Ischemia Model.	2	24	2.04	0.006	9606.ENSP00000281456,9606.ENSP00000428845	SLC25A4,VDAC3
PMID:27061491	(2016) Roles of Fe-S proteins: from cofactor synthesis to iron homeostasis to protein synthesis.	2	24	2.04	0.006	9606.ENSP00000253577,9606.ENSP00000372326	ABCB7,FECH
PMID:24332849	(2013) USP10 antagonizes c-Myc transcriptional activation through SIRT6 stabilization to suppress tumor formation.	2	24	2.04	0.006	9606.ENSP00000253024,9606.ENSP00000255631	TRIM28,HSPBP1
PMID:22431556	(2012) BRCA1p220 loss triggers BRCA1-IRIS overexpression via mRNA stabilization in breast cancer cells.	2	24	2.04	0.006	9606.ENSP00000305556,9606.ENSP00000352438	PCBP1,PCBP2
PMID:32170066	(2020) 'Iron free' zinc oxide nanoparticles with ion-leaking properties disrupt intracellular ROS and iron homeostasis to induce ferroptosis.	2	25	2.02	0.0064	9606.ENSP00000339787,9606.ENSP00000428845	ACSL4,VDAC3
PMID:31681852	(2019) hnRNP E1 at the crossroads of translational regulation of epithelial-mesenchymal transition.	2	25	2.02	0.0064	9606.ENSP00000305556,9606.ENSP00000352438	PCBP1,PCBP2
PMID:28176777	(2017) Phylointeractomics reconstructs functional evolution of protein binding.	2	25	2.02	0.0064	9606.ENSP00000305556,9606.ENSP00000352438	PCBP1,PCBP2
PMID:26437604	(2015) Ironing out Ferroportin.	2	25	2.02	0.0064	9606.ENSP00000305556,9606.ENSP00000352438	PCBP1,PCBP2
PMID:25372274	(2014) Clinically important features of porphyrin and heme metabolism and the porphyrias.	2	25	2.02	0.0064	9606.ENSP00000372326,9606.ENSP00000386284	FECH,ALAD
PMID:24053514	(2013) X-linked intellectual disability type Nascimento is a clinically distinct, probably underdiagnosed entity.	2	25	2.02	0.0064	9606.ENSP00000339787,9606.ENSP00000360671	ACSL4,SLC25A5
PMID:29981833	(2019) Placental iron transport: The mechanism and regulatory circuits.	2	26	2	0.0068	9606.ENSP00000305556,9606.ENSP00000352438	PCBP1,PCBP2
PMID:30948788	(2019) The molecular machinery of regulated cell death.	3	153	1.41	0.0068	9606.ENSP00000339787,9606.ENSP00000367123,9606.ENSP00000428845	ACSL4,SLC3A2,VDAC3
PMID:31645900	(2019) Mechanisms by which PE21, an extract from the white willow Salix alba, delays chronological aging in budding yeast.	2	26	2	0.0068	9606.ENSP00000220853,9606.ENSP00000255631	EMC2,HSPBP1
PMID:31736926	(2019) Protein Interactions Network of Hepatitis E Virus RNA and Polymerase With Host Proteins.	2	26	2	0.0068	9606.ENSP00000305556,9606.ENSP00000352438	PCBP1,PCBP2
PMID:29356212	(2018) Emerging Strategies of Cancer Therapy Based on Ferroptosis.	2	26	2	0.0068	9606.ENSP00000339787,9606.ENSP00000428845	ACSL4,VDAC3
PMID:30086790	(2018) PCBP1 depletion promotes tumorigenesis through attenuation of p27Kip1 mRNA stability and translation.	2	26	2	0.0068	9606.ENSP00000305556,9606.ENSP00000352438	PCBP1,PCBP2
PMID:25096237	(2014) Genome-wide identification of whole ATP-binding cassette (ABC) transporters in the intertidal copepod Tigriopus japonicus.	2	26	2	0.0068	9606.ENSP00000253577,9606.ENSP00000382342	ABCB7,ABCC1
PMID:23394536	(2013) Lipoxygenase: an emerging target for stroke therapy.	2	26	2	0.0068	9606.ENSP00000305556,9606.ENSP00000382342	PCBP1,ABCC1
PMID:18714005	(2008) A polypyrimidine tract-binding protein-dependent pathway of mRNA stability initiates with CpG activation of primary B cells.	2	26	2	0.0068	9606.ENSP00000305556,9606.ENSP00000352438	PCBP1,PCBP2
PMID:31841561	(2019) Novel replisome-associated proteins at cellular replication forks in EBV-transformed B lymphocytes.	2	27	1.99	0.0071	9606.ENSP00000253024,9606.ENSP00000352438	TRIM28,PCBP2
PMID:30356807	(2018) Unraveling the Role of Heme in Neurodegeneration.	2	27	1.99	0.0071	9606.ENSP00000372326,9606.ENSP00000386284	FECH,ALAD
PMID:26873921	(2016) Initiation on the divergent Type I cadicivirus IRES: factor requirements and interactions with the translation apparatus.	2	27	1.99	0.0071	9606.ENSP00000305556,9606.ENSP00000352438	PCBP1,PCBP2
PMID:24910447	(2014) Determinants and implications of mRNA poly(A) tail size--does this protein make my tail look big?	2	27	1.99	0.0071	9606.ENSP00000305556,9606.ENSP00000352438	PCBP1,PCBP2
PMID:24913494	(2014) A hormone-dependent feedback-loop controls androgen receptor levels by limiting MID1, a novel translation enhancer and promoter of oncogenic signaling.	2	27	1.99	0.0071	9606.ENSP00000305556,9606.ENSP00000352438	PCBP1,PCBP2
PMID:25136288	(2014) Proteomic profile of pre - B2 lymphoblasts from children with acute lymphoblastic leukemia (ALL) in relation with the translocation (12; 21).	2	27	1.99	0.0071	9606.ENSP00000305556,9606.ENSP00000352438	PCBP1,PCBP2
PMID:22678168	(2012) Emerging roles of the spliceosomal machinery in myelodysplastic syndromes and other hematological disorders.	2	27	1.99	0.0071	9606.ENSP00000253577,9606.ENSP00000372326	ABCB7,FECH
PMID:30287339	(2019) Loss of hepatocyte Beta-catenin protects mice from experimental porphyria-associated liver injury.	2	28	1.97	0.0075	9606.ENSP00000372326,9606.ENSP00000386284	FECH,ALAD
PMID:28492233	(2017) ISCA1 is essential for mitochondrial Fe4S4 biogenesis in vivo.	2	28	1.97	0.0075	9606.ENSP00000253577,9606.ENSP00000372326	ABCB7,FECH
PMID:27013346	(2016) Astroglial glutamate transporters coordinate excitatory signaling and brain energetics.	2	28	1.97	0.0075	9606.ENSP00000281456,9606.ENSP00000428845	SLC25A4,VDAC3
PMID:20862391	(2010) Erythropoiesis and iron sulfur cluster biogenesis.	2	28	1.97	0.0075	9606.ENSP00000253577,9606.ENSP00000372326	ABCB7,FECH
PMID:18606475	(2008) Iron-sulfur cluster biogenesis and human disease.	2	28	1.97	0.0075	9606.ENSP00000253577,9606.ENSP00000372326	ABCB7,FECH
PMID:16387193	(2005) RNA viruses redirect host factors to better amplify their genome.	2	28	1.97	0.0075	9606.ENSP00000305556,9606.ENSP00000352438	PCBP1,PCBP2
PMID:12844354	(2003) Poly(A)-binding proteins: multifunctional scaffolds for the post-transcriptional control of gene expression.	2	28	1.97	0.0075	9606.ENSP00000305556,9606.ENSP00000352438	PCBP1,PCBP2
PMID:31910851	(2020) Translation control of Enterovirus A71 gene expression.	2	29	1.95	0.0078	9606.ENSP00000305556,9606.ENSP00000352438	PCBP1,PCBP2
PMID:30660177	(2019) Isolation of blue-green eggshell pigmentation-related genes from Putian duck through RNA-seq.	2	29	1.95	0.0078	9606.ENSP00000372326,9606.ENSP00000386284	FECH,ALAD
PMID:31618756	(2019) The ADPATP translocase drives mitophagy independent of nucleotide exchange.	2	29	1.95	0.0078	9606.ENSP00000281456,9606.ENSP00000360671	SLC25A4,SLC25A5
PMID:27780225	(2016) Additive Promotion of Viral Internal Ribosome Entry Site-Mediated Translation by Far Upstream Element-Binding Protein 1 and an Enterovirus 71-Induced Cleavage Product.	2	29	1.95	0.0078	9606.ENSP00000305556,9606.ENSP00000352438	PCBP1,PCBP2
PMID:21112411	(2011) Mitochondrial optic neuropathies - disease mechanisms and therapeutic strategies.	2	29	1.95	0.0078	9606.ENSP00000281456,9606.ENSP00000428845	SLC25A4,VDAC3
PMID:19654240	(2009) The human insulin receptor mRNA contains a functional internal ribosome entry segment.	2	29	1.95	0.0078	9606.ENSP00000305556,9606.ENSP00000352438	PCBP1,PCBP2
PMID:32194978	(2020) Cytoplasmic m1A reader YTHDF3 inhibits trophoblast invasion by downregulation of m1A-methylated IGF1R.	2	30	1.94	0.0082	9606.ENSP00000305556,9606.ENSP00000360671	PCBP1,SLC25A5
PMID:29852086	(2018) Crossing the Iron Gate: Why and How Transferrin Receptors Mediate Viral Entry.	2	30	1.94	0.0082	9606.ENSP00000305556,9606.ENSP00000352438	PCBP1,PCBP2
PMID:30511023	(2018) Golgi stress mediates redox imbalance and ferroptosis in human cells.	2	30	1.94	0.0082	9606.ENSP00000339787,9606.ENSP00000367123	ACSL4,SLC3A2
PMID:28900510	(2017) EGLN1c-Myc Induced Lymphoid-Specific Helicase Inhibits Ferroptosis through Lipid Metabolic Gene Expression Changes.	2	30	1.94	0.0082	9606.ENSP00000220853,9606.ENSP00000367123	EMC2,SLC3A2
PMID:26896798	(2016) AlfaCP binding to a cytosine-rich subset of polypyrimidine tracts drives a novel pathway of cassette exon splicing in the mammalian transcriptome.	2	30	1.94	0.0082	9606.ENSP00000305556,9606.ENSP00000352438	PCBP1,PCBP2
PMID:27026139	(2016) Mitochondrial iron overload: causes and consequences.	2	30	1.94	0.0082	9606.ENSP00000253577,9606.ENSP00000372326	ABCB7,FECH
PMID:20937113	(2010) Genome-wide expression patterns in physiological cardiac hypertrophy.	2	30	1.94	0.0082	9606.ENSP00000281456,9606.ENSP00000428845	SLC25A4,VDAC3
PMID:29789616	(2018) rbFOX1MBNL1 competition for CCUG RNA repeats binding contributes to myotonic dystrophy type 1type 2 differences.	2	31	1.93	0.0086	9606.ENSP00000305556,9606.ENSP00000352438	PCBP1,PCBP2
PMID:28446145	(2017) Genome-wide analysis of ATP-binding cassette (ABC) transporters in the sweetpotato whitefly, Bemisia tabaci.	2	31	1.93	0.0086	9606.ENSP00000253577,9606.ENSP00000382342	ABCB7,ABCC1
PMID:26725301	(2016) Regulators of Iron Homeostasis: New Players in Metabolism, Cell Death, and Disease.	2	31	1.93	0.0086	9606.ENSP00000305556,9606.ENSP00000352438	PCBP1,PCBP2
PMID:24141718	(2014) Remodelling of a polypyrimidine tract-binding protein complex during apoptosis activates cellular IRESs.	2	31	1.93	0.0086	9606.ENSP00000305556,9606.ENSP00000352438	PCBP1,PCBP2
PMID:24887102	(2014) Tissue-specific transcript profiling for ABC transporters in the sequestering larvae of the phytophagous leaf beetle Chrysomela populi.	2	31	1.93	0.0086	9606.ENSP00000253577,9606.ENSP00000382342	ABCB7,ABCC1
PMID:25101000	(2014) Special delivery: distributing iron in the cytosol of mammalian cells.	2	31	1.93	0.0086	9606.ENSP00000305556,9606.ENSP00000352438	PCBP1,PCBP2
PMID:22817748	(2012) The role of mammalian poly(A)-binding proteins in co-ordinating mRNA turnover.	2	31	1.93	0.0086	9606.ENSP00000305556,9606.ENSP00000352438	PCBP1,PCBP2
PMID:19393264	(2009) Drug interactions at the blood-brain barrier: fact or fantasy?	2	31	1.93	0.0086	9606.ENSP00000367123,9606.ENSP00000382342	SLC3A2,ABCC1
PMID:29547954	(2018) Mbd2-CP2c loop drives adult-type globin gene expression and definitive erythropoiesis.	2	32	1.91	0.009	9606.ENSP00000305556,9606.ENSP00000352438	PCBP1,PCBP2
PMID:30820017	(2018) Ferroptosis and Brain Injury.	2	32	1.91	0.009	9606.ENSP00000339787,9606.ENSP00000367123	ACSL4,SLC3A2
PMID:28795723	(2017) Intracellular iron and heme trafficking and metabolism in developing erythroblasts.	2	32	1.91	0.009	9606.ENSP00000253577,9606.ENSP00000372326	ABCB7,FECH
PMID:22323289	(2012) The human mitochondrial ISCA1, ISCA2, and IBA57 proteins are required for [4Fe-4S] protein maturation.	2	32	1.91	0.009	9606.ENSP00000253577,9606.ENSP00000372326	ABCB7,FECH
PMID:22752488	(2012) Friedreich ataxia: new pathways.	2	32	1.91	0.009	9606.ENSP00000253577,9606.ENSP00000372326	ABCB7,FECH
PMID:30995720	(2019) The Importance of Iron Status for Young Children in Low- and Middle-Income Countries: A Narrative Review.	2	33	1.9	0.0094	9606.ENSP00000305556,9606.ENSP00000372326	PCBP1,FECH
PMID:28985560	(2017) Ferroptosis: A Regulated Cell Death Nexus Linking Metabolism, Redox Biology, and Disease.	2	33	1.9	0.0094	9606.ENSP00000220853,9606.ENSP00000339787	EMC2,ACSL4
PMID:27220277	(2016) TLR signals posttranscriptionally regulate the cytokine trafficking mediator sortilin.	2	33	1.9	0.0094	9606.ENSP00000305556,9606.ENSP00000352438	PCBP1,PCBP2
PMID:26418738	(2015) A Survey of the ATP-Binding Cassette (ABC) Gene Superfamily in the Salmon Louse (Lepeophtheirus salmonis).	2	33	1.9	0.0094	9606.ENSP00000253577,9606.ENSP00000382342	ABCB7,ABCC1
PMID:23959706	(2014) Molecular determinants of the axonal mRNA transcriptome.	2	33	1.9	0.0094	9606.ENSP00000305556,9606.ENSP00000352438	PCBP1,PCBP2
PMID:22586395	(2012) Heme cytotoxicity and the pathogenesis of immune-mediated inflammatory diseases.	2	33	1.9	0.0094	9606.ENSP00000372326,9606.ENSP00000386284	FECH,ALAD
PMID:20211135	(2010) miR-328 functions as an RNA decoy to modulate hnRNP E2 regulation of mRNA translation in leukemic blasts.	2	33	1.9	0.0094	9606.ENSP00000305556,9606.ENSP00000352438	PCBP1,PCBP2
PMID:26805813	(2016) Iron Homeostasis in Health and Disease.	2	34	1.88	0.0098	9606.ENSP00000305556,9606.ENSP00000372326	PCBP1,FECH
PMID:25724304	(2015) Superresolution imaging of viral protein trafficking.	2	34	1.88	0.0098	9606.ENSP00000339787,9606.ENSP00000428845	ACSL4,VDAC3
PMID:12368864	(2002) Genome sequence of the human malaria parasite Plasmodium falciparum.	2	34	1.88	0.0098	9606.ENSP00000372326,9606.ENSP00000386284	FECH,ALAD
PMID:31965184	(2020) The landscape of chimeric RNAs in non-diseased tissues and cells.	2	35	1.87	0.0102	9606.ENSP00000305556,9606.ENSP00000352438	PCBP1,PCBP2
PMID:29426953	(2018) Cerebral ischemia induces the aggregation of proteins linked to neurodegenerative diseases.	2	35	1.87	0.0102	9606.ENSP00000305556,9606.ENSP00000352438	PCBP1,PCBP2
PMID:29754961	(2018) Hematopoietic Stem Cells but Not Multipotent Progenitors Drive Erythropoiesis during Chronic Erythroid Stress in EPO Transgenic Mice.	2	35	1.87	0.0102	9606.ENSP00000372326,9606.ENSP00000386284	FECH,ALAD
PMID:29020939	(2017) A transcriptomic approach to study the effect of long-term starvation and diet composition on the expression of mitochondrial oxidative phosphorylation genes in gilthead sea bream (Sparus aurata).	2	35	1.87	0.0102	9606.ENSP00000281456,9606.ENSP00000360671	SLC25A4,SLC25A5
PMID:27632082	(2016) Systems Biology-Based Investigation of Cellular Antiviral Drug Targets Identified by Gene-Trap Insertional Mutagenesis.	2	35	1.87	0.0102	9606.ENSP00000305556,9606.ENSP00000352438	PCBP1,PCBP2
PMID:25985083	(2015) RNA-Binding Proteins: Splicing Factors and Disease.	2	35	1.87	0.0102	9606.ENSP00000305556,9606.ENSP00000352438	PCBP1,PCBP2
PMID:22839698	(2012) Analysis of lead toxicity in human cells.	2	35	1.87	0.0102	9606.ENSP00000372326,9606.ENSP00000386284	FECH,ALAD
PMID:20840796	(2010) On the traces of XPD: cell cycle matters - untangling the genotype-phenotype relationship of XPD mutations.	2	35	1.87	0.0102	9606.ENSP00000360671,9606.ENSP00000412698	SLC25A5,MMS19
PMID:19383151	(2009) The ABC transporter gene family of Daphnia pulex.	2	35	1.87	0.0102	9606.ENSP00000253577,9606.ENSP00000382342	ABCB7,ABCC1
PMID:31987048	(2020) The role of CSDE1 in translational reprogramming and human diseases.	2	36	1.86	0.0106	9606.ENSP00000305556,9606.ENSP00000352438	PCBP1,PCBP2
PMID:30863316	(2019) Mechanisms of Ferroptosis and Relations With Regulated Cell Death: A Review.	2	36	1.86	0.0106	9606.ENSP00000339787,9606.ENSP00000367123	ACSL4,SLC3A2
PMID:30247708	(2018) Comprehensive analysis of the BC200 ribonucleoprotein reveals a reciprocal regulatory function with CSDE1UNR.	2	36	1.86	0.0106	9606.ENSP00000305556,9606.ENSP00000352438	PCBP1,PCBP2
PMID:28448532	(2017) A selected reaction monitoring mass spectrometric assessment of biomarker candidates diagnosing large-cell neuroendocrine lung carcinoma by the scaling method using endogenous references.	2	36	1.86	0.0106	9606.ENSP00000253024,9606.ENSP00000367123	TRIM28,SLC3A2
PMID:27048819	(2016) Regulation of necrotic cell death: p53, PARP1 and cyclophilin D-overlapping pathways of regulated necrosis?	2	37	1.85	0.0111	9606.ENSP00000367123,9606.ENSP00000428845	SLC3A2,VDAC3
PMID:25785198	(2015) Quantitative Proteomics and Lipidomics Analysis of Endoplasmic Reticulum of Macrophage Infected with Mycobacterium tuberculosis.	2	38	1.84	0.0116	9606.ENSP00000339787,9606.ENSP00000428845	ACSL4,VDAC3
PMID:24120683	(2013) Mechanisms of MAVS regulation at the mitochondrial membrane.	2	38	1.84	0.0116	9606.ENSP00000305556,9606.ENSP00000352438	PCBP1,PCBP2
PMID:19656490	(2009) Discovery of genes essential for heme biosynthesis through large-scale gene expression analysis.	2	38	1.84	0.0116	9606.ENSP00000253577,9606.ENSP00000372326	ABCB7,FECH
PMID:19925687	(2009) Viral and host proteins involved in picornavirus life cycle.	2	38	1.84	0.0116	9606.ENSP00000305556,9606.ENSP00000352438	PCBP1,PCBP2
PMID:29623423	(2018) Clinical and genetic aspects of defects in the mitochondrial iron-sulfur cluster synthesis pathway.	2	39	1.83	0.0121	9606.ENSP00000253577,9606.ENSP00000372326	ABCB7,FECH
PMID:30231533	(2018) Mitochondrial Targeting in Neurodegeneration: A Heme Perspective.	2	39	1.83	0.0121	9606.ENSP00000372326,9606.ENSP00000386284	FECH,ALAD
PMID:26436532	(2015) Systematic analysis of somatic mutations impacting gene expression in 12 tumour types.	2	39	1.83	0.0121	9606.ENSP00000372326,9606.ENSP00000382342	FECH,ABCC1
PMID:23675467	(2013) TRIM11 negatively regulates IFNBeta production and antiviral activity by targeting TBK1.	2	39	1.83	0.0121	9606.ENSP00000253024,9606.ENSP00000352438	TRIM28,PCBP2
PMID:32010627	(2019) The Multifaceted Role of Heme in Cancer.	2	40	1.81	0.0126	9606.ENSP00000372326,9606.ENSP00000386284	FECH,ALAD
PMID:30142213	(2018) Exploitation of nuclear functions by human rhinovirus, a cytoplasmic RNA virus.	2	40	1.81	0.0126	9606.ENSP00000305556,9606.ENSP00000352438	PCBP1,PCBP2
PMID:30588094	(2018) Key regulator of cellular metabolism, estrogen-related receptor Alfa, a new therapeutic target in endocrine-related gynecological tumor.	2	40	1.81	0.0126	9606.ENSP00000281456,9606.ENSP00000372326	SLC25A4,FECH
PMID:31449347	(2019) Identification of predictive genetic signatures of Cytarabine responsiveness using a 3D acute myeloid leukaemia model.	2	41	1.8	0.0131	9606.ENSP00000372326,9606.ENSP00000386284	FECH,ALAD
PMID:30215866	(2018) Intersection of Iron and Copper Metabolism in the Mammalian Intestine and Liver.	2	41	1.8	0.0131	9606.ENSP00000305556,9606.ENSP00000352438	PCBP1,PCBP2
PMID:28801479	(2017) The role of interactions of long non-coding RNAs and heterogeneous nuclear ribonucleoproteins in regulating cellular functions.	2	41	1.8	0.0131	9606.ENSP00000305556,9606.ENSP00000352438	PCBP1,PCBP2
PMID:27524977	(2016) Adrenal Mitochondria and Steroidogenesis: From Individual Proteins to Functional Protein Assemblies.	2	41	1.8	0.0131	9606.ENSP00000339787,9606.ENSP00000428845	ACSL4,VDAC3
PMID:22581367	(2013) Molecular insights into the regulation of iron metabolism during the prenatal and early postnatal periods.	2	41	1.8	0.0131	9606.ENSP00000305556,9606.ENSP00000372326	PCBP1,FECH
PMID:22610083	(2012) Mammalian iron metabolism and its control by iron regulatory proteins.	2	41	1.8	0.0131	9606.ENSP00000253577,9606.ENSP00000372326	ABCB7,FECH
PMID:22936914	(2012) Expression Profiling of Solute Carrier Gene Families at the Blood-CSF Barrier.	2	41	1.8	0.0131	9606.ENSP00000360671,9606.ENSP00000367123	SLC25A5,SLC3A2
PMID:29023197	(2018) Mutational landscape of RNA-binding proteins in human cancers.	2	42	1.79	0.0135	9606.ENSP00000305556,9606.ENSP00000352438	PCBP1,PCBP2
PMID:27039104	(2017) Mechanistic evaluation of primary human hepatocyte culture using global proteomic analysis reveals a selective dedifferentiation profile.	2	42	1.79	0.0135	9606.ENSP00000367123,9606.ENSP00000372326	SLC3A2,FECH
PMID:26998242	(2016) The biological significance of brain barrier mechanisms: help or hindrance in drug delivery to the central nervous system?	2	42	1.79	0.0135	9606.ENSP00000367123,9606.ENSP00000382342	SLC3A2,ABCC1
PMID:27390132	(2016) SLC25A46 is required for mitochondrial lipid homeostasis and cristae maintenance and is responsible for Leigh syndrome.	2	42	1.79	0.0135	9606.ENSP00000220853,9606.ENSP00000281456	EMC2,SLC25A4
PMID:32142407	(2020) Eya2 promotes cell cycle progression by regulating DNA damage response during vertebrate limb regeneration.	2	43	1.78	0.014	9606.ENSP00000253024,9606.ENSP00000412698	TRIM28,MMS19
PMID:29922300	(2018) Iron Overload Is Associated With Oxidative Stress and Nutritional Immunity During Viral Infection in Fish.	2	43	1.78	0.014	9606.ENSP00000372326,9606.ENSP00000386284	FECH,ALAD
PMID:27308328	(2014) Oncogenic and oncosuppressive signal transduction at mitochondria-associated endoplasmic reticulum membranes.	2	43	1.78	0.014	9606.ENSP00000339787,9606.ENSP00000428845	ACSL4,VDAC3
PMID:23984388	(2013) Functions of heterogeneous nuclear ribonucleoproteins in stem cell potency and differentiation.	2	43	1.78	0.014	9606.ENSP00000305556,9606.ENSP00000352438	PCBP1,PCBP2
PMID:21299458	(2011) BCR-ABL1 kinase-dependent alteration of mRNA metabolism: potential alternatives for therapeutic intervention.	2	43	1.78	0.014	9606.ENSP00000305556,9606.ENSP00000352438	PCBP1,PCBP2
PMID:30744200	(2019) Heterogeneous Nuclear Ribonucleoproteins Involved in the Functioning of Telomeres in Malignant Cells.	2	44	1.77	0.0145	9606.ENSP00000305556,9606.ENSP00000352438	PCBP1,PCBP2
PMID:31484065	(2019) Proteomic Analysis Identifies Membrane Proteins Dependent on the ER Membrane Protein Complex.	2	44	1.77	0.0145	9606.ENSP00000220853,9606.ENSP00000253577	EMC2,ABCB7
PMID:29623424	(2018) Fe-S cluster assembly in the supergroup Excavata.	2	44	1.77	0.0145	9606.ENSP00000372326,9606.ENSP00000412698	FECH,MMS19
PMID:30172712	(2018) Operation of mitochondrial machinery in viral infection-induced immune responses.	2	44	1.77	0.0145	9606.ENSP00000305556,9606.ENSP00000352438	PCBP1,PCBP2
PMID:22575458	(2012) One ring to rule them all: trafficking of heme and heme synthesis intermediates in the metazoans.	2	44	1.77	0.0145	9606.ENSP00000372326,9606.ENSP00000386284	FECH,ALAD
PMID:21610104	(2011) Quantitative shotgun proteomics using a uniform 15N-labeled standard to monitor proteome dynamics in time course experiments reveals new insights into the heat stress response of Chlamydomonas reinhardtii.	2	44	1.77	0.0145	9606.ENSP00000255631,9606.ENSP00000386284	HSPBP1,ALAD
PMID:30200358	(2018) NMR as a Tool to Investigate the Processes of Mitochondrial and Cytosolic Iron-Sulfur Cluster Biosynthesis.	2	45	1.76	0.0149	9606.ENSP00000253577,9606.ENSP00000412698	ABCB7,MMS19
PMID:30340614	(2018) Elimination of substances from the brain parenchyma: efflux via perivascular pathways and via the blood-brain barrier.	2	45	1.76	0.0149	9606.ENSP00000367123,9606.ENSP00000382342	SLC3A2,ABCC1
PMID:27836661	(2017) Phosphorylation of poly(rC) binding protein 1 (PCBP1) contributes to stabilization of mu opioid receptor (MOR) mRNA via interaction with AU-rich element RNA-binding protein 1 (AUF1) and poly A binding protein (PABP).	2	45	1.76	0.0149	9606.ENSP00000305556,9606.ENSP00000352438	PCBP1,PCBP2
PMID:32176739	(2020) STUB1 is targeted by the SUMO-interacting motif of EBNA1 to maintain Epstein-Barr Virus latency.	2	46	1.75	0.0155	9606.ENSP00000253024,9606.ENSP00000255631	TRIM28,HSPBP1
PMID:30241031	(2018) Identification of a functional antioxidant response element at the HIF1A locus.	2	46	1.75	0.0155	9606.ENSP00000367123,9606.ENSP00000372326	SLC3A2,FECH
PMID:25872869	(2015) The mTORC14E-BP pathway coordinates hemoglobin production with L-leucine availability.	2	46	1.75	0.0155	9606.ENSP00000367123,9606.ENSP00000372326	SLC3A2,FECH
PMID:29491385	(2018) Mitochondria-associated membranes in aging and senescence: structure, function, and dynamics.	2	47	1.74	0.016	9606.ENSP00000339787,9606.ENSP00000428845	ACSL4,VDAC3
PMID:30270343	(2018) Altered DNA Methylation Sites in Peripheral Blood Leukocytes from Patients with Simple Steatosis and Nonalcoholic Steatohepatitis (NASH).	2	47	1.74	0.016	9606.ENSP00000339787,9606.ENSP00000382342	ACSL4,ABCC1
PMID:20463401	(2010) Mitochondrial iron metabolism and its role in neurodegeneration.	2	47	1.74	0.016	9606.ENSP00000253577,9606.ENSP00000372326	ABCB7,FECH
PMID:31908494	(2019) Ferroptosis in Carcinoma: Regulatory Mechanisms and New Method for Cancer Therapy.	2	48	1.74	0.0166	9606.ENSP00000339787,9606.ENSP00000367123	ACSL4,SLC3A2
PMID:29673197	(2018) Polyamine Metabolism and Oxidative Protein Folding in the ER as ROS-Producing Systems Neglected in Virology.	2	49	1.73	0.0172	9606.ENSP00000367123,9606.ENSP00000428845	SLC3A2,VDAC3
PMID:28137721	(2017) Transcriptional, Functional, and Mechanistic Comparisons of Stem Cell-Derived Hepatocytes, HepaRG Cells, and Three-Dimensional Human Hepatocyte Spheroids as Predictive In Vitro Systems for Drug-Induced Liver Injury.	2	49	1.73	0.0172	9606.ENSP00000339787,9606.ENSP00000382342	ACSL4,ABCC1
PMID:27347605	(2016) Quantitative Atlas of Cytochrome P450, UDP-Glucuronosyltransferase, and Transporter Proteins in Jejunum of Morbidly Obese Subjects.	2	49	1.73	0.0172	9606.ENSP00000367123,9606.ENSP00000382342	SLC3A2,ABCC1
PMID:22666083	(2012) Versatility of RNA-Binding Proteins in Cancer.	2	49	1.73	0.0172	9606.ENSP00000305556,9606.ENSP00000352438	PCBP1,PCBP2
PMID:20860521	(2011) Cytochrome P450 regulation: the interplay between its heme and apoprotein moieties in synthesis, assembly, repair, and disposal.	2	49	1.73	0.0172	9606.ENSP00000372326,9606.ENSP00000386284	FECH,ALAD
PMID:32245497	(2020) Next-generation immuno-oncology agents: current momentum shifts in cancer immunotherapy.	2	50	1.72	0.0177	9606.ENSP00000305556,9606.ENSP00000367123	PCBP1,SLC3A2
PMID:31783898	(2019) Characterizing the interplay between gene nucleotide composition bias and splicing.	2	50	1.72	0.0177	9606.ENSP00000305556,9606.ENSP00000352438	PCBP1,PCBP2
PMID:31908884	(2019) The crosstalk between autophagy and ferroptosis: what can we learn to target drug resistance in cancer?	2	50	1.72	0.0177	9606.ENSP00000339787,9606.ENSP00000367123	ACSL4,SLC3A2
PMID:30364139	(2018) Emerging Regulatory Role of Nrf2 in Iron, Heme, and Hemoglobin Metabolism in Physiology and Disease.	2	50	1.72	0.0177	9606.ENSP00000372326,9606.ENSP00000386284	FECH,ALAD
PMID:29109428	(2017) Serial-omics of P53--, Brca1-- Mouse Breast Tumor and Normal Mammary Gland.	2	50	1.72	0.0177	9606.ENSP00000253024,9606.ENSP00000352438	TRIM28,PCBP2
PMID:23607566	(2013) Hypoxia alters ocular drug transporter expression and activity in rat and calf models: implications for drug delivery.	2	50	1.72	0.0177	9606.ENSP00000367123,9606.ENSP00000428845	SLC3A2,VDAC3
PMID:22553972	(2012) ATP-binding cassette transporters in immortalised human brain microvascular endothelial cells in normal and hypoxic conditions.	2	50	1.72	0.0177	9606.ENSP00000253577,9606.ENSP00000382342	ABCB7,ABCC1
PMID:20150968	(2010) Insights into the biology of IRES elements through riboproteomic approaches.	2	50	1.72	0.0177	9606.ENSP00000305556,9606.ENSP00000352438	PCBP1,PCBP2
PMID:30150923	(2018) Dysregulation of Neuronal Iron Homeostasis as an Alternative Unifying Effect of Mutations Causing Familial Alzheimer's Disease.	2	51	1.71	0.0181	9606.ENSP00000305556,9606.ENSP00000352438	PCBP1,PCBP2
PMID:24533095	(2014) Extensive expression differences along porcine small intestine evidenced by transcriptome sequencing.	2	51	1.71	0.0181	9606.ENSP00000281456,9606.ENSP00000382342	SLC25A4,ABCC1
PMID:24775603	(2014) The multiple facets of drug resistance: one history, different approaches.	2	51	1.71	0.0181	9606.ENSP00000255631,9606.ENSP00000382342	HSPBP1,ABCC1
PMID:24349266	(2013) Changes in mitochondrial carriers exhibit stress-specific signatures in INS-1EBeta-cells exposed to glucose versus fatty acids.	2	51	1.71	0.0181	9606.ENSP00000281456,9606.ENSP00000360671	SLC25A4,SLC25A5
PMID:19282972	(2009) Detection of alpha-rod protein repeats using a neural network and application to huntingtin.	2	52	1.7	0.0186	9606.ENSP00000255631,9606.ENSP00000412698	HSPBP1,MMS19
PMID:30360386	(2018) Links Between Iron and Lipids: Implications in Some Major Human Diseases.	2	53	1.69	0.0193	9606.ENSP00000305556,9606.ENSP00000339787	PCBP1,ACSL4
PMID:24290192	(2014) Ldb1 complexes: the new master regulators of erythroid gene transcription.	2	53	1.69	0.0193	9606.ENSP00000372326,9606.ENSP00000386284	FECH,ALAD
PMID:29966598	(2018) Post-translational modifications of transporters.	2	54	1.68	0.0199	9606.ENSP00000253577,9606.ENSP00000382342	ABCB7,ABCC1
PMID:23776146	(2013) Specificity factors in cytoplasmic polyadenylation.	2	54	1.68	0.0199	9606.ENSP00000305556,9606.ENSP00000352438	PCBP1,PCBP2
PMID:29800655	(2019) The tumor suppressor protein p53 and the ferroptosis network.	2	55	1.68	0.0205	9606.ENSP00000339787,9606.ENSP00000367123	ACSL4,SLC3A2
PMID:22649283	(2012) The role of translation initiation regulation in haematopoiesis.	2	55	1.68	0.0205	9606.ENSP00000305556,9606.ENSP00000352438	PCBP1,PCBP2
PMID:31409761	(2019) Network Pharmacology Identifies the Mechanisms of Action of Shaoyao Gancao Decoction in the Treatment of Osteoarthritis.	2	56	1.67	0.0212	9606.ENSP00000339787,9606.ENSP00000382342	ACSL4,ABCC1
PMID:28819395	(2017) Downregulation of ABC Transporters in Non-neoplastic Tissues Confers Better Prognosis for Pancreatic and Colorectal Cancer Patients.	2	56	1.67	0.0212	9606.ENSP00000253577,9606.ENSP00000382342	ABCB7,ABCC1
PMID:30537945	(2018) Altered Slc25 family gene expression as markers of mitochondrial dysfunction in brain regions under experimental mixed anxietydepression-like disorder.	2	57	1.66	0.0218	9606.ENSP00000281456,9606.ENSP00000360671	SLC25A4,SLC25A5
PMID:25691826	(2015) Regulation of breast cancer stem cell features.	2	57	1.66	0.0218	9606.ENSP00000253024,9606.ENSP00000382342	TRIM28,ABCC1
PMID:31540165	(2019) ER-Mitochondria Communication in Cells of the Innate Immune System.	2	58	1.65	0.0225	9606.ENSP00000339787,9606.ENSP00000428845	ACSL4,VDAC3
PMID:26643147	(2016) RNA-binding proteins, neural development and the addictions.	2	58	1.65	0.0225	9606.ENSP00000305556,9606.ENSP00000352438	PCBP1,PCBP2
PMID:23696857	(2013) Genome-wide identification, characterization and phylogenetic analysis of 50 catfish ATP-binding cassette (ABC) transporter genes.	2	58	1.65	0.0225	9606.ENSP00000253577,9606.ENSP00000382342	ABCB7,ABCC1
PMID:31010087	(2019) Oncogenic Role of ZFAS1 lncRNA in Head and Neck Squamous Cell Carcinomas.	2	59	1.65	0.0231	9606.ENSP00000253024,9606.ENSP00000367123	TRIM28,SLC3A2
PMID:31651347	(2019) The emerging role of microRNAs and long noncoding RNAs in drug resistance of hepatocellular carcinoma.	2	59	1.65	0.0231	9606.ENSP00000360671,9606.ENSP00000382342	SLC25A5,ABCC1
PMID:26907258	(2016) Assessment of Radiation Induced Therapeutic Effect and Cytotoxicity in Cancer Patients Based on Transcriptomic Profiling.	2	59	1.65	0.0231	9606.ENSP00000372326,9606.ENSP00000382342	FECH,ABCC1
PMID:22461781	(2012) IRES-Dependent Translational Control during Virus-Induced Endoplasmic Reticulum Stress and Apoptosis.	2	59	1.65	0.0231	9606.ENSP00000305556,9606.ENSP00000352438	PCBP1,PCBP2
PMID:18314879	(2008) Chromatin organization and virus gene expression.	2	59	1.65	0.0231	9606.ENSP00000253024,9606.ENSP00000305556	TRIM28,PCBP1
PMID:21238504	(2011) Control of intracellular heme levels: heme transporters and heme oxygenases.	2	60	1.64	0.0236	9606.ENSP00000253577,9606.ENSP00000372326	ABCB7,FECH
PMID:29731704	(2018) OxytosisFerroptosis-(Re-) Emerging Roles for Oxidative Stress-Dependent Non-apoptotic Cell Death in Diseases of the Central Nervous System.	2	61	1.63	0.0243	9606.ENSP00000339787,9606.ENSP00000367123	ACSL4,SLC3A2
PMID:31963435	(2020) Dysregulated Interorganellar Crosstalk of Mitochondria in the Pathogenesis of Parkinson's Disease.	2	62	1.62	0.0251	9606.ENSP00000339787,9606.ENSP00000428845	ACSL4,VDAC3
PMID:30914513	(2019) Biphasic Dynamics of Macrophage Immunometabolism during Mycobacterium tuberculosis Infection.	2	62	1.62	0.0251	9606.ENSP00000339787,9606.ENSP00000367123	ACSL4,SLC3A2
PMID:28664465	(2017) SLC and ABC Transporters: Expression, Localization, and Species Differences at the Blood-Brain and the Blood-Cerebrospinal Fluid Barriers.	2	62	1.62	0.0251	9606.ENSP00000367123,9606.ENSP00000382342	SLC3A2,ABCC1
PMID:32183063	(2020) From Rust to Quantum Biology: The Role of Iron in Retina Physiopathology.	2	63	1.62	0.0257	9606.ENSP00000305556,9606.ENSP00000352438	PCBP1,PCBP2
PMID:27215579	(2016) The hnRNP family: insights into their role in health and disease.	2	63	1.62	0.0257	9606.ENSP00000305556,9606.ENSP00000352438	PCBP1,PCBP2
PMID:23468881	(2013) Cell-type-specific predictive network yields novel insights into mouse embryonic stem cell self-renewal and cell fate.	2	63	1.62	0.0257	9606.ENSP00000253024,9606.ENSP00000367123	TRIM28,SLC3A2
PMID:19567276	(2009) Proteome profile of functional mitochondria from human skeletal muscle using one-dimensional gel electrophoresis and HPLC-ESI-MSMS.	2	63	1.62	0.0257	9606.ENSP00000281456,9606.ENSP00000428845	SLC25A4,VDAC3
PMID:21957046	(2011) Mechanisms of endonuclease-mediated mRNA decay.	2	65	1.6	0.0271	9606.ENSP00000305556,9606.ENSP00000352438	PCBP1,PCBP2
PMID:19220575	(2009) The mitochondrial death pathway: a promising therapeutic target in diseases.	2	65	1.6	0.0271	9606.ENSP00000360671,9606.ENSP00000428845	SLC25A5,VDAC3
PMID:28129536	(2017) A Red Carpet for Iron Metabolism.	2	66	1.6	0.0278	9606.ENSP00000253577,9606.ENSP00000372326	ABCB7,FECH
PMID:25818028	(2015) Nuclear proteins hijacked by mammalian cytoplasmic plus strand RNA viruses.	2	66	1.6	0.0278	9606.ENSP00000305556,9606.ENSP00000352438	PCBP1,PCBP2
PMID:22581777	(2012) Identification of novel NRF2-regulated genes by ChIP-Seq: influence on retinoid X receptor alpha.	2	66	1.6	0.0278	9606.ENSP00000367123,9606.ENSP00000372326	SLC3A2,FECH
PMID:32219019	(2020) RNA binding proteins involved in regulation of protein synthesis to initiate biogenesis of secondary tumor in hepatocellular carcinoma in mice.	2	67	1.59	0.0284	9606.ENSP00000305556,9606.ENSP00000352438	PCBP1,PCBP2
PMID:25000876	(2014) Essential functions of iron-requiring proteins in DNA replication, repair and cell cycle control.	2	67	1.59	0.0284	9606.ENSP00000253577,9606.ENSP00000412698	ABCB7,MMS19
PMID:23557687	(2013) Global gene expression analysis reveals pathway differences between teratogenic and non-teratogenic exposure concentrations of bisphenol A and 17Beta-estradiol in embryonic zebrafish.	2	70	1.57	0.0308	9606.ENSP00000305556,9606.ENSP00000352438	PCBP1,PCBP2
PMID:21622178	(2011) Modulation of neoplastic gene regulatory pathways by the RNA-binding factor AUF1.	2	70	1.57	0.0308	9606.ENSP00000305556,9606.ENSP00000352438	PCBP1,PCBP2
PMID:29883606	(2018) Sequence, Structure, and Context Preferences of Human RNA Binding Proteins.	2	71	1.57	0.0316	9606.ENSP00000305556,9606.ENSP00000352438	PCBP1,PCBP2
PMID:24285959	(2013) Oncogenic alternative splicing switches: role in cancer progression and prospects for therapy.	2	71	1.57	0.0316	9606.ENSP00000367123,9606.ENSP00000382342	SLC3A2,ABCC1
PMID:31824960	(2019) The Role of Iron Regulation in Immunometabolism and Immune-Related Disease.	2	72	1.56	0.0323	9606.ENSP00000305556,9606.ENSP00000352438	PCBP1,PCBP2
PMID:21569296	(2011) The role of shear stress in Blood-Brain Barrier endothelial physiology.	2	72	1.56	0.0323	9606.ENSP00000281456,9606.ENSP00000382342	SLC25A4,ABCC1
PMID:30596717	(2018) Integrative multiomics study for validation of mechanisms in radiation-induced ischemic heart disease in Mayak workers.	2	73	1.55	0.033	9606.ENSP00000372326,9606.ENSP00000386284	FECH,ALAD
PMID:22482456	(2012) Biology of mitochondria in neurodegenerative diseases.	2	73	1.55	0.033	9606.ENSP00000281456,9606.ENSP00000428845	SLC25A4,VDAC3
PMID:22816036	(2012) Recent progress in studies of arterivirus- and coronavirus-host interactions.	2	74	1.55	0.0338	9606.ENSP00000305556,9606.ENSP00000352438	PCBP1,PCBP2
PMID:29416375	(2018) Solute carrier transporters: potential targets for digestive system neoplasms.	2	75	1.54	0.0346	9606.ENSP00000281456,9606.ENSP00000360671	SLC25A4,SLC25A5
PMID:28458619	(2017) Mitochondrial Control of Innate Immunity and Inflammation.	2	77	1.53	0.0364	9606.ENSP00000305556,9606.ENSP00000352438	PCBP1,PCBP2
PMID:26681915	(2015) Muscle Transcriptional Profile Based on Muscle Fiber, Mitochondrial Respiratory Activity, and Metabolic Enzymes.	2	77	1.53	0.0364	9606.ENSP00000281456,9606.ENSP00000339787	SLC25A4,ACSL4
PMID:22590687	(2012) RNA-sequencing analysis of 5' capped RNAs identifies many new differentially expressed genes in acute hepatitis C virus infection.	2	78	1.52	0.0371	9606.ENSP00000305556,9606.ENSP00000352438	PCBP1,PCBP2
PMID:30177752	(2019) Targeting mitochondria for cardiovascular disorders: therapeutic potential and obstacles.	2	79	1.52	0.038	9606.ENSP00000281456,9606.ENSP00000360671	SLC25A4,SLC25A5
PMID:27835906	(2016) Whole-exome and transcriptome sequencing of refractory diffuse large B-cell lymphoma.	2	79	1.52	0.038	9606.ENSP00000253577,9606.ENSP00000382342	ABCB7,ABCC1
PMID:24189219	(2013) RNA-binding proteins impacting on internal initiation of translation.	2	79	1.52	0.038	9606.ENSP00000305556,9606.ENSP00000352438	PCBP1,PCBP2
PMID:29543893	(2018) Viral manipulation of STAT3: Evade, exploit, and injure.	2	80	1.51	0.0387	9606.ENSP00000253024,9606.ENSP00000352438	TRIM28,PCBP2
PMID:20100570	(2010) Examination of the expanding pathways for the regulation of p21 expression and activity.	2	80	1.51	0.0387	9606.ENSP00000305556,9606.ENSP00000352438	PCBP1,PCBP2
PMID:32140187	(2020) Label-free quantitative identification of abnormally ubiquitinated proteins as useful biomarkers for human lung squamous cell carcinomas.	2	81	1.51	0.0395	9606.ENSP00000382342,9606.ENSP00000428845	ABCC1,VDAC3
PMID:31681621	(2019) Strategies for Success. Viral Infections and Membraneless Organelles.	2	81	1.51	0.0395	9606.ENSP00000305556,9606.ENSP00000352438	PCBP1,PCBP2
PMID:29713125	(2018) Beneficial effects of naringenin in liver diseases: Molecular mechanisms.	2	81	1.51	0.0395	9606.ENSP00000372326,9606.ENSP00000386284	FECH,ALAD
PMID:30791615	(2019) IRES Trans-Acting Factors, Key Actors of the Stress Response.	2	82	1.5	0.0402	9606.ENSP00000305556,9606.ENSP00000352438	PCBP1,PCBP2
PMID:27164932	(2016) Comparative interactomics analysis of different ALS-associated proteins identifies converging molecular pathways.	2	82	1.5	0.0402	9606.ENSP00000360671,9606.ENSP00000428845	SLC25A5,VDAC3
PMID:20177130	(2010) Quantitative proteomics: comparison of the macular Bruch membranechoroid complex from age-related macular degeneration and normal eyes.	2	83	1.5	0.041	9606.ENSP00000367123,9606.ENSP00000428845	SLC3A2,VDAC3
PMID:30327482	(2018) Detection of host pathways universally inhibited after Plasmodium yoelii infection for immune intervention.	2	84	1.49	0.0419	9606.ENSP00000372326,9606.ENSP00000386284	FECH,ALAD
PMID:22260730	(2012) Transcriptional ontogeny of the developing liver.	2	84	1.49	0.0419	9606.ENSP00000281456,9606.ENSP00000367123	SLC25A4,SLC3A2
PMID:28944587	(2017) Finding the genetic mechanisms of folate deficiency and neural tube defects-Leaving no stone unturned.	2	86	1.48	0.0437	9606.ENSP00000367123,9606.ENSP00000382342	SLC3A2,ABCC1
PMID:28209124	(2017) RNA-seq and metabolomic analyses of Akt1-mediated muscle growth reveals regulation of regenerative pathways and changes in the muscle secretome.	2	90	1.46	0.0476	9606.ENSP00000281456,9606.ENSP00000428845	SLC25A4,VDAC3

## Sheet: Enrichment-Neighbor
#term ID	term description	observed gene count	background gene count	strength	false discovery rate	matching proteins in your network (IDs)	matching proteins in your network (labels)
CL:23084	mixed, incl. iron-sulfur cluster assembly, and iron ion homeostasis	4	74	1.85	2.31e-05	9606.ENSP00000253577,9606.ENSP00000372326,9606.ENSP00000386284,9606.ENSP00000412698	ABCB7,FECH,ALAD,MMS19
CL:22643	Mitochondrial protein import, and Porin	3	42	1.97	0.00019	9606.ENSP00000281456,9606.ENSP00000360671,9606.ENSP00000428845	SLC25A4,SLC25A5,VDAC3
CL:23205	Porphyrin biosynthesis	2	7	2.57	0.00029	9606.ENSP00000372326,9606.ENSP00000386284	FECH,ALAD
CL:16104	mixed, incl. negative regulation of mRNA splicing, via spliceosome, and Viral RNA replication	2	21	2.09	0.0011	9606.ENSP00000305556,9606.ENSP00000352438	PCBP1,PCBP2
CL:23088	iron-sulfur cluster assembly, and BolA protein	2	26	2	0.0015	9606.ENSP00000253577,9606.ENSP00000412698	ABCB7,MMS19
CL:24225	organic anion transmembrane transporter activity, and ABC transporter	2	126	1.32	0.0175	9606.ENSP00000367123,9606.ENSP00000382342	SLC3A2,ABCC1

## Sheet: Enrichment function
#term ID	term description	observed gene count	background gene count	strength	false discovery rate	matching proteins in your network (IDs)	matching proteins in your network (labels)
GO:0005471	ATP:ADP antiporter activity	2	3	2.94	0.00066	9606.ENSP00000281456,9606.ENSP00000360671	SLC25A4,SLC25A5
GO:0008509	anion transmembrane transporter activity	5	336	1.29	0.00066	9606.ENSP00000281456,9606.ENSP00000360671,9606.ENSP00000367123,9606.ENSP00000382342,9606.ENSP00000428845	SLC25A4,SLC25A5,SLC3A2,ABCC1,VDAC3
GO:0008514	organic anion transmembrane transporter activity	4	220	1.38	0.00066	9606.ENSP00000281456,9606.ENSP00000360671,9606.ENSP00000367123,9606.ENSP00000382342	SLC25A4,SLC25A5,SLC3A2,ABCC1
GO:0015207	adenine transmembrane transporter activity	2	3	2.94	0.00066	9606.ENSP00000281456,9606.ENSP00000360671	SLC25A4,SLC25A5
GO:0015297	antiporter activity	3	82	1.68	0.00066	9606.ENSP00000281456,9606.ENSP00000360671,9606.ENSP00000367123	SLC25A4,SLC25A5,SLC3A2
GO:0022804	active transmembrane transporter activity	5	354	1.27	0.00066	9606.ENSP00000253577,9606.ENSP00000281456,9606.ENSP00000360671,9606.ENSP00000367123,9606.ENSP00000382342	ABCB7,SLC25A4,SLC25A5,SLC3A2,ABCC1
GO:0042910	xenobiotic transmembrane transporter activity	3	94	1.62	0.00074	9606.ENSP00000281456,9606.ENSP00000360671,9606.ENSP00000382342	SLC25A4,SLC25A5,ABCC1
GO:0022857	transmembrane transporter activity	6	1049	0.87	0.00085	9606.ENSP00000253577,9606.ENSP00000281456,9606.ENSP00000360671,9606.ENSP00000367123,9606.ENSP00000382342,9606.ENSP00000428845	ABCB7,SLC25A4,SLC25A5,SLC3A2,ABCC1,VDAC3
GO:0031625	ubiquitin protein ligase binding	4	311	1.22	0.00085	9606.ENSP00000253024,9606.ENSP00000255631,9606.ENSP00000352438,9606.ENSP00000360671	TRIM28,HSPBP1,PCBP2,SLC25A5
GO:0051184	cofactor transmembrane transporter activity	2	22	2.07	0.0013	9606.ENSP00000253577,9606.ENSP00000382342	ABCB7,ABCC1
GO:0042626	ATPase-coupled transmembrane transporter activity	2	118	1.34	0.0225	9606.ENSP00000253577,9606.ENSP00000382342	ABCB7,ABCC1
GO:0043492	ATPase activity, coupled to movement of substances	2	124	1.32	0.0231	9606.ENSP00000253577,9606.ENSP00000382342	ABCB7,ABCC1
GO:0015103	inorganic anion transmembrane transporter activity	2	163	1.2	0.0377	9606.ENSP00000382342,9606.ENSP00000428845	ABCC1,VDAC3
GO:0016829	lyase activity	2	175	1.17	0.0418	9606.ENSP00000372326,9606.ENSP00000386284	FECH,ALAD

## Sheet: Enrichment-Process
#term ID	term description	observed gene count	background gene count	strength	false discovery rate	matching proteins in your network (IDs)	matching proteins in your network (labels)
GO:0015853	adenine transport	3	4	2.99	9.67e-06	9606.ENSP00000281456,9606.ENSP00000360671,9606.ENSP00000428845	SLC25A4,SLC25A5,VDAC3
GO:0006820	anion transport	6	524	1.17	0.0003	9606.ENSP00000281456,9606.ENSP00000339787,9606.ENSP00000360671,9606.ENSP00000367123,9606.ENSP00000382342,9606.ENSP00000428845	SLC25A4,ACSL4,SLC25A5,SLC3A2,ABCC1,VDAC3
GO:0070541	response to platinum ion	2	3	2.94	0.00078	9606.ENSP00000372326,9606.ENSP00000386284	FECH,ALAD
GO:0098656	anion transmembrane transport	5	353	1.27	0.00078	9606.ENSP00000281456,9606.ENSP00000360671,9606.ENSP00000367123,9606.ENSP00000382342,9606.ENSP00000428845	SLC25A4,SLC25A5,SLC3A2,ABCC1,VDAC3
GO:0015711	organic anion transport	5	414	1.2	0.0012	9606.ENSP00000281456,9606.ENSP00000339787,9606.ENSP00000360671,9606.ENSP00000367123,9606.ENSP00000382342	SLC25A4,ACSL4,SLC25A5,SLC3A2,ABCC1
GO:0033013	tetrapyrrole metabolic process	3	57	1.84	0.0012	9606.ENSP00000372326,9606.ENSP00000382342,9606.ENSP00000386284	FECH,ABCC1,ALAD
GO:1904823	purine nucleobase transmembrane transport	2	6	2.64	0.0013	9606.ENSP00000281456,9606.ENSP00000360671	SLC25A4,SLC25A5
GO:0006811	ion transport	7	1292	0.85	0.0015	9606.ENSP00000253577,9606.ENSP00000281456,9606.ENSP00000339787,9606.ENSP00000360671,9606.ENSP00000367123,9606.ENSP00000382342,9606.ENSP00000428845	ABCB7,SLC25A4,ACSL4,SLC25A5,SLC3A2,ABCC1,VDAC3
GO:0051186	cofactor metabolic process	5	467	1.15	0.0015	9606.ENSP00000339787,9606.ENSP00000372326,9606.ENSP00000382342,9606.ENSP00000386284,9606.ENSP00000412698	ACSL4,FECH,ABCC1,ALAD,MMS19
GO:0051597	response to methylmercury	2	7	2.57	0.0015	9606.ENSP00000372326,9606.ENSP00000386284	FECH,ALAD
GO:0015866	ADP transport	2	9	2.46	0.0018	9606.ENSP00000281456,9606.ENSP00000360671	SLC25A4,SLC25A5
GO:0046501	protoporphyrinogen IX metabolic process	2	10	2.42	0.002	9606.ENSP00000372326,9606.ENSP00000386284	FECH,ALAD
GO:0015867	ATP transport	2	11	2.38	0.0022	9606.ENSP00000281456,9606.ENSP00000360671	SLC25A4,SLC25A5
GO:0015748	organophosphate ester transport	3	100	1.59	0.0026	9606.ENSP00000281456,9606.ENSP00000360671,9606.ENSP00000382342	SLC25A4,SLC25A5,ABCC1
GO:0039694	viral RNA genome replication	2	13	2.3	0.0026	9606.ENSP00000305556,9606.ENSP00000352438	PCBP1,PCBP2
GO:0006855	drug transmembrane transport	3	105	1.57	0.0027	9606.ENSP00000281456,9606.ENSP00000360671,9606.ENSP00000382342	SLC25A4,SLC25A5,ABCC1
GO:1901679	nucleotide transmembrane transport	2	17	2.19	0.0031	9606.ENSP00000281456,9606.ENSP00000360671	SLC25A4,SLC25A5
GO:0006783	heme biosynthetic process	2	20	2.12	0.004	9606.ENSP00000372326,9606.ENSP00000386284	FECH,ALAD
GO:0010288	response to lead ion	2	22	2.07	0.0044	9606.ENSP00000372326,9606.ENSP00000386284	FECH,ALAD
GO:0055085	transmembrane transport	6	1235	0.8	0.0053	9606.ENSP00000253577,9606.ENSP00000281456,9606.ENSP00000360671,9606.ENSP00000367123,9606.ENSP00000382342,9606.ENSP00000428845	ABCB7,SLC25A4,SLC25A5,SLC3A2,ABCC1,VDAC3
GO:0046685	response to arsenic-containing substance	2	30	1.94	0.0064	9606.ENSP00000372326,9606.ENSP00000386284	FECH,ALAD
GO:0071702	organic substance transport	7	2040	0.65	0.0088	9606.ENSP00000253577,9606.ENSP00000281456,9606.ENSP00000339787,9606.ENSP00000360671,9606.ENSP00000367123,9606.ENSP00000382342,9606.ENSP00000428845	ABCB7,SLC25A4,ACSL4,SLC25A5,SLC3A2,ABCC1,VDAC3
GO:0042493	response to drug	5	900	0.86	0.009	9606.ENSP00000281456,9606.ENSP00000360671,9606.ENSP00000372326,9606.ENSP00000382342,9606.ENSP00000386284	SLC25A4,SLC25A5,FECH,ABCC1,ALAD
GO:0051188	cofactor biosynthetic process	3	218	1.25	0.012	9606.ENSP00000339787,9606.ENSP00000372326,9606.ENSP00000386284	ACSL4,FECH,ALAD
GO:0051181	cofactor transport	2	46	1.75	0.0121	9606.ENSP00000253577,9606.ENSP00000382342	ABCB7,ABCC1
GO:0016032	viral process	4	571	0.96	0.0144	9606.ENSP00000281456,9606.ENSP00000305556,9606.ENSP00000352438,9606.ENSP00000360671	SLC25A4,PCBP1,PCBP2,SLC25A5
GO:0045739	positive regulation of DNA repair	2	53	1.69	0.0144	9606.ENSP00000253024,9606.ENSP00000412698	TRIM28,MMS19
GO:0071705	nitrogen compound transport	6	1690	0.67	0.0182	9606.ENSP00000253577,9606.ENSP00000281456,9606.ENSP00000360671,9606.ENSP00000367123,9606.ENSP00000382342,9606.ENSP00000428845	ABCB7,SLC25A4,SLC25A5,SLC3A2,ABCC1,VDAC3
GO:0046902	regulation of mitochondrial membrane permeability	2	71	1.57	0.0226	9606.ENSP00000281456,9606.ENSP00000360671	SLC25A4,SLC25A5
GO:0051704	multi-organism process	7	2514	0.56	0.0231	9606.ENSP00000253024,9606.ENSP00000281456,9606.ENSP00000305556,9606.ENSP00000339787,9606.ENSP00000352438,9606.ENSP00000360671,9606.ENSP00000386284	TRIM28,SLC25A4,PCBP1,ACSL4,PCBP2,SLC25A5,ALAD

## Sheet: keyword
#term ID	term description	observed gene count	background gene count	strength	false discovery rate	matching proteins in your network (IDs)	matching proteins in your network (labels)
KW-0693	Viral RNA replication	2	2	3.12	0.00026	9606.ENSP00000305556,9606.ENSP00000352438	PCBP1,PCBP2
KW-0007	Acetylation	10	3335	0.59	0.00098	9606.ENSP00000220853,9606.ENSP00000253024,9606.ENSP00000253577,9606.ENSP00000281456,9606.ENSP00000305556,9606.ENSP00000360671,9606.ENSP00000367123,9606.ENSP00000372326,9606.ENSP00000412698,9606.ENSP00000428845	EMC2,TRIM28,ABCB7,SLC25A4,PCBP1,SLC25A5,SLC3A2,FECH,MMS19,VDAC3
KW-0627	Porphyrin biosynthesis	2	8	2.51	0.00098	9606.ENSP00000372326,9606.ENSP00000386284	FECH,ALAD
KW-0350	Heme biosynthesis	2	15	2.24	0.0012	9606.ENSP00000372326,9606.ENSP00000386284	FECH,ALAD
KW-0999	Mitochondrion inner membrane	4	289	1.26	0.0012	9606.ENSP00000253577,9606.ENSP00000281456,9606.ENSP00000360671,9606.ENSP00000372326	ABCB7,SLC25A4,SLC25A5,FECH
KW-0496	Mitochondrion	6	1154	0.83	0.0018	9606.ENSP00000253577,9606.ENSP00000281456,9606.ENSP00000339787,9606.ENSP00000360671,9606.ENSP00000372326,9606.ENSP00000428845	ABCB7,SLC25A4,ACSL4,SLC25A5,FECH,VDAC3
KW-0597	Phosphoprotein	13	8067	0.32	0.0046	9606.ENSP00000253024,9606.ENSP00000253577,9606.ENSP00000255631,9606.ENSP00000281456,9606.ENSP00000305556,9606.ENSP00000339787,9606.ENSP00000352438,9606.ENSP00000360671,9606.ENSP00000367123,9606.ENSP00000382342,9606.ENSP00000386284,9606.ENSP00000412698,9606.ENSP00000428845	TRIM28,ABCB7,HSPBP1,SLC25A4,PCBP1,ACSL4,PCBP2,SLC25A5,SLC3A2,ABCC1,ALAD,MMS19,VDAC3
KW-0159	Chromosome partition	2	43	1.78	0.0053	9606.ENSP00000360671,9606.ENSP00000412698	SLC25A5,MMS19
KW-0813	Transport	6	1973	0.6	0.021	9606.ENSP00000253577,9606.ENSP00000281456,9606.ENSP00000360671,9606.ENSP00000367123,9606.ENSP00000382342,9606.ENSP00000428845	ABCB7,SLC25A4,SLC25A5,SLC3A2,ABCC1,VDAC3
KW-0677	Repeat	9	4751	0.39	0.0272	9606.ENSP00000220853,9606.ENSP00000253024,9606.ENSP00000255631,9606.ENSP00000281456,9606.ENSP00000305556,9606.ENSP00000352438,9606.ENSP00000360671,9606.ENSP00000382342,9606.ENSP00000412698	EMC2,TRIM28,HSPBP1,SLC25A4,PCBP1,PCBP2,SLC25A5,ABCC1,MMS19
KW-0945	Host-virus interaction	3	435	0.95	0.0301	9606.ENSP00000253024,9606.ENSP00000281456,9606.ENSP00000360671	TRIM28,SLC25A4,SLC25A5
KW-1000	Mitochondrion outer membrane	2	126	1.32	0.0301	9606.ENSP00000339787,9606.ENSP00000428845	ACSL4,VDAC3
KW-0456	Lyase	2	151	1.24	0.0367	9606.ENSP00000372326,9606.ENSP00000386284	FECH,ALAD
KW-0832	Ubl conjugation	6	2381	0.52	0.0367	9606.ENSP00000253024,9606.ENSP00000305556,9606.ENSP00000352438,9606.ENSP00000367123,9606.ENSP00000412698,9606.ENSP00000428845	TRIM28,PCBP1,PCBP2,SLC3A2,MMS19,VDAC3
KW-1017	Isopeptide bond	5	1715	0.58	0.0394	9606.ENSP00000253024,9606.ENSP00000305556,9606.ENSP00000352438,9606.ENSP00000367123,9606.ENSP00000428845	TRIM28,PCBP1,PCBP2,SLC3A2,VDAC3

## Sheet: Pfam
#term ID	term description	observed gene count	background gene count	strength	false discovery rate	matching proteins in your network (IDs)	matching proteins in your network (labels)
PF00664	ABC transporter transmembrane region	2	24	2.04	0.0023	9606.ENSP00000253577,9606.ENSP00000382342	ABCB7,ABCC1
PF00013	KH domain	2	37	1.85	0.0026	9606.ENSP00000305556,9606.ENSP00000352438	PCBP1,PCBP2
PF00005	ABC transporter	2	49	1.73	0.003	9606.ENSP00000253577,9606.ENSP00000382342	ABCB7,ABCC1
PF00153	Mitochondrial carrier protein	2	54	1.68	0.003	9606.ENSP00000281456,9606.ENSP00000360671	SLC25A4,SLC25A5

## Sheet: Kegg
#term ID	term description	observed gene count	background gene count	strength	false discovery rate	matching proteins in your network (IDs)	matching proteins in your network (labels)
hsa04216	Ferroptosis	5	40	2.21	4.51e-09	9606.ENSP00000305556,9606.ENSP00000339787,9606.ENSP00000352438,9606.ENSP00000367123,9606.ENSP00000428845	PCBP1,ACSL4,PCBP2,SLC3A2,VDAC3
hsa00860	Porphyrin and chlorophyll metabolism	2	42	1.79	0.0025	9606.ENSP00000372326,9606.ENSP00000386284	FECH,ALAD
hsa02010	ABC transporters	2	44	1.77	0.0025	9606.ENSP00000253577,9606.ENSP00000382342	ABCB7,ABCC1
hsa04020	Calcium signaling pathway	3	179	1.34	0.0025	9606.ENSP00000281456,9606.ENSP00000360671,9606.ENSP00000428845	SLC25A4,SLC25A5,VDAC3
hsa04022	cGMP-PKG signaling pathway	3	160	1.39	0.0025	9606.ENSP00000281456,9606.ENSP00000360671,9606.ENSP00000428845	SLC25A4,SLC25A5,VDAC3
hsa04217	Necroptosis	3	155	1.4	0.0025	9606.ENSP00000281456,9606.ENSP00000360671,9606.ENSP00000428845	SLC25A4,SLC25A5,VDAC3
hsa04218	Cellular senescence	3	156	1.4	0.0025	9606.ENSP00000281456,9606.ENSP00000360671,9606.ENSP00000428845	SLC25A4,SLC25A5,VDAC3
hsa05012	Parkinson's disease	3	142	1.44	0.0025	9606.ENSP00000281456,9606.ENSP00000360671,9606.ENSP00000428845	SLC25A4,SLC25A5,VDAC3
hsa05016	Huntington's disease	3	193	1.31	0.0025	9606.ENSP00000281456,9606.ENSP00000360671,9606.ENSP00000428845	SLC25A4,SLC25A5,VDAC3
hsa05166	HTLV-I infection	3	250	1.19	0.0026	9606.ENSP00000281456,9606.ENSP00000360671,9606.ENSP00000428845	SLC25A4,SLC25A5,VDAC3

## Sheet: component
#term ID	term description	observed gene count	background gene count	strength	false discovery rate	matching proteins in your network (IDs)	matching proteins in your network (labels)
GO:0031966	mitochondrial membrane	6	679	1.06	0.00081	9606.ENSP00000253577,9606.ENSP00000281456,9606.ENSP00000339787,9606.ENSP00000360671,9606.ENSP00000372326,9606.ENSP00000428845	ABCB7,SLC25A4,ACSL4,SLC25A5,FECH,VDAC3
GO:0071817	MMXD complex	2	5	2.72	0.00081	9606.ENSP00000360671,9606.ENSP00000412698	SLC25A5,MMS19
GO:0005743	mitochondrial inner membrane	4	456	1.06	0.0066	9606.ENSP00000253577,9606.ENSP00000281456,9606.ENSP00000360671,9606.ENSP00000372326	ABCB7,SLC25A4,SLC25A5,FECH

[truncated: 1 more sheets: RCTM]
