# Supplementary material for: A PPIX-binding probe facilitates discovery of PPIX-induced cell death modulation by peroxiredoxin
Source: Commun Biol. 2023 Jun 24;6:673. doi: 10.1038/s42003-023-05024-5 (PMC10290680; doi:10.1038/s42003-023-05024-5)
Supplement: Supplementary file 5 — Supplementary Data 3 [file 42003_2023_5024_MOESM5_ESM.xlsx]

## Sheet: clusters
	Co-expression clusters of 543 PPIX candidates.
	Listed are co-expression clusters, protein accession, gene names, number of PSMs, the log2-transformed protein intensities from TMT reporter ions in each sample. The list is sorted by WPCs and then by gene name.
	Cluster	Protein Accession	Gene name	#PSMs	blank1	blank2	blank3	X3T3_1	X3T3_2	HepG2_1	HepG2_2	MEL_1	MEL_2	U251_1	U251_2
	1	sp|O75027|ABCB7_HUMAN	ABCB7	1	13.2565	12.8689	13.1078	15.5862	15.8206	13.1857	13.2961	13.414	13.3407	13.713	13.5303
	1	sp|P33527|MRP1_HUMAN	ABCC1	3	13.1068	13.1092	13.3964	15.3538	15.6698	13.677	13.8526	13.6892	13.7139	13.8756	13.7908
	1	sp|Q13085|ACACA_HUMAN	ACACA	1	11.7293	12.1925	11.7217	14.0772	14.2701	12.4508	12.4894	12.3934	12.1307	12.5516	12.183
	1	sp|P53396|ACLY_HUMAN	ACLY	13	13.4425	13.5577	13.6606	15.9191	16.2273	15.2207	14.8996	14.671	14.8162	14.2685	14.8886
	1	sp|P53396-2|ACLY_HUMAN	ACLY	13	13.5538	13.6425	13.7982	15.9375	16.2515	15.0987	14.8058	14.6523	14.7871	14.1983	14.8461
	1	sp|Q9Y4W6|AFG32_HUMAN	AFG3L2	3	12.2156	12.2561	12.2472	13.8142	13.9628	12.8093	13.1968	12.925	13.1089	13.0467	12.8546
	1	sp|Q9Y4X0|AMMR1_HUMAN	AMMECR1	1	12.2994	12.0557	12.4624	15.2414	15.0555	12.4082	12.6801	13.0567	12.8226	12.9847	12.7655
	1	sp|Q13367|AP3B2_HUMAN	AP3B2	2	12.0939	11.5911	11.475	13.5203	13.5978	12.2932	12.9537	12.0338	12.2934	12.2156	12.4741
	1	sp|P08243|ASNS_HUMAN	ASNS	1	12.8161	13.3587	13.2691	15.3765	15.3715	13.8407	13.7834	13.9838	14.0957	13.7448	13.6354
	1	sp|O75129|ASTN2_HUMAN	ASTN2	1	13.1452	13.7384	12.625	16.8084	16.8125	13.993	14.4877	13.6432	13.6387	14.1312	14.6335
	1	sp|P16615|AT2A2_HUMAN	ATP2A2	25	13.2361	13.0894	12.9886	15.7651	15.9264	13.6582	13.6831	13.5167	13.5727	13.4023	13.3
	1	tr|M0R3F4|M0R3F4_HUMAN	BABAM1	1	11.66	11.5146	12.1003	14.0078	14.0421	12.7969	12.6423	12.5502	12.9446	12.6177	12.6203
	1	sp|Q7L1Q6|BZW1_HUMAN	BZW1	2	12.322	12.285	11.4582	14.1035	14.2733	12.758	12.6559	13.0321	13.2325	12.5119	12.5415
	1	tr|C9JF98|C9JF98_HUMAN	BZW2	3	12.4983	12.5954	12.6056	15.2451	15.3709	13.0783	13.1756	13.4177	13.6812	13.6218	13.6212
	1	sp|Q9Y6E2|BZW2_HUMAN	BZW2	7	13.5624	13.4619	13.3655	15.7906	15.8612	14.0507	14.0771	14.1779	14.2998	14.2256	14.1458
	1	sp|P27708|PYR1_HUMAN	CAD	9	13.285	12.9986	13.0243	16.0265	16.2379	13.6041	13.5517	13.5555	13.6075	13.3791	13.2891
	1	sp|P27824|CALX_HUMAN	CANX	5	12.5831	12.0123	12.279	14.864	15.3259	13.5223	14.0453	12.8917	13.413	13.7728	13.6484
	1	sp|O95674|CDS2_HUMAN	CDS2	1	13.5213	13.1874	13.1796	15.2498	15.5368	14.168	14.4877	14.4385	14.3144	14.2117	13.9724
	1	sp|Q14839|CHD4_HUMAN	CHD4	3	12.5017	12.6162	12.2682	15.162	15.2328	13.1404	13.2443	13.6958	13.8498	13.2874	13.1688
	1	sp|Q14008|CKAP5_HUMAN	CKAP5	4	12.688	12.7225	12.6855	15.1228	15.3796	13.4703	13.6801	13.5618	13.7109	13.5135	13.4704
	1	sp|P12111|CO6A3_HUMAN	COL6A3	2	10.8947	9.84914	10.6098	13.5342	13.3353	11.8028	11.752	11.0145	10.9628	11.5735	11.2733
	1	sp|P53618|COPB_HUMAN	COPB1	4	12.468	12.8872	12.8615	15.3991	15.6024	13.9383	14.2166	13.3186	13.5553	13.8226	13.5891
	1	sp|P55060|XPO2_HUMAN	CSE1L	26	13.8975	13.978	13.7721	15.9247	16.1214	14.7293	14.7113	14.7061	14.8104	14.848	14.8438
	1	sp|Q13620|CUL4B_HUMAN	CUL4B	2	11.8117	11.4226	11.8197	14.327	14.7121	12.4933	12.6785	12.1792	12.2706	12.604	12.6256
	1	sp|Q16531|DDB1_HUMAN	DDB1	5	13.5962	13.614	13.5741	15.3976	15.6409	14.0949	14.4034	13.5313	13.6729	14.7898	14.6162
	1	sp|O00571|DDX3X_HUMAN	DDX3X	9	12.6905	12.1905	12.5146	16.1469	16.0803	13.1306	13.1245	13.0024	13.1553	13.0943	13.2015
	1	sp|O15523|DDX3Y_HUMAN	DDX3Y	8	12.8268	12.2073	12.6189	16.2557	16.1674	13.0731	13.029	12.9418	13.1192	12.9791	13.1132
	1	sp|Q15392|DHC24_HUMAN	DHCR24	1	13.6677	12.6318	12.8785	15.838	15.9646	13.8274	14.1956	13.5393	13.4889	14.2114	14.066
	1	sp|P31689|DNJA1_HUMAN	DNAJA1	2	12.414	12.6808	12.5581	14.7614	15.1362	13.1848	13.239	13.8455	13.6643	13.2689	13.355
	1	sp|Q99615|DNJC7_HUMAN	DNAJC7	6	11.7676	11.7884	11.6927	13.6625	13.5548	12.5046	12.7719	12.4346	12.658	12.5984	12.5061
	1	sp|Q5VYK3|ECM29_HUMAN	ECM29	10	13.0379	12.8239	12.7178	15.5454	15.8905	13.636	13.7665	13.6981	13.8626	13.8022	13.7283
	1	sp|P60842|IF4A1_HUMAN	EIF4A1	9	13.5117	13.8675	13.6886	15.8213	15.9907	14.3675	14.6455	14.753	14.9167	14.7356	14.702
	1	sp|O94905|ERLN2_HUMAN	ERLIN2	1	13.4074	13.2974	13.3561	16.3265	16.5547	14.4232	14.4768	13.9466	14.1502	14.3298	14.1777
	1	sp|P49327|FAS_HUMAN	FASN	2	12.8602	12.5746	13.1937	14.9326	15.6305	13.7613	13.3334	13.2875	13.8376	13.6769	13.5805
	1	sp|P22830|HEMH_HUMAN	FECH	1	14.0453	13.0632	12.7435	17.1403	17.2629	14.076	14.1831	14.4555	14.6005	13.6772	13.6751
	1	sp|Q9Y613|FHOD1_HUMAN	FHOD1	2	12.4165	12.0343	12.0132	15.5647	15.5002	12.4464	12.3476	12.6825	12.7244	13.0147	12.9101
	1	sp|Q14315|FLNC_HUMAN	FLNC	6	13.4843	13.7357	13.8157	16.1259	16.4133	14.3639	14.3235	14.2434	14.3567	14.3422	14.3388
	1	tr|G3V0J0|G3V0J0_HUMAN	FMR1	1	11.9429	11.1953	11.8859	14.8313	14.5676	12.9746	13.0158	12.7466	12.8379	12.5955	12.6994
	1	sp|Q06210|GFPT1_HUMAN	GFPT1	1	12.0163	11.9607	12.1258	13.8886	14.0765	12.9012	13.2909	13.037	13.2337	12.9903	12.9813
	1	sp|O94925|GLSK_HUMAN	GLS	5	12.546	12.4979	12.3656	14.9858	14.9817	13.3401	13.5549	13.4137	13.6277	13.3146	12.9514
	1	sp|P04899|GNAI2_HUMAN	GNAI2	2	11.4804	11.3428	11.6955	16.0856	16.203	12.2017	12.0693	12.6388	13.0807	13.8313	13.834
	1	sp|P63218|GBG5_HUMAN	GNG5	6	13.217	13.0445	12.7432	15.3904	15.6214	14.2056	14.4595	14.1541	14.2566	14.1402	14.2515
	1	sp|P55084|ECHB_HUMAN	HADHB	5	13.1467	12.9977	12.9549	14.8634	14.9188	14.5371	13.6212	13.7344	13.8075	12.9174	13.0927
	1	sp|O14929|HAT1_HUMAN	HAT1	1	12.5577	11.8095	12.2657	15.0156	14.9444	13.1066	13.1847	13.2503	13.4858	13.3932	13.5318
	1	sp|O00291|HIP1_HUMAN	HIP1	1	13.2027	12.7214	12.3138	14.9019	14.9209	12.9293	13.1765	13.4548	13.5198	14.0787	13.7246
	1	sp|Q00839|HNRPU_HUMAN	HNRNPU	12	14.5001	14.3319	14.0609	18.049	18.0574	15.4626	15.6308	15.4884	15.6561	16.0511	16.2422
	1	sp|P08238|HS90B_HUMAN	HSP90AB1	34	14.6178	14.5151	14.554	17.3142	17.3389	15.0009	14.882	15.083	15.2685	14.8127	14.874
	1	sp|P10809|CH60_HUMAN	HSPD1	32	15.5612	15.6686	15.724	18.7608	18.7307	17.1811	17.5243	16.6134	16.8165	16.8946	16.5609
	1	sp|Q9UI26|IPO11_HUMAN	IPO11	6	11.9795	12.1165	11.9868	15.8174	16.2664	12.5285	12.8688	13.0735	13.2608	13.3294	13.3289
	1	sp|O95373|IPO7_HUMAN	IPO7	4	12.7692	12.8315	13.2002	15.2776	15.6472	13.4781	13.5161	14.0301	14.0291	13.9742	13.976
	1	sp|P46940|IQGA1_HUMAN	IQGAP1	15	12.6202	12.7438	12.412	14.793	14.7581	13.0056	13.0904	13.1216	13.2465	13.1278	13.1712
	1	sp|Q8TCG1|CIP2A_HUMAN	KIAA1524	2	11.2155	11.1641	11.7097	13.9045	14.138	12.2594	12.5146	12.6482	12.5898	12.7804	12.5677
	1	sp|P07195|LDHB_HUMAN	LDHB	19	13.5478	13.3663	13.6121	15.6513	15.509	13.6909	13.8792	14.2919	14.4225	14.2715	14.1325
	1	sp|P52564|MP2K6_HUMAN	MAP2K6	1	12.1691	11.3435	11.6146	15.4973	15.5082	12.8041	13.1409	12.7697	12.9134	12.6017	12.5056
	1	sp|P31153|METK2_HUMAN	MAT2A	3	11.7249	11.8122	11.7201	14.0456	14.0131	12.6525	12.7619	12.8731	12.7573	12.411	12.0094
	1	sp|P25205|MCM3_HUMAN	MCM3	6	13.1436	13.2441	13.1276	16.1145	16.1863	13.7902	13.6555	14.0478	13.9841	13.8144	13.7579
	1	sp|P33991|MCM4_HUMAN	MCM4	1	11.6734	12.2876	11.9122	14.5985	14.7894	13.0325	12.9118	13.0256	13.2952	12.8212	12.5957
	1	sp|P33992|MCM5_HUMAN	MCM5	6	13.3529	13.105	13.0092	16.3429	16.7509	13.9453	13.6741	13.6582	13.8056	13.5291	13.6714
	1	sp|Q96T76|MMS19_HUMAN	MMS19	2	12.9303	12.5132	12.1039	14.3939	14.5595	13.4286	13.4204	13.3771	13.4197	12.9514	12.9914
	1	sp|P43246|MSH2_HUMAN	MSH2	4	12.208	12.1542	12.055	14.8511	15.1218	13.127	12.9974	13.1057	13.2619	12.948	12.9066
	1	sp|Q9H903|MTD2L_HUMAN	MTHFD2L	1	13.5875	12.7812	13.0893	16.1212	16.0797	14.7472	14.3907	14.3772	14.6197	13.0596	13.1346
	1	sp|O43795|MYO1B_HUMAN	MYO1B	3	11.953	11.4369	11.0977	14.5248	14.5534	11.6827	12.2534	11.5575	11.7247	11.3832	11.5252
	1	sp|Q9BPX3|CND3_HUMAN	NCAPG	3	11.2646	11.5605	11.673	13.816	14.129	12.3594	12.3402	12.3731	12.5417	12.5567	12.3584
	1	sp|O75694|NU155_HUMAN	NUP155	2	10.8284	10.394	11.0104	13.6438	13.6513	12.0761	12.1625	11.9708	12.317	12.2784	12.0551
	1	sp|Q8N1F7|NUP93_HUMAN	NUP93	7	13.1741	12.9264	13.1705	15.6166	16.023	13.7706	13.8631	14.091	14.3413	13.7263	13.7226
	1	sp|O15294|OGT1_HUMAN	OGT	1	13.9234	12.9877	13.4857	15.4889	15.6617	13.7141	13.955	14.6385	14.7778	14.2943	14.3251
	1	sp|P11498|PYC_HUMAN	PC	3	12.5692	12.1355	13.1422	14.7473	14.7962	13.7412	13.802	13.2334	13.4423	12.9845	13.3445
	1	sp|P30101|PDIA3_HUMAN	PDIA3	17	13.7134	13.8871	13.8753	15.898	15.888	14.3433	14.5043	14.9036	15.0269	14.583	14.5254
	1	sp|Q01813|PFKAP_HUMAN	PFKP	2	11.4404	12.1833	12.0576	15.5684	15.3422	11.4973	11.8618	13.4332	13.5638	11.6022	11.3465
	1	sp|O43175|SERA_HUMAN	PHGDH	19	13.7832	13.9187	13.7849	16.5882	16.7413	14.9741	15.1286	15.1144	15.4113	14.6287	14.4701
	1	sp|Q9NRX1|PNO1_HUMAN	PNO1	1	12.9267	13.0248	12.9287	14.7131	14.9869	13.9828	13.8303	13.658	13.6738	13.6871	13.6701
	1	sp|O14495|LPP3_HUMAN	PPAP2B	1	13.1626	13.2316	12.8762	14.7583	15.0382	14.1505	14.251	13.6309	13.6456	13.0959	13.2263
	1	sp|P63151|2ABA_HUMAN	PPP2R2A	1	11.8397	12.4383	11.0536	13.6131	13.9588	12.7266	12.3992	12.4648	12.7739	12.326	12.5747
	1	sp|Q5VTL8|PR38B_HUMAN	PRPF38B	1	11.394	11.6041	11.4794	14.8097	14.5482	12.3152	12.2553	12.189	12.4848	11.9764	12.3205
	1	sp|Q9BZG1|RAB34_HUMAN	RAB34	1	11.8199	11.123	10.3793	14.27	14.2146	11.9933	12.0322	11.5882	11.81	12.3424	12.1238
	1	sp|P49792|RBP2_HUMAN	RANBP2	2	12.7505	12.1923	12.1547	15.6255	15.7552	13.3823	13.397	13.5815	13.7219	13.0347	12.9846
	1	sp|P52306|GDS1_HUMAN	RAP1GDS1	1	13.2447	11.9857	12.1767	14.2708	14.435	12.6526	12.8152	13.0366	13.3671	13.6114	13.6594
	1	sp|P62829|RL23_HUMAN	RPL23	1	14.3783	13.3251	13.0506	17.1608	17.0285	15.2058	15.0603	14.4881	14.5918	13.8993	13.8325
	1	sp|P62269|RS18_HUMAN	RPS18	16	14.5084	13.5546	13.5122	16.0782	15.8163	14.688	15.6758	14.406	14.3891	14.0987	14.0773
	1	tr|E9PJH4|E9PJH4_HUMAN	RPS3	1	15.3082	13.9728	13.9404	17.2394	17.1846	15.8598	16.0368	15.1034	15.0963	14.5926	14.3031
	1	sp|P23396|RS3_HUMAN	RPS3	6	14.2483	13.3976	13.6376	16.2233	16.1672	14.7244	14.8753	14.2861	14.2989	14.1536	14.0886
	1	sp|P26447|S10A4_HUMAN	S100A4	10	13.396	12.9236	13.3067	17.6693	17.3529	13.3467	13.2207	13.5858	13.8152	15.3154	15.3357
	1	sp|Q9NTJ5|SAC1_HUMAN	SACM1L	4	12.8737	13.1404	13.1053	15.5887	15.7566	13.6465	13.5712	14.1594	14.3318	13.4297	13.4444
	1	sp|Q9NR31|SAR1A_HUMAN	SAR1A	1	12.1321	12.3714	12.5518	13.8571	14.1571	13.2912	12.99	12.6592	12.6381	13.1617	13.0244
	1	sp|P61619|S61A1_HUMAN	SEC61A1	7	13.9228	12.6943	12.6722	16.1563	16.1612	13.9359	14.4673	13.599	13.7755	13.9219	13.8475
	1	tr|A6NK38|A6NK38_HUMAN	SEC61A2	2	14.5299	12.4772	12.6791	17.0884	16.821	15.0273	15.0232	13.6771	13.8635	14.495	14.3129
	1	sp|Q96EE3|SEH1_HUMAN	SEH1L	2	12.0639	11.9101	11.6521	14.9486	14.8377	12.8621	12.8541	13.3513	13.4188	13.1144	12.9465
	1	sp|Q9H936|GHC1_HUMAN	SLC25A22	1	12.5675	12.6939	12.6865	14.5415	14.6004	13.7872	13.7217	12.8154	12.888	13.2573	13.2101
	1	sp|Q00325|MPCP_HUMAN	SLC25A3	17	14.8754	13.274	13.1268	17.358	17.2632	14.8331	15.1696	14.5886	14.6248	14.1747	13.9534
	1	sp|Q9H2D1|MFTC_HUMAN	SLC25A32	1	13.0317	11.6251	11.3018	14.7232	14.9711	12.7343	12.9351	12.4185	12.461	12.3608	12.025
	1	sp|P12235|ADT1_HUMAN	SLC25A4	27	16.7553	15.9945	16.0662	19.873	20.0659	16.8426	16.8947	17.1625	17.2012	16.9597	16.6663
	1	sp|P05141|ADT2_HUMAN	SLC25A5	30	16.8438	16.0256	16.1294	19.8839	20.0472	16.8213	16.8661	17.1413	17.1963	16.9033	16.6236
	1	sp|P46977|STT3A_HUMAN	STT3A	3	12.0048	11.6436	11.7467	14.175	14.65	12.7756	12.9553	12.6719	12.8654	12.1754	12.2085
	1	sp|Q7KZ85|SPT6H_HUMAN	SUPT6H	3	12.1355	12.3999	11.9638	13.8814	14.1259	13.0693	13.0194	12.8433	12.6003	12.5318	12.5403
	1	sp|Q92797|SYMPK_HUMAN	SYMPK	1	13.2662	13.2539	13.187	15.3386	15.4574	13.8061	14.049	14.2884	14.4325	13.7766	13.8293
	1	sp|Q86TM6|SYVN1_HUMAN	SYVN1	1	13.2373	13.3821	13.7414	15.2973	15.44	14.3845	14.6552	14.1432	14.2331	14.3441	14.2773
	1	sp|Q8TC07|TBC15_HUMAN	TBC1D15	1	12.9112	11.948	12.6123	16.0902	16.3414	14.5669	14.4596	12.9687	13.1646	12.6742	12.7464
	1	sp|Q9BTW9|TBCD_HUMAN	TBCD	3	12.2504	12.0934	12.0871	14.7283	15.0024	13.0278	12.7808	12.9583	13.1777	13.0391	12.9901
	1	sp|P17987|TCPA_HUMAN	TCP1	6	13.6248	14.3912	14.1885	16.0232	16.1434	14.8439	15.0696	15.0423	15.0485	14.5391	14.1941
	1	sp|P49755|TMEDA_HUMAN	TMED10	2	11.845	12.1005	11.7689	14.6089	14.7893	13.2133	13.6662	13.097	13.2808	13.6236	13.236
	1	sp|Q96JJ7|TMX3_HUMAN	TMX3	3	12.993	13.1868	12.7893	15.3089	15.725	13.9105	13.8363	13.1152	13.283	13.4432	13.3269
	1	sp|Q9HBL0|TENS1_HUMAN	TNS1	1	13.017	12.7151	13.2704	14.8996	14.8965	13.9887	14.0581	13.1746	13.2656	13.6821	13.6056
	1	sp|Q13263|TIF1B_HUMAN	TRIM28	13	13.8724	13.4393	13.0343	16.7908	16.8728	14.7564	14.9914	14.6182	14.7522	14.3894	13.9851
	1	sp|O95881|TXD12_HUMAN	TXNDC12	1	13.4266	12.9258	13.0062	16.737	16.6259	14.4521	14.6578	14.5007	14.7291	14.3163	14.332
	1	sp|Q5T4S7|UBR4_HUMAN	UBR4	5	12.183	11.8417	12.5122	14.8684	14.9897	12.8162	13.0227	13.1333	13.322	13.0661	12.7665
	1	sp|Q9NYU2|UGGG1_HUMAN	UGGT1	4	13.5847	14	14.1889	16.1937	16.441	14.4911	14.2752	14.7453	14.8324	14.5873	15.3451
	1	sp|P11172|UMPS_HUMAN	UMPS	1	13.1875	13.1573	12.3764	16.6432	16.614	14.3104	14.6312	14.1736	14.2991	14.0416	13.7916
	1	sp|Q9H3U1|UN45A_HUMAN	UNC45A	3	12.8171	12.5304	12.0809	15.0501	15.1823	13.3639	13.4069	12.9743	12.9953	12.9977	12.75
	1	sp|Q93008|USP9X_HUMAN	USP9X	5	11.752	11.9434	12.0888	14.095	14.2968	12.7457	12.6492	12.8286	13.115	12.7132	12.9353
	1	sp|Q9P0L0|VAPA_HUMAN	VAPA	3	12.2139	12.143	12.6695	14.5424	14.5846	12.74	13.1792	12.7331	12.8038	13.6343	13.4381
	1	sp|Q9Y277|VDAC3_HUMAN	VDAC3	1	12.3565	12.0147	12.1412	14.5889	14.6818	12.5019	13.2944	12.4402	12.6571	12.9372	12.4307
	1	sp|O14980|XPO1_HUMAN	XPO1	2	12.6148	12.7576	12.925	14.8043	14.8102	13.1014	13.1329	13.6186	13.4688	13.2824	13.2749
	1	sp|Q9HAV4|XPO5_HUMAN	XPO5	6	11.8444	11.9436	12.1406	15.0498	15.3265	12.2292	12.2819	12.85	12.9891	12.6937	12.373
	1	sp|Q96TA2|YMEL1_HUMAN	YME1L1	1	12.8418	11.992	12.0958	15.1855	15.7135	13.1626	13.2339	13.0589	13.3889	12.7051	12.7304
	2	sp|P49588|SYAC_HUMAN	AARS	22	13.996	14.1566	13.9749	15.2989	15.451	15.473	15.4008	15.0398	15.1622	14.9843	15.0929
	2	sp|P11766|ADHX_HUMAN	ADH5	3	11.9884	12.6814	12.0082	13.1816	13.2413	13.6544	14.0106	13.8806	14.2078	13.1945	13.2668
	2	sp|P55263|ADK_HUMAN	ADK	3	12.8439	13.4052	12.997	13.7817	13.8755	15.8064	15.6331	15.0619	15.4852	14.1554	14.3406
	2	sp|P23526|SAHH_HUMAN	AHCY	8	13.4772	13.1217	13.3815	14.3031	14.5366	15.0379	15.1905	14.4908	14.7679	14.8352	15.2487
	2	sp|P08133|ANXA6_HUMAN	ANXA6	7	12.1943	12.5336	12.5782	13.7767	13.6973	14.4753	14.7427	14.1626	14.4125	13.8622	13.9629
	2	sp|O43747|AP1G1_HUMAN	AP1G1	3	11.0237	11.1451	11.3457	13.4863	13.7992	14.1925	14.3101	13.822	14.0315	13.8127	13.7832
	2	sp|O95782|AP2A1_HUMAN	AP2A1	7	12.0247	12.1762	12.3345	13.6516	13.6552	13.4892	13.7368	13.5498	13.632	13.7387	13.6095
	2	sp|O94973|AP2A2_HUMAN	AP2A2	4	12.0726	12.1043	12.4516	13.7338	13.8977	13.9346	13.9705	13.7832	13.7513	14.1209	13.7907
	2	sp|P63010|AP2B1_HUMAN	AP2B1	6	11.4733	11.9155	11.3755	12.724	12.6024	12.711	13.1168	12.3176	12.6875	12.7593	12.6185
	2	tr|K7ERB2|K7ERB2_HUMAN	AP2B1	6	11.4733	11.9155	11.3755	12.724	12.6024	12.711	13.1168	12.3176	12.6875	12.7593	12.6185
	2	sp|P56381|ATP5E_HUMAN	ATP5E	4	13.1138	13.3238	13.0146	15.4312	15.6344	15.0889	15.5868	15.7355	15.925	15.2409	15.0403
	2	sp|P38606|VATA_HUMAN	ATP6V1A	1	11.4439	11.1092	11.3908	12.2787	12.546	12.8808	12.9777	12.5125	12.5826	12.5991	12.5597
	2	sp|P21283|VATC1_HUMAN	ATP6V1C1	3	12.0223	11.9119	12.352	13.6969	13.4092	13.4102	13.6544	13.2351	13.453	13.3266	13.2429
	2	sp|Q01518|CAP1_HUMAN	CAP1	1	12.0979	12.7919	12.5448	14.015	13.8151	14.2905	13.569	13.7348	13.8994	13.7507	13.158
	2	sp|P49368|TCPG_HUMAN	CCT3	14	12.8353	12.8384	12.7816	14.5701	14.7071	14.6765	14.3754	14.5791	14.8061	13.9324	13.7615
	2	sp|Q99832|TCPH_HUMAN	CCT7	18	13.1762	14.033	13.6019	14.9419	15.1543	15.7942	15.9756	16.5421	16.6996	15.5322	15.6163
	2	sp|P50990|TCPQ_HUMAN	CCT8	37	13.8633	14.2396	14.1245	15.2204	15.3339	15.3981	15.7262	15.3794	15.709	15.5066	15.4042
	2	sp|P23528|COF1_HUMAN	CFL1	16	13.57	13.4988	13.5636	14.9966	14.8362	15.0643	15.6277	15.1946	15.5018	14.5994	14.4928
	2	sp|Q9H9E3|COG4_HUMAN	COG4	1	11.924	11.7819	11.9152	13.1669	13.1563	13.5462	13.6618	13.0217	13.1027	12.7078	12.8663
	2	sp|Q8N684|CPSF7_HUMAN	CPSF7	3	12.5147	12.3637	12.5763	13.4121	13.2733	14.2473	14.3756	13.6488	13.924	13.8132	13.8162
	2	tr|H0Y400|H0Y400_HUMAN	DDX39B	2	12.137	12.6579	12.0549	13.246	13.3105	13.3228	13.2422	13.4366	13.5436	13.2222	13.1737
	2	sp|O60610|DIAP1_HUMAN	DIAPH1	2	12.542	13.387	13.1379	14.1684	14.1318	14.2993	14.6442	14.3093	14.413	13.8787	13.7594
	2	sp|O00429|DNM1L_HUMAN	DNM1L	7	12.2931	12.3262	12.1218	14.44	14.5217	14.0873	14.491	14.3385	14.528	14.456	14.2241
	2	sp|Q13868|EXOS2_HUMAN	EXOSC2	1	12.6761	12.5492	12.2742	13.7782	13.8313	14.0613	13.8664	13.4697	13.678	13.7157	13.6383
	2	sp|P07954|FUMH_HUMAN	FH	4	12.8162	13.5985	13.0055	13.8974	13.9864	15.0135	15.2465	14.9236	15.066	14.7672	14.423
	2	sp|P11413|G6PD_HUMAN	G6PD	15	12.6753	13.0455	12.8162	14.2112	14.2999	14.7057	14.9175	14.2903	14.5285	14.3838	14.3307
	2	sp|P41250|SYG_HUMAN	GARS	9	11.8406	12.7939	12.3201	14.0363	14.1432	13.8639	13.9981	13.588	13.9094	14.0055	13.8752
	2	sp|P22102|PUR2_HUMAN	GART	2	13.425	14.2989	14.0032	14.6628	14.566	15.4864	15.6317	15.0948	15.3042	14.6306	14.179
	2	sp|P06744|G6PI_HUMAN	GPI	18	14.0259	14.6144	14.2883	15.1531	15.148	16.0702	16.6694	16.4598	16.621	15.6469	15.3694
	2	sp|P78347|GTF2I_HUMAN	GTF2I	4	13.0066	12.359	11.9995	14.0587	13.9469	14.0368	15.0078	14.503	14.6022	13.8805	13.5009
	2	sp|P14866|HNRPL_HUMAN	HNRNPL	13	13.3323	12.8342	12.7179	14.4714	14.3337	14.1853	14.562	14.184	14.5052	14.1475	14.273
	2	sp|Q1KMD3|HNRL2_HUMAN	HNRNPUL2	10	12.8904	12.7819	12.9949	14.0419	14.0357	14.8719	14.8586	14.6215	14.8593	14.2848	14.4273
	2	sp|P51659|DHB4_HUMAN	HSD17B4	7	12.3477	12.7765	12.5869	13.6493	13.6476	14.1025	14.0257	13.7802	14.2488	13.9888	14.0058
	2	sp|P38646|GRP75_HUMAN	HSPA9	33	14.3941	14.5765	14.3572	15.6116	15.7349	16.022	16.2309	15.6406	15.9814	15.7248	15.703
	2	sp|Q9Y4L1|HYOU1_HUMAN	HYOU1	2	13.0821	13.9688	14.128	14.7973	15.0569	15.0043	15.5692	15.1744	15.4832	15.1534	14.8069
	2	sp|P48735|IDHP_HUMAN	IDH2	3	13.6677	14.3005	13.9386	15.4413	15.3057	15.3797	15.9857	15.0844	15.4639	15.8062	15.6384
	2	sp|Q68E01-2|INT3_HUMAN	INTS3	3	12.099	11.7543	12.1052	13.1652	13.3158	13.5755	13.6838	13.7379	13.995	13.556	13.5911
	2	sp|Q68E01|INT3_HUMAN	INTS3	2	12.5112	12.175	12.289	13.0441	13.2712	13.6344	13.7139	13.2247	13.5239	13.2849	13.3607
	2	sp|Q07666|KHDR1_HUMAN	KHDRBS1	1	13.2982	13.278	13.3617	14.5345	14.488	14.8538	14.9472	14.6153	14.8875	14.9798	14.9665
	2	sp|P40926|MDHM_HUMAN	MDH2	11	13.3102	13.4009	13.3074	14.6136	14.8135	14.9472	14.9915	14.4555	14.6785	14.3435	14.3288
	2	sp|O94776|MTA2_HUMAN	MTA2	4	12.8455	13.2168	12.6851	14.383	14.3613	14.3814	14.347	14.0645	14.3177	13.8446	13.8445
	2	sp|Q9NR45|SIAS_HUMAN	NANS	3	12.194	13.0845	12.8151	14.2997	14.3017	15.0498	14.7887	14.074	14.4147	13.6695	13.5974
	2	sp|O43809|CPSF5_HUMAN	NUDT21	2	11.4977	11.2932	10.9035	13.1602	13.0103	14.2187	14.0583	13.8697	13.616	13.3824	13.7743
	2	sp|P22059|OSBP1_HUMAN	OSBP	7	12.2642	12.3092	12.2267	13.7452	13.8474	14.7127	14.6522	14.0111	14.182	13.3847	13.7752
	2	sp|Q8WUM4|PDC6I_HUMAN	PDCD6IP	4	13.5259	13.3974	13.4634	14.6481	14.7268	15.4834	15.6075	14.8796	14.9975	14.7846	14.6552
	2	sp|O75439|MPPB_HUMAN	PMPCB	4	11.442	11.1376	11.1158	12.7951	12.8015	12.9014	12.6881	12.6071	12.8377	12.181	12.1012
	2	sp|P30153|2AAA_HUMAN	PPP2R1A	8	13.4026	13.3372	13.3193	15.0692	15.1086	15.0028	15.1094	14.8821	15.0628	14.978	15.0695
	2	sp|P53041|PPP5_HUMAN	PPP5C	5	11.9112	11.8702	12.1794	13.3788	13.2952	13.7848	13.992	14.3136	14.622	13.8604	14.1016
	2	sp|O00231|PSD11_HUMAN	PSMD11	1	15.8159	16.6406	16.4965	17.7076	18.0036	18.5204	18.8543	18.3801	18.5589	18.0766	17.7463
	2	sp|Q9UNM6|PSD13_HUMAN	PSMD13	2	11.1101	11.1098	11.0545	11.9854	12.2532	12.5764	12.6423	12.5491	12.7927	12.4409	12.4085
	2	sp|P26599|PTBP1_HUMAN	PTBP1	2	11.3871	10.924	11.4516	13.292	13.3015	12.9981	13.0522	12.9273	13.0877	13.0601	13.0006
	2	sp|P61026|RAB10_HUMAN	RAB10	4	13.6731	13.9079	14.0747	15.3996	15.5264	15.3727	15.5299	15.2137	15.5878	14.9198	14.8993
	2	sp|P61006|RAB8A_HUMAN	RAB8A	6	12.9101	12.6874	12.829	14.2411	14.3165	14.351	14.5407	13.9668	14.3268	14.1849	14.1754
	2	sp|P78406|RAE1L_HUMAN	RAE1	1	11.5813	11.532	11.4702	13.2991	13.2364	13.0775	12.9277	12.9468	13.1933	12.5861	12.8198
	2	sp|P61224|RAP1B_HUMAN	RAP1B	3	11.1506	12.0143	11.2507	13.1186	13.0665	12.5843	12.8763	12.7605	12.9001	12.8597	12.7099
	2	sp|Q15291|RBBP5_HUMAN	RBBP5	1	11.3135	11.714	11.2007	12.7507	12.7951	12.9681	13.0541	12.8254	13.2727	12.5227	12.4367
	2	sp|P62888|RL30_HUMAN	RPL30	3	13.9714	12.9649	13.2488	14.7939	15.0332	15.6761	15.7478	15.3423	15.6116	14.9179	15.0566
	2	sp|P49591|SYSC_HUMAN	SARS	10	13.1736	13.3451	13.3338	14.765	14.6873	15.0175	15.2094	15.3765	15.7405	14.8296	15.1615
	2	sp|P22307|NLTP_HUMAN	SCP2	4	13.0546	12.9796	12.8893	14.0526	14.3153	13.7459	14.2774	13.8821	14.0589	14.1657	13.9382
	2	sp|P31947|1433S_HUMAN	SFN	3	12.2322	13.0874	12.653	13.732	13.766	13.8871	13.8176	13.4462	13.5969	13.701	13.7092
	2	sp|P34897|GLYM_HUMAN	SHMT2	8	13.2779	13.5753	13.4213	14.9543	15.1583	15.7638	15.3695	15.3137	15.5738	14.9186	14.7633
	2	sp|Q7KZF4|SND1_HUMAN	SND1	7	13.5805	13.3862	13.2447	15.3143	15.2766	15.0093	15.3224	14.9576	15.1278	14.7117	14.6758
	2	sp|P09661|RU2A_HUMAN	SNRPA1	1	12.6325	12.9161	12.4741	13.8943	14.1149	14.1595	14.6348	14.619	14.7511	14.1267	14.0598
	2	sp|Q9Y5X3|SNX5_HUMAN	SNX5	3	11.9592	11.9607	12.1383	13.9802	13.7421	13.7686	14.0059	14.2324	14.4171	13.7493	13.5968
	2	sp|P61011|SRP54_HUMAN	SRP54	4	12.6025	12.4813	12.5235	14.2489	14.3883	14.565	14.6836	14.2205	14.3462	14.1196	14.0458
	2	tr|H7C1K0|H7C1K0_HUMAN	SRRT	3	12.8793	13.3115	13.1016	14.3126	14.1548	14.3237	14.1302	13.9989	14.0368	13.8286	13.9839
	2	sp|P31948|STIP1_HUMAN	STIP1	13	13.8058	14.2169	14.1179	15.3273	15.4752	16.1784	16.7124	16.4126	16.8939	16.0204	16.1372
	2	sp|P29401|TKT_HUMAN	TKT	9	13.5062	14.3419	14.3486	15.4073	15.4985	15.7089	15.4969	15.7561	16.1358	15.5462	15.4344
	2	sp|Q9Y490|TLN1_HUMAN	TLN1	36	13.2246	13.4832	13.1948	14.7018	14.7556	15.1913	15.3861	15.1168	15.4759	14.7709	14.8037
	2	sp|Q9Y4G6|TLN2_HUMAN	TLN2	12	13.3681	13.6068	13.3949	14.9338	14.9111	15.2774	15.4302	15.0089	15.3201	14.8674	14.8839
	2	sp|Q99805|TM9S2_HUMAN	TM9SF2	1	11.0926	11.7297	11.9763	13.4869	13.5103	14.0572	14.3024	13.3364	13.5377	13.6246	13.7898
	2	sp|Q9UM00|TMCO1_HUMAN	TMCO1	1	14.2872	13.6598	13.2222	15.0406	14.8424	15.2225	16.0702	15.7632	16.0145	15.4474	15.0099
	2	sp|O94826|TOM70_HUMAN	TOMM70A	1	14.2252	14.4224	13.9305	14.364	14.7868	15.1979	15.853	15.6302	15.6264	15.503	15.2319
	2	sp|O43399|TPD54_HUMAN	TPD52L2	2	11.9832	12.3209	12.3663	13.0046	12.8635	13.6066	14.1386	13.7079	14.1239	13.2311	13.3453
	2	sp|P68036|UB2L3_HUMAN	UBE2L3	2	10.6476	11.9162	10.8779	13.3631	13.3106	13.1917	13.1096	12.9606	13.0843	13.0424	12.8943
	2	sp|Q92900|RENT1_HUMAN	UPF1	2	11.7834	12.1136	12.5192	13.4749	13.2023	13.4657	13.4632	13.2387	13.3616	13.0111	13.1406
	2	sp|Q96QK1|VPS35_HUMAN	VPS35	5	11.7395	11.9798	11.5595	13.1347	13.2779	13.7535	14.0511	13.5442	13.8556	13.3825	13.2262
	2	sp|Q9UIA9|XPO7_HUMAN	XPO7	4	12.5544	12.7438	12.6788	14.0342	14.2623	14.1838	14.2652	13.9276	14.1436	13.9572	13.9265
	2	sp|Q96KR1|ZFR_HUMAN	ZFR	2	11.2841	12.1069	11.5382	12.9856	12.9177	12.9002	13.1079	12.7864	12.8787	12.9428	13.1104
	3	sp|Q9BWD1|THIC_HUMAN	ACAT2	3	13.2819	12.5131	12.6414	14.4564	14.4778	13.4443	13.6429	13.8757	14.1065	13.4134	13.1587
	3	sp|O60488|ACSL4_HUMAN	ACSL4	7	11.4254	12.4442	12.3773	13.6666	13.5152	12.653	12.8726	13.0968	13.0242	12.6104	12.7165
	3	sp|P13716|HEM2_HUMAN	ALAD	6	11.6245	11.6013	11.866	14.3536	14.4664	12.4633	12.3386	13.6614	13.6425	12.5394	12.2777
	3	sp|Q92688|AN32B_HUMAN	ANP32B	2	14.2479	13.5212	13.3887	15.3258	15.4061	14.5672	14.8423	14.7862	15.0311	14.1065	14.153
	3	sp|Q92974|ARHG2_HUMAN	ARHGEF2	3	13.8269	13.5119	13.4176	15.5613	15.703	13.7164	13.8216	14.7409	14.7943	13.9704	13.7673
	3	sp|O15143|ARC1B_HUMAN	ARPC1B	1	12.6138	13.1209	12.9323	14.6849	14.9799	14.5409	13.8956	14.2871	14.6381	13.2822	13.8786
	3	sp|P05496|AT5G1_HUMAN	ATP5G1	3	15.106	14.9174	14.8945	17.792	17.9874	16.9436	17.1597	17.263	17.3402	16.2519	16.1972
	3	sp|P56385|ATP5I_HUMAN	ATP5I	1	13.5885	14.7353	14.2985	16.8483	16.9494	14.3904	14.6367	16.5986	16.8886	15.0957	14.8527
	3	sp|P78371|TCPB_HUMAN	CCT2	13	13.8619	14.3185	13.8935	15.4995	15.5051	14.7708	14.7263	15.1882	15.4147	14.5416	14.5403
	3	sp|P50991|TCPD_HUMAN	CCT4	15	13.9165	14.1685	13.6201	15.9695	16.0159	15.1554	15.3053	15.1382	15.342	14.6523	14.6769
	3	sp|Q96G23|CERS2_HUMAN	CERS2	2	14.2991	14.2926	14.1655	15.6526	16.0051	15.0815	15.3691	16.0476	16.2399	14.7519	14.4246
	3	sp|O14579|COPE_HUMAN	COPE	1	11.0967	11.6984	11.6688	13.9003	14.1791	12.9884	13.4282	13.4729	13.7519	12.8873	12.8101
	3	sp|P08574|CY1_HUMAN	CYC1	5	12.3857	12.8601	12.1503	15.2011	15.21	12.6684	13.4526	14.593	15.0581	12.6778	12.1234
	3	sp|Q92841|DDX17_HUMAN	DDX17	3	12.721	12.9383	12.8379	14.7562	14.6861	14.003	13.5821	13.6054	13.9845	12.8358	13.0562
	3	sp|Q7L014|DDX46_HUMAN	DDX46	1	12.4845	12.6486	12.8632	14.543	14.6498	13.4858	13.7712	13.9177	13.9019	13.5329	13.5658
	3	sp|Q6P2E9|EDC4_HUMAN	EDC4	3	12.3046	12.9443	12.5172	14.1516	14.5224	13.9332	13.5791	13.6728	14.0029	13.2226	13.2915
	3	sp|Q14232|EI2BA_HUMAN	EIF2B1	5	12.2914	12.5959	12.0513	13.9151	14.0424	13.0748	13.2269	13.761	13.9331	12.9445	12.8252
	3	sp|P60228|EIF3E_HUMAN	EIF3E	5	12.8231	13.1009	12.7088	14.8266	15.0322	14.1197	13.9275	14.3696	14.8345	13.5991	13.6039
	3	sp|P78344|IF4G2_HUMAN	EIF4G2	7	11.9074	12.4014	12.162	14.2599	14.4333	13.4387	13.324	13.6226	13.9592	13.0053	12.9793
	3	sp|P55010|IF5_HUMAN	EIF5	5	11.9071	12.0614	11.9631	14.04	13.9578	12.5562	12.8042	13.793	14.0325	13.0729	13.0623
	3	sp|Q15006|EMC2_HUMAN	EMC2	2	12.7321	12.9599	12.7723	14.3393	14.4457	13.5815	13.7355	14.2491	14.4129	13.6698	13.6381
	3	sp|Q9NUQ9|FA49B_HUMAN	FAM49B	2	12.3964	12.656	12.7021	15.3736	15.2767	13.7312	13.8782	14.4074	14.6443	13.9111	13.7129
	3	sp|P49841|GSK3B_HUMAN	GSK3B	3	13.007	13.4369	13.132	14.8803	14.9871	14.2367	14.1791	14.4969	14.6067	14.2876	14.3628
	3	sp|Q16836|HCDH_HUMAN	HADH	7	12.4654	12.6022	12.7058	14.9671	15.0665	13.7053	13.8402	14.235	14.3812	13.6756	13.487
	3	sp|P51610|HCFC1_HUMAN	HCFC1	4	12.4436	12.6288	12.4855	14.0888	13.9696	12.9205	13.0851	13.8215	14.054	13.2938	13.2598
	3	tr|E9PQK7|E9PQK7_HUMAN	HSPA8	10	14.2917	14.6136	14.1842	15.8366	16.0752	14.5344	14.7515	15.2904	15.6118	14.967	14.9178
	3	sp|P12268|IMDH2_HUMAN	IMPDH2	6	12.5763	13.3275	13.3059	15.3878	15.4658	13.2981	13.376	14.8634	14.9138	13.4069	13.2628
	3	sp|O00410|IPO5_HUMAN	IPO5	7	13.8599	13.8913	13.5464	16.1214	16.2782	15.9975	15.8673	16.0132	16.2953	15.1509	15.1328
	3	sp|Q06136|KDSR_HUMAN	KDSR	3	12.0154	11.4575	11.8695	13.6877	13.8237	12.801	13.087	12.7953	13.2045	12.8042	12.6998
	3	sp|P52294|IMA5_HUMAN	KPNA1	3	12.5335	12.9322	13.1432	15.4564	15.5271	13.5896	13.8883	14.4882	14.7558	13.9508	13.9487
	3	sp|Q14974|IMB1_HUMAN	KPNB1	14	13.5288	13.4806	13.4636	15.5868	15.8307	14.7767	14.9061	14.8617	15.0624	14.6468	14.5677
	3	sp|O95202|LETM1_HUMAN	LETM1	2	13.1079	13.0372	12.9808	14.0474	14.1191	13.822	14.0544	13.91	14.0249	13.7141	13.541
	3	sp|P28482|MK01_HUMAN	MAPK1	8	13.1921	13.2045	13.095	15.3169	15.2591	14.8347	14.7474	14.8166	14.9611	14.0474	14.281
	3	sp|P27361|MK03_HUMAN	MAPK3	4	12.614	12.6225	12.143	14.3303	14.3282	13.744	13.7265	13.8556	13.9387	13.3115	13.6144
	3	tr|E5RI56|E5RI56_HUMAN	NA	1	13.1162	13.4914	13.6197	15.5537	15.7198	14.063	13.9681	14.7554	15.1989	14.0466	13.9692
	3	sp|Q9BXJ9|NAA15_HUMAN	NAA15	9	12.5884	12.4917	11.9616	14.0943	14.1618	13.4595	14.2607	13.9951	14.0405	13.0157	12.9914
	3	tr|F8VY35|F8VY35_HUMAN	NAP1L1	1	14.0148	13.9349	14.2689	15.7995	16.0088	15.3968	15.448	15.5652	15.6248	15.2003	15.0869
	3	sp|Q15021|CND1_HUMAN	NCAPD2	4	12.369	12.3422	12.3879	14.7057	14.8562	12.9537	13.105	14.081	14.3339	13.2197	13.2699
	3	sp|P19838|NFKB1_HUMAN	NFKB1	3	11.5238	11.0754	11.2651	13.5758	13.543	13.003	13.2424	13.0951	13.6052	12.5711	12.3047
	3	sp|Q15365|PCBP1_HUMAN	PCBP1	22	13.1212	13.1538	13.4274	14.9405	14.6409	13.6715	13.8969	14.3944	14.634	14.1165	14.1429
	3	sp|P12004|PCNA_HUMAN	PCNA	3	12.6891	13.2672	13.4707	15.8013	15.7879	14.2136	14.4588	15.0058	15.2976	14.7982	14.6423
	3	sp|Q15084|PDIA6_HUMAN	PDIA6	3	10.7407	10.757	10.5129	14.0507	13.8798	12.9343	13.0862	13.3478	13.5117	12.519	12.1869
	3	sp|A6NDG6|PGP_HUMAN	PGP	3	13.459	12.6793	12.6214	15.3577	15.2969	13.6506	13.3463	14.7815	14.2709	12.8754	12.9177
	3	sp|Q99623|PHB2_HUMAN	PHB2	17	14.2527	14.9676	14.3287	16.4647	16.5787	15.3865	15.3249	16.1656	16.1444	14.5465	14.7775
	3	sp|P09884|DPOLA_HUMAN	POLA1	2	12.982	12.6221	12.1286	14.5715	14.6952	13.4059	13.6408	13.5847	13.9012	13.2726	13.3511
	3	sp|P62136|PP1A_HUMAN	PPP1CA	1	11.3657	11.8353	11.4409	13.044	13.0858	12.1332	12.6528	12.46	12.7683	12.3519	12.4811
	3	sp|Q9UMS4|PRP19_HUMAN	PRPF19	2	13.5736	13.9343	13.7394	15.3479	15.3698	15.1097	14.9155	14.9343	15.2136	14.1761	14.7636
	3	sp|P62333|PRS10_HUMAN	PSMC6	1	10.9184	12.4516	11.3025	13.4986	13.6596	12.5954	12.2441	13.2298	13.726	12.2627	12.0843
	3	tr|K7ELS9|K7ELS9_HUMAN	PTPN2	1	12.6052	12.9245	12.8732	14.427	14.2987	13.5881	13.4226	14.0353	14.3238	13.6369	13.8749
	3	sp|Q9Y606|TRUA_HUMAN	PUS1	3	12.1607	12.317	11.9119	13.8805	13.9793	13.512	13.1933	13.3878	13.6155	12.377	12.3815
	3	sp|P61020|RAB5B_HUMAN	RAB5B	1	11.0563	11.8058	11.0782	13.3448	13.3457	11.2572	11.1889	12.9467	13.2955	11.4488	11.5307
	3	sp|Q16576|RBBP7_HUMAN	RBBP7	2	12.1154	12.7878	12.5054	15.3646	15.4556	13.5815	13.3859	14.0198	14.445	13.3135	13.3183
	3	sp|P49207|RL34_HUMAN	RPL34	3	12.4108	11.8206	12.1682	13.8092	13.9482	12.478	12.2972	13.9012	14.1573	12.7402	12.6473
	3	sp|P04843|RPN1_HUMAN	RPN1	10	13.4423	13.4214	13.2677	15.7678	15.9084	14.5787	14.796	14.9662	15.2015	14.4273	14.3354
	3	sp|P39019|RS19_HUMAN	RPS19	6	13.3217	12.4744	12.2543	14.0306	13.9116	13.8052	13.8469	13.8995	14.2809	13.0396	12.6573
	3	sp|P31040|SDHA_HUMAN	SDHA	7	12.3706	12.47	12.5334	14.687	14.9313	13.9325	13.6859	13.8623	14.1876	12.8863	13.2854
	3	sp|O75396|SC22B_HUMAN	SEC22B	3	12.0209	11.4897	11.6986	13.3668	13.4035	12.4096	13.0881	13.1194	13.3094	12.7661	12.588
	3	sp|Q99442|SEC62_HUMAN	SEC62	1	13.1573	12.3446	12.16	14.6926	14.7084	12.9309	13.3616	14.1688	14.4143	13.7924	13.7206
	3	sp|Q9UGP8|SEC63_HUMAN	SEC63	2	11.8684	12.1075	11.4409	14.3178	14.0543	12.4311	12.5872	13.6842	13.772	12.614	12.582
	3	sp|Q6NUK1|SCMC1_HUMAN	SLC25A24	2	14.5442	13.9671	13.2517	15.9306	16.0658	14.8605	14.5866	15.5807	15.568	14.9079	14.6933
	3	sp|Q8IYB5-2|SMAP1_HUMAN	SMAP1	1	12.9934	13.3077	12.9708	15.0794	15.0991	13.5189	13.624	14.2373	14.4228	13.8099	13.9323
	3	sp|Q5MIZ7|P4R3B_HUMAN	SMEK2	1	11.33	11.0921	10.5509	13.4487	13.7173	11.9947	12.2859	12.5199	12.905	11.7947	11.6835
	3	sp|Q9UPR3|SMG5_HUMAN	SMG5	1	10.8322	10.9757	11.2264	14.7889	14.6661	12.3596	12.5077	13.1244	13.2501	12.4673	12.2825
	3	sp|P08621|RU17_HUMAN	SNRNP70	4	12.8306	12.758	12.4811	13.6433	13.7676	13.433	13.6277	14.0308	14.118	13.0248	12.9433
	3	sp|O60749|SNX2_HUMAN	SNX2	3	11.4608	11.5929	11.6146	13.9754	14.0199	12.5559	12.7694	12.9573	13.1947	12.8992	12.432
	3	sp|P51692|STA5B_HUMAN	STAT5B	3	10.8398	12.2208	11.4146	13.5417	13.8953	11.8349	11.6633	13.3342	13.8727	11.5707	11.6923
	3	sp|O00267|SPT5H_HUMAN	SUPT5H	3	11.9909	12.4225	12.0261	14.6542	14.5715	13.3244	13.2079	14.2207	14.37	13.5461	13.3679
	3	sp|P37837|TALDO_HUMAN	TALDO1	5	13.6906	12.9625	12.6524	14.4496	14.467	13.9553	14.0813	14.1168	14.4313	14.0237	14.0323
	3	sp|P52888|THOP1_HUMAN	THOP1	3	11.1026	11.4748	11.2154	12.9088	12.8826	12.247	11.7493	12.2088	12.7965	11.2368	11.4226
	3	sp|Q9Y5L0|TNPO3_HUMAN	TNPO3	1	14.0922	14.3683	14.0903	16.4712	16.8554	15.3637	15.3794	15.7616	15.9552	15.2951	15.3809
	3	sp|O43396|TXNL1_HUMAN	TXNL1	1	12.039	12.5872	12.4159	14.0502	14.2286	12.9008	12.8359	13.9017	14.3973	12.8398	12.938
	3	sp|Q9UBT2|SAE2_HUMAN	UBA2	5	10.7599	11.3155	10.8046	12.616	12.5756	11.6204	11.6714	11.7841	12.1024	11.8	11.499
	3	sp|Q9BZL1|UBL5_HUMAN	UBL5	2	12.4966	12.4871	12.2887	14.1631	14.3257	12.7703	13.4905	13.7719	13.8715	12.6833	12.6501
	3	sp|A0JNW5|UH1BL_HUMAN	UHRF1BP1L	1	10.6694	10.9065	10.7697	12.9661	13.1583	11.9778	11.7159	12.3043	12.6918	11.1577	11.4562
	3	sp|Q9GZL7|WDR12_HUMAN	WDR12	1	13.0914	13.1142	12.6904	14.4888	14.6143	14.7778	14.1765	14.5936	14.9663	12.9617	13.1006
	3	sp|Q9H0D6|XRN2_HUMAN	XRN2	1	12.6885	13.1695	13.2125	15.2821	15.079	14.2494	14.4721	14.9918	15.0143	14.3847	14.1689
	3	sp|Q8WU90|ZC3HF_HUMAN	ZC3H15	2	11.0731	11.0271	11.1319	12.8773	13.0632	12.0793	12.5539	12.8096	13.2043	11.7321	11.929
	3	sp|O75844|FACE1_HUMAN	ZMPSTE24	1	13.586	12.968	12.8993	15.9132	15.795	14.9079	14.5327	14.6999	14.8774	14.5219	14.177
	4	sp|Q9UEY8|ADDG_HUMAN	ADD3	1	11.7047	11.8393	12.8949	13.7921	13.7946	12.487	13.053	13.6747	14.1234	13.1567	13.3347
	4	sp|P04075|ALDOA_HUMAN	ALDOA	28	15.6454	16.434	16.1314	16.9719	17.1188	16.464	16.4306	17.8325	17.9207	17.2058	17.2732
	4	sp|P09972|ALDOC_HUMAN	ALDOC	9	13.4432	14.693	14.1334	15.3142	15.5778	14.7701	14.866	16.2732	16.3873	15.579	15.7519
	4	sp|O15144|ARPC2_HUMAN	ARPC2	1	12.7568	12.033	12.0916	13.0792	13.1933	13.469	12.9278	13.7422	14.1989	12.6739	12.9124
	4	sp|Q9BQA9|CQ062_HUMAN	C17orf62	1	11.0125	12.024	11.3237	13.1428	13.3606	12.1996	12.0601	13.3669	13.5508	12.6368	12.6166
	4	sp|Q9Y376|CAB39_HUMAN	CAB39	1	12.4902	12.6507	12.4614	13.851	13.8068	13.9061	13.6346	14.7137	14.6089	13.8808	13.9467
	4	sp|Q8IX12|CCAR1_HUMAN	CCAR1	1	11.4211	11.9592	11.8766	13.3204	13.3575	13.1892	12.9605	13.2512	13.5228	13.076	12.8088
	4	sp|Q16204|CCDC6_HUMAN	CCDC6	1	12.4531	12.0758	12.028	13.6458	13.7785	12.648	12.8293	13.8114	14.1064	13.1722	13.1916
	4	sp|Q9UK58|CCNL1_HUMAN	CCNL1	1	13.1208	13.161	13.4321	14.3149	14.2803	13.9395	14.0003	14.162	14.4336	13.7733	14.0637
	4	sp|Q16543|CDC37_HUMAN	CDC37	6	13.1881	13.8624	13.7362	15.3733	15.2165	14.5242	14.8525	17.1242	17.4338	15.1833	15.0257
	4	sp|P60953|CDC42_HUMAN	CDC42	12	13.4375	13.7631	13.5321	14.5758	14.6811	14.6728	14.7471	15.3196	15.6629	14.4659	14.4263
	4	sp|Q6P1J9|CDC73_HUMAN	CDC73	1	11.9805	13.0376	12.682	14.7004	14.5347	14.1227	14.2274	14.7962	14.9989	14.1893	14.1379
	4	sp|O95319|CELF2_HUMAN	CELF2	1	12.2775	12.0307	11.3577	13.6921	13.559	13.4904	13.5296	14.2952	14.6133	13.3169	13.2218
	4	sp|Q9HD42|CHM1A_HUMAN	CHMP1A	3	12.1204	11.9923	11.8882	13.3268	13.1792	12.5151	12.8288	13.4697	13.5122	13.2887	12.8121
	4	sp|Q7LBR1|CHM1B_HUMAN	CHMP1B	2	13.2253	13.5524	13.6583	14.2046	14.2335	13.7364	13.683	15.4978	15.6833	14.0624	13.989
	4	sp|Q9UHD1|CHRD1_HUMAN	CHORDC1	1	11.7094	11.2152	11.7131	13.7898	14.0427	13.381	12.6274	15.1313	15.6242	12.7401	12.6313
	4	sp|Q92905|CSN5_HUMAN	COPS5	1	12.2331	12.2348	12.4915	13.8006	14.0576	13.0433	13.073	13.6944	13.8842	13.3801	13.5253
	4	sp|Q13618|CUL3_HUMAN	CUL3	3	11.1857	11.3455	11.8781	13.6186	13.8681	12.9497	13.0957	13.527	13.6308	13.174	13.1068
	4	sp|P68104|EF1A1_HUMAN	EEF1A1	30	16.0209	16.4072	16.2912	18.3148	18.1295	16.9848	17.2442	17.9415	18.2623	17.638	17.5203
	4	sp|Q05639|EF1A2_HUMAN	EEF1A2	13	15.0201	15.4127	15.3245	16.8584	16.6653	16.0098	16.3071	16.7833	17.1302	16.3808	16.4474
	4	sp|P24534|EF1B_HUMAN	EEF1B2	5	12.2119	13.005	12.9713	14.2087	14.1795	14.5349	14.8287	15.9364	16.2549	14.1188	14.0188
	4	sp|P26641|EF1G_HUMAN	EEF1G	16	13.9496	14.2412	14.2038	15.8697	15.9802	15.457	15.7875	16.4451	16.8867	15.3455	15.4573
	4	sp|P13639|EF2_HUMAN	EEF2	40	14.7706	15.2471	15.1636	17.0043	17.0562	16.3765	16.5128	16.7911	17.0339	16.5952	16.3965
	4	sp|O75821|EIF3G_HUMAN	EIF3G	2	13.7317	14.4192	13.8456	15.1435	15.253	15.5322	15.6168	16.3441	16.493	15.1115	15.1706
	4	sp|O15372|EIF3H_HUMAN	EIF3H	1	12.7882	13.5497	13.4591	15.4923	15.6944	14.2334	14.3337	15.5638	16.0253	14.2364	14.2318
	4	sp|P11171|41_HUMAN	EPB41	1	11.7152	12.54	11.8768	13.4757	13.5515	13.3369	13.1781	13.9192	14.1646	13.3902	13.3067
	4	sp|P62495|ERF1_HUMAN	ETF1	1	10.2398	10.7159	10.3005	11.8721	12.2617	11.7724	12.0358	12.6279	12.8201	11.6324	11.9591
	4	sp|Q9Y3D6|FIS1_HUMAN	FIS1	1	12.1901	11.841	11.2027	13.2392	13.3641	12.7948	12.9169	13.1642	13.5259	13.0508	12.6517
	4	sp|Q96AE4|FUBP1_HUMAN	FUBP1	2	11.9629	11.3833	11.4316	12.5691	12.586	12.0503	11.9686	12.7054	13.0738	12.5403	12.3392
	4	sp|Q9Y5P6|GMPPB_HUMAN	GMPPB	1	11.5514	11.7308	11.8063	12.6968	12.6919	12.5822	12.4048	13.4809	13.6974	12.7912	13.0111
	4	sp|Q00341|VIGLN_HUMAN	HDLBP	6	12.5224	12.899	12.7049	14.0089	13.9868	13.6686	13.9039	14.5027	14.7309	13.3911	13.152
	4	sp|P09429|HMGB1_HUMAN	HMGB1	16	12.8948	13.3568	12.9978	14.28	14.1174	15.2762	15.1978	16.1801	16.6773	14.4177	14.6521
	4	sp|P26583|HMGB2_HUMAN	HMGB2	6	12.2474	12.3844	11.8421	13.1773	13.1294	13.71	13.7622	14.5105	14.8546	12.7595	12.7889
	4	sp|O15347|HMGB3_HUMAN	HMGB3	2	12.6457	12.5282	12.2594	13.5838	13.6139	13.8021	13.7718	14.9496	15.4031	13.1173	13.4135
	4	sp|Q99729|ROAA_HUMAN	HNRNPAB	2	11.5132	11.9588	11.9268	14.1159	14.1817	13.3884	13.4501	14.1581	14.4318	13.2365	13.2624
	4	sp|P07900|HS90A_HUMAN	HSP90AA1	24	14.4182	14.4905	14.3925	15.782	15.7743	15.4622	15.4663	15.7972	15.9876	15.3138	15.3875
	4	sp|P14625|ENPL_HUMAN	HSP90B1	24	13.8838	14.5836	14.4276	15.5689	15.6159	14.9895	14.9534	15.644	15.8503	15.1925	15.107
	4	sp|P34932|HSP74_HUMAN	HSPA4	7	13.2999	14.2594	13.8959	15.0138	15.1759	15.2339	15.0734	15.739	16.0952	14.9292	15.1006
	4	sp|Q9NZL4|HPBP1_HUMAN	HSPBP1	1	13.901	14.0172	14.0617	15.0486	15.0634	14.3366	14.5704	15.2255	15.2931	14.7877	14.8448
	4	sp|P50213|IDH3A_HUMAN	IDH3A	2	12.5084	13.1583	13.0027	14.1039	14.0613	12.9578	13.7412	14.8526	15.1342	13.6882	13.3009
	4	sp|Q9H0C8|ILKAP_HUMAN	ILKAP	3	12.2761	12.0942	12.3831	13.6505	13.5354	13.2213	13.2624	13.6062	13.8327	13.4836	13.5474
	4	sp|Q15046|SYK_HUMAN	KARS	7	14.278	13.6896	13.5748	14.904	14.96	14.596	14.7043	15.3324	15.4388	14.6705	14.6844
	4	sp|P55769|NH2L1_HUMAN	NHP2L1	2	12.6179	12.6668	12.6285	13.6189	13.6706	13.7916	13.9606	14.0919	14.343	13.3233	13.0024
	4	sp|P49902|5NTC_HUMAN	NT5C2	3	12.6157	12.2636	12.1097	12.8546	12.8136	13.0732	13.231	14.0541	14.2964	13.0452	12.9971
	4	sp|Q13310|PABP4_HUMAN	PABPC4	2	12.5538	14.8954	13.1396	15.175	14.8311	14.3541	14.3856	16.7903	17.2754	14.5602	14.4249
	4	tr|F8VRH0|F8VRH0_HUMAN	PCBP2	7	11.9677	12.1739	12.25	13.6997	13.6094	13.1012	13.3111	13.6666	13.8996	13.4562	13.5022
	4	sp|O60925|PFD1_HUMAN	PFDN1	1	13.1343	13.5794	13.3315	14.5573	14.5579	14.0488	13.9507	15.023	15.2032	14.6078	14.4527
	4	sp|Q00169|PIPNA_HUMAN	PITPNA	3	12.7019	12.8847	12.9168	14.2444	14.4156	13.5301	13.7878	15.27	15.6264	14.4045	14.5552
	4	sp|P62937|PPIA_HUMAN	PPIA	22	13.8351	14.4305	14.4125	15.4886	15.4259	15.3881	15.0872	15.7817	16.1694	15.5076	15.522
	4	sp|O43447|PPIH_HUMAN	PPIH	1	11.2794	12.1094	11.7553	13.2974	13.2774	13.3302	12.9088	14.1395	14.3764	12.8306	13.4436
	4	sp|Q9Y3C6|PPIL1_HUMAN	PPIL1	1	12.4172	12.5105	12.669	13.8632	14.0256	13.4907	13.8148	14.0583	13.9097	13.6784	13.7261
	4	sp|P48147|PPCE_HUMAN	PREP	2	11.1804	11.6261	10.7696	12.306	12.1201	11.8367	12.0074	12.7003	13.0448	12.3042	12.4214
	4	sp|O00487|PSDE_HUMAN	PSMD14	1	13.6893	13.9146	14.1111	15.5869	15.7877	15.0032	15.3656	15.9043	16.2581	15.0902	14.8609
	4	sp|P48556|PSMD8_HUMAN	PSMD8	4	13.4645	14.2969	13.718	15.1624	15.3711	15.249	15.4848	15.833	16.0558	15.1259	14.7932
	4	sp|P61289|PSME3_HUMAN	PSME3	4	11.2739	12.2953	12.308	13.1899	13.373	12.4668	12.9264	15.1751	15.2131	13.4702	13.263
	4	sp|Q969U7|PSMG2_HUMAN	PSMG2	1	11.4853	11.0726	10.5818	12.2895	12.2274	11.6315	11.335	12.7661	12.7251	11.888	11.6553
	4	sp|P17706|PTN2_HUMAN	PTPN2	3	12.1449	13.5705	12.3875	14.3034	14.0302	13.1654	13.3237	14.1964	14.5827	13.2382	13.2661
	4	sp|Q96QR8|PURB_HUMAN	PURB	1	12.5746	12.5391	12.5979	14.1163	14.2185	13.6879	13.7075	14.2549	14.5367	13.7704	13.7336
	4	sp|Q15907|RB11B_HUMAN	RAB11B	7	13.5848	14.0554	13.9241	15.0301	15.1404	14.7104	14.9778	15.15	15.4031	14.8276	14.7485
	4	sp|P63000|RAC1_HUMAN	RAC1	1	13.5294	13.2399	13.4078	14.2666	14.2384	14.3393	14.2015	14.9386	15.1245	13.8117	13.9001
	4	sp|Q9P258|RCC2_HUMAN	RCC2	4	12.5839	12.7125	12.4237	15.2634	15.0491	14.1443	14.2259	15.0341	15.1906	14.4066	14.5559
	4	sp|P27694|RFA1_HUMAN	RPA1	4	12.6427	12.2639	12.3718	13.7369	13.845	13.1411	13.3029	13.6188	13.9068	13.3247	13.571
	4	sp|P23921|RIR1_HUMAN	RRM1	13	12.0294	12.2226	12.199	13.3947	13.4041	11.9896	12.3682	14.902	15.1933	13.6098	13.6946
	4	sp|Q15459|SF3A1_HUMAN	SF3A1	1	11.2928	12.2225	12.0902	13.1096	13.2696	12.7046	12.5021	13.4287	13.5673	12.4907	12.5851
	4	sp|Q15428|SF3A2_HUMAN	SF3A2	1	13.3068	13.8999	13.6767	14.5278	14.7174	14.305	14.5033	14.9285	15.4226	14.7098	14.7534
	4	sp|O75533|SF3B1_HUMAN	SF3B1	8	13.1151	13.5404	13.0704	14.9513	15.0053	14.4461	14.7345	15.0465	15.2758	14.8707	14.8542
	4	sp|P08579|RU2B_HUMAN	SNRPB2	3	11.9387	12.1821	11.5707	13.3204	13.4534	12.5953	12.8036	13.8142	13.9066	12.6588	12.7427
	4	sp|P50502|F10A1_HUMAN	ST13	5	11.5025	11.9832	11.1117	12.5541	12.7564	12.6912	13.0552	13.5779	13.7953	12.7614	12.9341
	4	sp|Q9Y3F4|STRAP_HUMAN	STRAP	2	12.7491	13.5731	13.5554	14.1867	14.0564	14.0728	13.8222	14.8802	15.2409	13.8139	13.8225
	4	sp|P61081|UBC12_HUMAN	UBE2M	2	12.6543	12.9632	12.9396	13.7839	13.816	13.7409	13.8726	14.4764	14.5724	13.8592	13.6453
	4	sp|P61758|PFD3_HUMAN	VBP1	1	12.1174	12.8398	12.8733	14.3802	14.4853	13.4718	13.5658	14.2082	14.5729	13.9071	13.8544
	4	sp|Q9NQW7|XPP1_HUMAN	XPNPEP1	3	12.4636	13.2828	12.631	13.8074	13.9765	14.0905	13.6907	14.8809	15.1686	13.7407	13.5005
	5	sp|P28288|ABCD3_HUMAN	ABCD3	1	12.2935	11.5129	11.2163	13.6044	13.8575	13.9301	13.9774	12.8777	12.9943	12.3416	12.3526
	5	sp|P12814|ACTN1_HUMAN	ACTN1	3	11.9242	11.9076	12.0645	13.098	13.4134	13.1177	13.2664	12.3509	12.5422	12.9998	13.0542
	5	sp|Q68EM7|RHG17_HUMAN	ARHGAP17	1	13.2969	12.3981	12.8809	14.5226	14.5107	14.2549	14.8629	13.4571	13.3009	14.0544	13.8644
	5	sp|Q9Y224|CN166_HUMAN	C14orf166	2	14.4529	14.1153	13.9661	15.6463	15.6157	15.8563	15.3264	14.7766	14.9302	14.7706	14.8242
	5	sp|Q9Y3E7|CHMP3_HUMAN	CHMP3	1	12.8454	12.7685	12.0188	14.4002	14.7785	14.1498	13.9911	14.0412	13.9591	13.4741	13.6264
	5	sp|Q8N5K1|CISD2_HUMAN	CISD2	1	14.945	12.9147	13.0673	16.007	16.0299	16.7182	16.8898	15.4586	15.6324	14.9143	15.0936
	5	sp|P35606|COPB2_HUMAN	COPB2	3	11.8704	11.7516	11.3179	14.1162	14.431	13.4863	13.4659	12.7883	13.0123	12.468	12.8067
	5	sp|Q9UBF2|COPG2_HUMAN	COPG2	2	12.2843	12.0252	11.5116	13.6312	13.662	13.5981	13.6346	12.554	12.8729	12.9026	12.976
	5	sp|P50416|CPT1A_HUMAN	CPT1A	7	11.7377	11.7324	11.892	13.9234	14.1438	13.9765	14.0853	12.419	12.6102	13.01	12.8255
	5	sp|Q92499|DDX1_HUMAN	DDX1	3	11.6549	11.7424	11.5381	13.4015	13.6244	13.2271	13.1432	12.785	12.8479	12.5576	12.7515
	5	sp|P30084|ECHM_HUMAN	ECHS1	5	13.8617	13.6624	13.9111	15.3085	15.2923	15.0221	15.2496	14.5468	14.5464	14.6376	14.5425
	5	sp|Q04637|IF4G1_HUMAN	EIF4G1	7	11.8965	11.5406	11.2677	13.5131	13.385	13.125	13.492	12.8559	13.0186	12.9901	12.7024
	5	tr|E9PGM1|E9PGM1_HUMAN	EIF4G1	7	11.8965	11.5406	11.2677	13.5131	13.385	13.125	13.492	12.8559	13.0186	12.9901	12.7024
	5	sp|P07814|SYEP_HUMAN	EPRS	9	12.8561	12.8796	12.7795	14.664	14.792	14.8176	14.8604	14.132	14.3518	13.537	13.5786
	5	sp|Q52LJ0|FA98B_HUMAN	FAM98B	1	11.4021	11.8849	12.0394	14.7889	14.6552	14.2554	14.0519	13.4704	13.5331	13.3243	13.2694
	5	sp|Q16658|FSCN1_HUMAN	FSCN1	4	12.4217	12.8996	12.4794	14.0219	14.0297	14.3707	13.9256	12.6945	12.851	13.3567	13.832
	5	sp|Q92616|GCN1L_HUMAN	GCN1L1	18	14.0279	13.5223	13.4402	15.8437	16.0577	14.9994	15.1959	14.7548	14.8691	14.8367	14.7417
	5	sp|P15170|ERF3A_HUMAN	GSPT1	7	13.339	13.4145	13.3973	15.3957	15.3936	15.5098	15.3779	14.6056	14.8998	14.263	14.4157
	5	sp|Q7RTV2|GSTA5_HUMAN	GSTA5	3	12.4267	12.941	12.1856	14.0058	14.2092	13.4612	13.8042	12.6368	12.8098	13.5002	13.2177
	5	sp|P40939|ECHA_HUMAN	HADHA	12	13.8969	13.6087	13.247	16.2098	16.4468	16.5383	15.4528	14.2089	14.421	13.8239	14.2087
	5	sp|P08107|HSP71_HUMAN	HSPA1A	37	16.082	16.0415	15.9412	17.0419	17.2505	17.011	17.3516	16.6438	16.8686	16.98	17.0298
	5	sp|Q16891|MIC60_HUMAN	IMMT	4	10.8695	11.6266	10.5686	13.4224	13.7452	13.2889	13.3	12.4587	12.4741	12.8338	12.4448
	5	sp|P53990|IST1_HUMAN	IST1	2	14.1866	13.1144	12.9971	15.0041	15.1066	15.1341	15.382	14.499	14.6999	14.4136	14.5141
	5	sp|P42704|LPPRC_HUMAN	LRPPRC	8	12.0807	12.3052	12.9513	14.038	14.5029	13.5697	13.8357	13.4256	13.6487	13.5158	13.3474
	5	sp|Q9H0U3|MAGT1_HUMAN	MAGT1	1	12.6071	12.4746	12.4418	14.1692	14.3514	14.1889	13.7972	13.3086	13.2844	13.1294	12.9349
	5	sp|P56192|SYMC_HUMAN	MARS	10	13.0602	13.4163	13.4802	14.5646	14.6395	15.0645	14.7274	13.7639	13.9331	13.8956	13.6047
	5	sp|Q9ULK4|MED23_HUMAN	MED23	4	12.9719	12.7582	12.9609	14.755	14.8103	14.0543	14.4555	14.1015	14.1107	13.9438	13.8865
	5	sp|P55196|AFAD_HUMAN	MLLT4	1	11.59	11.3767	11.1913	13.8502	14.0354	12.8803	13.1431	12.1034	12.4115	12.7138	12.8309
	5	sp|Q7Z3U7|MON2_HUMAN	MON2	2	10.5067	11.4391	10.9277	13.4538	13.589	12.783	12.9399	12.3091	12.46	12.5086	12.6188
	5	sp|O43776|SYNC_HUMAN	NARS	4	12.7235	12.2689	12.4547	13.7502	13.9166	13.6688	13.7404	13.4106	13.4208	13.595	13.5807
	5	sp|Q8WX92|NELFB_HUMAN	NELFB	2	11.4732	11.9928	11.5075	13.6187	13.7576	12.9795	12.9108	12.5699	12.5423	12.5463	12.6158
	5	sp|P55786|PSA_HUMAN	NPEPPS	3	13.9079	14.154	14.214	15.5926	16.1479	16.4418	15.9641	15.0287	15.368	15.2696	15.0545
	5	tr|I3L0S0|I3L0S0_HUMAN	P4HB	8	13.7794	14.2076	13.9872	16.224	16.28	15.7594	15.6655	15.3812	15.7302	15.2759	15.0135
	5	sp|Q15102|PA1B3_HUMAN	PAFAH1B3	1	12.168	11.8708	11.6203	13.5629	13.0026	13.364	13.0502	12.6159	12.7416	12.5247	12.3865
	5	sp|P13667|PDIA4_HUMAN	PDIA4	1	12.2708	12.8113	12.5302	15.2354	15.3405	14.5521	14.841	13.8123	14.0382	14.4523	14.2863
	5	sp|P16435|NCPR_HUMAN	POR	3	12.9813	12.2471	12.3632	14.2086	14.5401	14.8744	14.4198	13.1805	13.5042	13.4035	13.4017
	5	sp|P35813|PPM1A_HUMAN	PPM1A	2	12.1194	11.3722	11.6253	13.0195	12.9522	12.7238	12.7857	12.3118	12.3953	12.7223	12.6205
	5	sp|P30048|PRDX3_HUMAN	PRDX3	3	14.9266	13.8026	13.7558	15.3431	15.3118	15.3105	15.3812	15.1182	15.2612	14.6795	14.7137
	5	sp|P62195|PRS8_HUMAN	PSMC5	2	13.677	14.5902	13.5554	15.64	15.6156	14.9998	15.1902	14.4714	14.4777	14.8215	15.0133
	5	sp|Q13200|PSMD2_HUMAN	PSMD2	2	12.8144	13.159	13.3262	14.4205	14.5775	14.0901	14.0188	13.9616	13.9532	13.8089	13.591
	5	sp|Q9H7Z7|PGES2_HUMAN	PTGES2	1	11.5347	11.3411	11.5234	14.8818	14.9864	13.7941	14.1246	13.2031	13.5862	13.5621	13.5953
	5	sp|Q06124|PTN11_HUMAN	PTPN11	1	11.8683	12.5307	11.9151	14.0223	13.9	13.268	13.1554	12.9209	13.1267	12.9786	13.0663
	5	sp|Q9H0U4|RAB1B_HUMAN	RAB1B	3	11.9452	11.5461	11.8054	13.2237	13.3219	13.1375	13.2411	12.3848	12.6515	12.8591	13.268
	5	sp|P54136|SYRC_HUMAN	RARS	3	12.5124	12.4147	12.2939	13.8404	13.9269	14.0564	14.1615	13.166	13.2883	13.4932	13.4634
	5	sp|Q00765|REEP5_HUMAN	REEP5	7	12.7523	12.4345	12.5472	14.2423	14.3974	13.986	14.082	13.2295	13.4262	13.6053	13.4813
	5	sp|P60602|ROMO1_HUMAN	ROMO1	1	13.0417	12.5676	12.8661	15.4086	15.3504	14.2873	15.0348	14.3321	14.5518	14.2518	14.0304
	5	sp|P18124|RL7_HUMAN	RPL7	5	13.4013	11.7727	11.8874	13.9617	14.1789	13.4692	13.8176	12.8749	12.9375	13.2261	13.2945
	5	sp|P62917|RL8_HUMAN	RPL8	3	13.6559	12.4371	12.1106	14.6867	14.8628	14.0959	14.4361	13.493	13.7404	13.2961	13.4172
	5	sp|P60866|RS20_HUMAN	RPS20	1	13.7503	12.9499	12.6027	15.3095	15.1214	14.5132	14.5049	13.7819	13.8295	13.2841	13.1048
	5	tr|D6RED7|D6RED7_HUMAN	RPS3A	5	13.5847	13.1841	12.949	15.3066	15.2989	14.3799	14.7507	13.3575	13.253	13.7612	13.6978
	5	sp|P46782|RS5_HUMAN	RPS5	13	14.1742	13.4433	13.0624	14.946	14.8231	14.4776	14.8829	14.6267	14.771	14.0024	14.0766
	5	sp|Q15418|KS6A1_HUMAN	RPS6KA1	1	11.5863	11.7632	11.0079	14.5982	14.5829	13.4838	13.6193	12.3688	12.5144	12.3593	12.1155
	5	sp|Q5JTH9|RRP12_HUMAN	RRP12	3	11.9876	11.9993	11.8913	13.9834	13.8993	13.6994	13.9974	13.3755	13.6658	13.0323	13.0014
	5	sp|Q9Y3I0|RTCB_HUMAN	RTCB	5	13.3318	13.1731	13.5135	15.0348	15.0767	14.7494	14.1549	13.9582	14.1864	14.0215	14.0386
	5	sp|O94979-10|SC31A_HUMAN	SEC31A	2	11.6643	10.803	10.551	13.4101	13.554	13.2288	13.4719	12.0621	12.1479	12.4572	12.5056
	5	sp|Q15393|SF3B3_HUMAN	SF3B3	10	12.0191	12.5904	12.4572	14.6709	14.6608	14.354	14.2123	13.8454	14.1346	13.9859	13.9829
	5	sp|O95470|SGPL1_HUMAN	SGPL1	2	11.9239	11.5657	11.7286	13.9869	14.1234	13.5884	13.6232	12.5039	12.6831	12.5455	12.4689
	5	sp|Q99720|SGMR1_HUMAN	SIGMAR1	1	12.4776	12.2238	12.1811	15.3039	15.4807	14.1549	14.2317	13.0309	12.9864	13.6381	13.52
	5	sp|Q9H2H9|S38A1_HUMAN	SLC38A1	1	12.9211	13.0389	12.6531	14.7582	15.1701	14.9372	14.9248	13.407	13.3806	13.2595	13.2179
	5	sp|P08195|4F2_HUMAN	SLC3A2	1	14.0705	13.183	13.1915	15.2828	15.6736	15.101	14.9455	14.2249	14.4532	13.9309	13.8995
	5	sp|P61009|SPCS3_HUMAN	SPCS3	2	12.8999	13.1227	13.2341	14.5972	14.6575	13.898	14.3015	13.9678	13.9902	13.6174	13.5854
	5	sp|Q9Y6N5|SQRD_HUMAN	SQRDL	1	12.1124	11.8268	11.9134	14.8017	14.7267	13.9858	13.7039	12.5274	12.5472	13.0193	13.1477
	5	sp|O76094|SRP72_HUMAN	SRP72	3	11.8253	11.2301	11.7235	14.5806	14.4833	14.0684	14.2616	13.2761	13.4528	13.1773	12.985
	5	sp|P40763|STAT3_HUMAN	STAT3	7	13.6306	13.6698	13.8066	16.2076	16.3022	15.5782	15.6925	14.4468	14.6283	15.1159	15.1146
	5	sp|Q96I99|SUCB2_HUMAN	SUCLG2	3	12.6628	12.5955	12.0905	14.2048	14.5513	14.4094	14.3375	12.9945	12.9724	12.9473	12.9251
	5	sp|Q9Y320|TMX2_HUMAN	TMX2	2	11.2904	11.6375	11.5935	13.3844	13.5623	12.4475	13.2989	11.4158	11.6566	11.9718	11.7371
	5	sp|Q15631|TSN_HUMAN	TSN	4	11.8928	12.0586	10.273	13.6108	13.3668	14.207	14.4579	12.8912	13.0729	12.7017	12.146
	5	sp|O60701|UGDH_HUMAN	UGDH	8	14.1348	13.7297	13.7013	15.3818	15.3284	15.3602	15.5368	14.2917	14.3504	14.1871	14.2035
	5	sp|P22695|QCR2_HUMAN	UQCRC2	8	12.3423	12.4819	12.5348	15.0152	15.0741	14.1605	14.4642	13.8105	13.9996	13.6315	13.4224
	5	sp|Q5VIR6-4|VPS53_HUMAN	VPS53	3	13.2591	12.297	12.7527	14.7157	15.0186	14.4034	14.5475	13.8721	13.9019	14.4747	14.4008
	5	sp|Q9NP79|VTA1_HUMAN	VTA1	3	12.0917	11.934	11.7697	13.8771	13.8903	13.6315	13.4788	12.7403	12.8226	13.1846	12.9181
	6	sp|P80404|GABT_HUMAN	ABAT	2	12.908	12.0206	12.4485	13.3604	13.3742	14.6012	14.7658	12.8281	13.0623	12.9757	13.043
	6	sp|P45954|ACDSB_HUMAN	ACADSB	1	12.7568	12.6356	13.1505	13.6245	13.7349	14.2151	15.0367	13.0536	13.0781	14.1038	13.7465
	6	sp|Q96CM8|ACSF2_HUMAN	ACSF2	3	12.187	12.1872	12.1199	12.8817	12.7665	14.8293	13.8106	12.6683	12.9605	12.6572	12.5054
	6	sp|Q9UIJ7|KAD3_HUMAN	AK3	1	12.1542	11.0568	11.5808	12.0788	11.7757	13.6597	13.6594	12.4222	12.622	12.639	12.4744
	6	sp|P15121|ALDR_HUMAN	AKR1B1	8	12.9075	12.6682	12.8969	14.0314	14.1713	15.119	14.9189	13.686	13.8009	13.9221	14.0099
	6	sp|C9JRZ8|AK1BF_HUMAN	AKR1B15	1	12.2198	11.2962	11.1916	12.3955	12.1962	14.5278	13.7411	12.3071	12.6935	11.914	12.082
	6	sp|P42330|AK1C3_HUMAN	AKR1C3	29	14.5015	13.7711	13.8719	14.7411	14.6437	17.8094	16.7992	14.2146	14.2234	14.246	14.4241
	6	sp|P51857|AK1D1_HUMAN	AKR1D1	13	14.046	14.0062	13.7291	15.0831	15.1392	17.8595	16.8773	14.784	14.5004	14.683	14.7748
	6	sp|O43488|ARK72_HUMAN	AKR7A2	6	13.77	14.0693	14.3659	14.8397	14.7588	15.6527	15.47	14.6178	14.7469	15.2467	15.5535
	6	sp|P30038|AL4A1_HUMAN	ALDH4A1	4	12.2855	11.5859	12.113	13.2156	13.414	14.5069	14.3854	12.773	12.6082	12.949	13.0301
	6	sp|P51649|SSDH_HUMAN	ALDH5A1	7	13.0193	12.5203	12.6836	13.491	13.6243	15.6791	15.9453	13.1121	12.9969	13.5379	13.4266
	6	sp|Q96CW1|AP2M1_HUMAN	AP2M1	1	12.7359	12.8297	12.7983	14.2245	14.4797	14.6585	14.7747	13.5448	13.5696	13.9759	14.1165
	6	sp|O00203|AP3B1_HUMAN	AP3B1	4	11.8923	11.3454	11.4224	12.9069	13.0463	13.0837	13.4764	12.22	12.3063	12.581	12.6625
	6	sp|P54707|AT12A_HUMAN	ATP12A	3	14.1803	13.9955	15.1946	16.7515	16.8993	16.9357	17.4841	15.7774	16.2657	16.4976	16.4722
	6	sp|P05023|AT1A1_HUMAN	ATP1A1	50	14.8851	14.546	14.5863	16.3563	16.4161	16.7055	17.0529	15.8138	16.1901	16.3988	16.3946
	6	sp|P50993|AT1A2_HUMAN	ATP1A2	32	14.3989	14.038	14.1134	15.4238	15.4377	15.7031	16.0279	14.9106	15.2222	15.4854	15.4765
	6	sp|P13637|AT1A3_HUMAN	ATP1A3	28	14.6197	14.3138	14.4108	15.8555	15.8965	16.2346	16.5993	15.3263	15.6768	16.0206	15.9983
	6	sp|Q9Y2V2|CHSP1_HUMAN	CARHSP1	1	12.609	12.6512	12.7619	14.4356	13.9676	15.3663	15.4324	13.3558	13.6372	14.9382	15.0195
	6	sp|O00299|CLIC1_HUMAN	CLIC1	7	12.5253	12.7211	12.8686	14.2404	14.1716	15.0888	15.0084	13.4514	13.769	14.4079	14.7617
	6	sp|Q14746|COG2_HUMAN	COG2	3	10.3462	10.3521	10.3333	11.9419	11.924	12.6486	12.8458	11.6689	11.7988	11.6212	11.5318
	6	sp|Q9UNS2|CSN3_HUMAN	COPS3	3	14.4916	14.2278	14.3713	15.0712	15.1836	15.9353	16.0244	15.3577	15.4987	16.3055	16.115
	6	sp|P32929|CGL_HUMAN	CTH	1	13.8094	14.1834	13.7427	14.5828	14.5905	15.7615	15.5933	14.8382	14.886	14.8235	14.6899
	6	sp|P35222|CTNB1_HUMAN	CTNNB1	3	13.2052	12.754	12.7752	14.2225	14.2692	14.8922	14.7855	13.3697	13.5319	13.7947	13.7687
	6	sp|P35659|DEK_HUMAN	DEK	4	13.7533	12.5891	12.456	14.1054	14.2322	15.5102	15.042	13.5866	13.8592	13.9354	13.7745
	6	sp|P38919|IF4A3_HUMAN	EIF4A3	1	11.6823	11.6881	12.1356	13.1882	13.238	13.4321	13.5333	12.703	13.0219	12.9829	12.8191
	6	sp|O75323|NIPS2_HUMAN	GBAS	9	13.9699	12.8942	13.3162	14.1932	14.0279	16.4612	16.3112	13.4958	13.4326	15.5034	15.36
	6	sp|P00367|DHE3_HUMAN	GLUD1	15	13.6861	13.7912	14.1215	14.4748	14.6359	16.3246	16.1564	14.2483	14.2999	14.7113	14.9331
	6	sp|P00505|AATM_HUMAN	GOT2	12	12.6185	12.0225	12.605	13.8555	13.8874	17.0927	16.0915	13.4598	14.0464	14.8017	14.7455
	6	sp|P07910|HNRPC_HUMAN	HNRNPC	4	12.9504	11.4613	11.9317	13.6323	13.9543	14.6638	14.6547	13.1562	13.6308	13.3307	13.7901
	6	sp|Q14103|HNRPD_HUMAN	HNRNPD	7	12.6007	12.1576	12.3361	12.9239	12.7881	14.2521	14.0972	13.275	13.445	13.6988	13.847
	6	sp|O95757|HS74L_HUMAN	HSPA4L	2	13.886	12.9732	13.3024	14.5891	14.5419	14.7381	15.2077	14.2612	14.6541	14.2845	14.6625
	6	sp|O75874|IDHC_HUMAN	IDH1	9	14.0436	14.0949	13.963	15.5098	15.4803	16.7888	17.02	14.6762	14.7972	15.6531	15.5993
	6	sp|Q12906|ILF3_HUMAN	ILF3	1	13.5708	13.3908	13.9305	14.8951	14.9689	16.1693	15.5601	14.5964	14.8425	15.7811	15.9216
	6	sp|Q13303|KCAB2_HUMAN	KCNAB2	9	13.1672	13.3215	13.3531	14.3222	14.457	15.6334	15.5957	14.3922	14.5072	13.6842	13.656
	6	sp|P40925|MDHC_HUMAN	MDH1	23	12.6914	12.6273	12.5366	13.3318	13.3483	14.9039	15.0473	14.0684	14.3585	13.5881	13.1949
	6	sp|Q9BPW8|NIPS1_HUMAN	NIPSNAP1	16	13.8012	12.6432	13.0629	14.0592	13.9485	16.5142	16.3621	13.5066	13.4969	15.4994	15.417
	6	sp|P15531|NDKA_HUMAN	NME1	20	13.2894	13.272	13.1525	14.4345	14.4206	15.8522	15.7251	14.5231	14.6221	14.5112	14.4842
	6	sp|P22392|NDKB_HUMAN	NME2	21	14.5406	14.0539	14.1741	15.3352	15.275	16.7228	16.6037	15.4372	15.6109	15.5729	15.5117
	6	sp|Q5JPE7|NOMO2_HUMAN	NOMO2	4	12.2775	12.3256	12.3616	13.2406	13.44	13.6086	13.7604	12.8192	13.0857	13.4185	13.2165
	6	sp|P61457|PHS_HUMAN	PCBD1	1	12.9846	12.3007	13.5358	14.2531	14.2811	15.5343	15.3819	14.5214	14.7149	14.7349	14.594
	6	sp|P12955|PEPD_HUMAN	PEPD	1	13.0844	13.0294	13.2155	13.7489	13.6309	14.9385	15.0357	13.272	13.4429	14.8573	14.5427
	6	sp|O60664|PLIN3_HUMAN	PLIN3	15	13.4585	13.406	13.3453	14.1708	14.2454	14.8837	14.9773	13.8942	13.8865	14.3445	14.4212
	6	sp|P13861|KAP2_HUMAN	PRKAR2A	4	12.144	12.0394	11.9641	13.3313	13.3574	14.4577	14.7284	12.9838	13.3133	14.2266	14.1191
	6	sp|Q9UL46|PSME2_HUMAN	PSME2	6	13.3775	13.4235	13.3059	14.6127	14.7328	14.9986	15.6676	14.3653	14.5874	14.531	14.7221
	6	sp|P62820|RAB1A_HUMAN	RAB1A	7	13.1536	12.9657	13.0721	14.391	14.4012	15.1782	15.3346	14.0977	14.2991	14.7562	14.8436
	6	sp|Q9HBH5|RDH14_HUMAN	RDH14	1	13.8064	13.7786	13.9842	15.4505	15.5527	16.4346	16.5275	14.2201	14.4043	15.3831	15.5765
	6	sp|P84098|RL19_HUMAN	RPL19	8	13.226	12.7262	12.8318	13.7829	13.9421	14.3508	14.5354	13.417	13.4838	13.9385	13.9773
	6	sp|P63208|SKP1_HUMAN	SKP1	7	12.9757	12.9434	12.7931	13.9993	14.0087	14.6376	14.4051	13.7479	13.95	13.6316	13.7281
	6	sp|Q13190|STX5_HUMAN	STX5	1	12.5017	12.0984	12.2658	13.6058	13.6596	14.6171	14.2893	13.3581	13.2236	13.2353	13.2852
	6	sp|O15400|STX7_HUMAN	STX7	1	11.8313	12.2781	12.0907	13.3317	13.3807	13.8192	14.8258	13.4055	13.3151	13.6731	13.1091
	6	sp|Q92544|TM9S4_HUMAN	TM9SF4	2	12.3865	12.7795	12.5474	13.7008	13.9641	13.9035	14.3952	13.23	13.3934	13.5688	13.5317
	6	sp|P54577|SYYC_HUMAN	YARS	9	12.6922	13.1736	12.8195	13.3981	13.4644	14.1859	14.4911	13.3493	13.4342	14.5188	14.3507
	7	sp|P21399|ACOC_HUMAN	ACO1	1	12.0171	12.2969	12.3881	13.813	13.7339	12.91	12.7624	13.0725	13.2107	13.1676	13.4196
	7	sp|O43707|ACTN4_HUMAN	ACTN4	6	12.3385	13.3169	13.4479	14.7626	14.7999	14.0901	14.2415	13.7619	14.231	14.5686	14.3991
	7	sp|O43865|SAHH2_HUMAN	AHCYL1	9	13.2642	13.3394	13.5007	15.3947	15.4494	14.048	13.925	14.5258	14.7877	14.6524	14.8451
	7	sp|P84077|ARF1_HUMAN	ARF1	2	11.7455	11.5167	11.6712	13.4533	13.7395	12.2957	12.6185	13.1759	13.243	13.5187	13.5986
	7	sp|P84085|ARF5_HUMAN	ARF5	2	10.8766	11.2698	11.7862	13.9437	13.9082	12.5829	12.7249	12.5748	12.8172	13.3539	13.343
	7	sp|Q13867|BLMH_HUMAN	BLMH	3	11.7415	11.8221	12.0423	13.0197	13.1866	12.6936	12.7664	12.713	12.9124	13.1569	12.9023
	7	sp|Q86VP6|CAND1_HUMAN	CAND1	23	13.6575	13.8085	13.7871	16.099	16.3488	14.9148	15.0275	15.3583	15.4641	15.455	15.3612
	7	sp|P09496|CLCA_HUMAN	CLTA	5	12.3462	12.6168	12.3605	14.1364	14.0839	13.5849	13.6305	13.5406	13.6866	13.7368	13.8127
	7	sp|Q00610|CLH1_HUMAN	CLTC	15	14.0416	14.0368	14.0471	15.5687	15.6847	14.9997	15.4518	14.9224	15.0645	15.2664	15.0167
	7	sp|Q15417|CNN3_HUMAN	CNN3	2	12.5232	12.2484	12.3238	14.057	14.2721	13.2046	13.835	12.4586	12.471	14.7018	14.4678
	7	sp|O75131|CPNE3_HUMAN	CPNE3	1	12.3944	12.7534	13.091	14.136	14.2409	13.2795	13.3908	13.1584	13.7369	14.3903	14.7375
	7	sp|P26232|CTNA2_HUMAN	CTNNA2	5	12.0931	12.0185	12.0434	14.3057	14.3855	12.991	13.3619	12.952	13.0537	13.997	14.0592
	7	sp|Q14240|IF4A2_HUMAN	EIF4A2	5	13.2952	13.4503	13.6307	15.8654	16.0969	14.5332	14.9581	14.4503	14.647	15.0926	14.9804
	7	sp|Q15717|ELAV1_HUMAN	ELAVL1	5	12.5443	11.7285	11.7833	14.0504	13.8405	13.7602	13.9936	13.3032	13.6625	14.233	14.3095
	7	sp|A0FGR8|ESYT2_HUMAN	ESYT2	4	11.7293	12.0092	11.8756	14.2906	14.5985	12.5492	12.6938	12.9526	12.9641	13.4389	13.2084
	7	sp|Q96TA1|NIBL1_HUMAN	FAM129B	5	10.7421	10.619	10.649	12.6518	12.92	12.3282	11.8389	11.2286	11.4527	12.5384	12.805
	7	sp|P21333|FLNA_HUMAN	FLNA	30	14.0878	14.2772	14.403	15.8176	15.9272	14.5391	14.5718	14.8071	14.969	15.4781	15.4793
	7	sp|Q9HA64|KT3K_HUMAN	FN3KRP	2	13.5392	13.9408	14.209	16.2046	16.1989	15.4625	15.716	15.4079	15.5711	15.5167	15.7677
	7	sp|P43304|GPDM_HUMAN	GPD2	4	13.0367	12.9934	13.2377	14.6681	14.6985	13.3691	13.2097	13.8993	14.0947	14.1177	14.0295
	7	sp|P28161|GSTM2_HUMAN	GSTM2	1	14.4217	14.6762	15.1627	16.9646	16.8339	15.9329	15.8655	16.2139	16.2812	17.0743	16.9856
	7	sp|P61978|HNRPK_HUMAN	HNRNPK	9	12.9442	13.078	13.0652	14.3182	14.0896	13.5828	13.8503	13.6904	13.8797	13.923	13.9989
	7	sp|P52272|HNRPM_HUMAN	HNRNPM	2	12.1423	12.8185	12.7466	15.2649	15.1227	13.6585	13.7337	13.2602	13.4227	14.4619	14.5782
	7	sp|Q14847|LASP1_HUMAN	LASP1	1	11.1743	11.2498	11.1853	13.7602	13.5334	12.4418	13.0721	12.0398	12.3776	14.0233	13.4485
	7	sp|Q9UK45|LSM7_HUMAN	LSM7	1	13.5986	13.591	13.5524	14.6562	14.8382	14.6344	14.6863	14.3122	14.5425	14.8176	14.9804
	7	sp|Q96BX8|MOB3A_HUMAN	MOB3A	1	11.1967	11.4674	11.7021	13.7595	13.697	12.3546	12.7099	12.5078	12.7418	12.7983	12.7481
	7	sp|P06748|NPM_HUMAN	NPM1	16	14.0774	13.926	14.3819	16.5958	16.1863	15.8184	16.402	15.5455	15.7479	16.3193	16.2054
	7	sp|O60313|OPA1_HUMAN	OPA1	3	12.6443	12.2103	12.931	13.9986	14.0707	13.345	13.6486	13.3815	13.4783	14.2162	13.7288
	7	sp|P22234|PUR6_HUMAN	PAICS	1	13.4526	12.9709	12.9735	15.1766	15.0957	14.1425	14.6315	14.5509	14.6185	14.5129	14.3127
	7	sp|O00264|PGRC1_HUMAN	PGRMC1	2	12.9782	13.0316	12.6513	14.5695	14.7004	13.6468	13.6884	13.8922	14.1668	14.0192	13.9665
	7	sp|P36873|PP1G_HUMAN	PPP1CC	1	11.9211	12.1713	12.6115	13.4741	13.6624	12.3236	12.4394	13.1331	13.2706	13.2545	13.4707
	7	sp|Q06830|PRDX1_HUMAN	PRDX1	40	15.4079	15.4014	15.5988	18.8056	18.155	17.1055	17.3792	17.0429	17.3168	18.3922	18.4767
	7	sp|P61019|RAB2A_HUMAN	RAB2A	2	12.1868	12.1042	11.7507	13.8056	13.737	13.2704	13.1845	12.7385	12.9947	13.3363	13.5963
	7	sp|Q15286|RAB35_HUMAN	RAB35	3	13.0009	13.1731	12.9624	14.3696	14.5029	13.9007	13.7702	13.7835	13.9722	13.9125	13.9149
	7	sp|P61586|RHOA_HUMAN	RHOA	7	12.5703	12.1974	12.1466	14.0626	14.0585	12.8093	12.8461	13.4317	13.629	13.4856	13.4738
	7	sp|P08134|RHOC_HUMAN	RHOC	7	12.5703	12.1974	12.1466	14.0626	14.0585	12.8093	12.8461	13.4317	13.629	13.4856	13.4738
	7	sp|Q9H7N4|SFR19_HUMAN	SCAF1	1	12.0817	12.2992	12.5222	13.6991	13.58	13.0408	13.5617	13.015	13.352	13.3804	13.1764
	7	sp|O15126|SCAM1_HUMAN	SCAMP1	1	11.5821	12.8402	12.3798	13.9096	13.9894	13.6114	13.8412	13.0213	13.2058	14.6537	15.0751
	7	sp|P53985|MOT1_HUMAN	SLC16A1	6	12.3157	11.7995	12.2335	13.6147	13.9838	13.041	13.165	13.124	13.2714	14.2048	14.3072
	7	sp|P09234|RU1C_HUMAN	SNRPC	2	11.4202	11.7658	11.4847	14.4036	14.2897	12.3338	13.1509	13.018	13.2484	13.8347	13.4578
	7	sp|Q8N3U4|STAG2_HUMAN	STAG2	5	12.303	12.1613	12.6645	13.952	14.0035	13.2678	13.7	12.9089	12.9145	13.8177	13.829
	7	sp|Q96SI9|STRBP_HUMAN	STRBP	2	12.0822	12.2516	12.1381	13.3147	13.3175	12.7726	12.8631	12.9603	13.0466	13.1624	12.836
	7	sp|O15260|SURF4_HUMAN	SURF4	4	12.3064	11.9166	12.5309	14.4455	14.5921	13.148	14.0963	13.247	13.4332	13.785	13.5136
	7	sp|Q9HD45|TM9S3_HUMAN	TM9SF3	4	12.1241	11.8538	12.1565	14.433	14.6955	13.3812	13.9667	13.2027	13.5207	13.6918	13.4318
	7	sp|P60174|TPIS_HUMAN	TPI1	9	14.0205	14.3803	14.4293	16.1044	16.0104	14.9989	15.1564	15.6568	15.8785	16.0283	15.4047
	7	sp|P10599|THIO_HUMAN	TXN	14	15.1901	15.0654	15.3519	17.1563	16.8941	16.0686	16.034	16.21	16.4496	16.8933	16.7712
	7	sp|O94874|UFL1_HUMAN	UFL1	1	12.9176	13.0588	12.902	14.3556	14.2117	14.1123	14.456	13.4643	13.7539	14.287	14.6457
	7	sp|Q08AM6|VAC14_HUMAN	VAC14	3	10.4502	10.2458	9.94242	13.2941	13.5322	12.3213	12.603	12.5767	12.738	12.5228	12.6626
	8	sp|O00154|BACH_HUMAN	ACOT7	4	11.9986	12.2398	12.5124	13.5505	13.6707	13.4693	13.4963	13.222	13.5038	13.7755	13.7445
	8	tr|G3V213|G3V213_HUMAN	AK2	3	12.0537	12.0295	12.095	12.6747	12.5626	13.2205	13.3619	13.5064	13.696	13.5476	13.526
	8	sp|P50995|ANX11_HUMAN	ANXA11	4	13.3135	13.4164	13.4968	14.1143	14.2035	14.2718	14.4771	14.2063	14.2417	14.5739	14.4879
	8	sp|P47756-2|CAPZB_HUMAN	CAPZB	11	13.4589	13.7106	13.7456	14.9783	14.9642	14.6287	14.686	14.8991	15.0911	15.1579	14.9705
	8	sp|P47756|CAPZB_HUMAN	CAPZB	8	12.9686	13.0494	13.0683	14.417	14.4357	13.9525	14.0124	14.2508	14.4805	14.4601	14.309
	8	sp|Q9BT78|CSN4_HUMAN	COPS4	4	13.7982	14.0693	14.1359	15.17	15.1098	14.8505	15.0013	15.1904	15.3127	15.293	15.1051
	8	sp|P06733|ENOA_HUMAN	ENO1	5	13.1223	13.0898	13.1063	14.1015	14.1488	14.045	14.3482	14.8782	15.1084	14.6331	14.528
	8	sp|Q13098|CSN1_HUMAN	GPS1	4	12.648	12.4981	12.496	13.6855	13.7458	14.2433	14.1361	14.3002	14.6652	14.5029	14.4192
	8	sp|P43243|MATR3_HUMAN	MATR3	3	12.3393	12.0852	12.4854	13.6281	13.6736	13.3441	13.8788	13.6345	13.6823	13.6916	13.9625
	8	sp|Q13492|PICAL_HUMAN	PICALM	1	12.0013	11.7303	12.0109	13.0173	12.7954	12.9668	13.1859	13.0814	13.1929	13.4451	13.1857
	8	sp|P14618|KPYM_HUMAN	PKM	15	15.5019	15.9956	15.981	17.5528	17.6739	17.2968	17.6068	17.7306	18.2054	17.6759	18.1816
	8	sp|P32119|PRDX2_HUMAN	PRDX2	8	14.6578	14.8134	14.9184	15.4135	15.2351	15.884	16.0279	16.5882	16.8092	16.6974	16.9852
	8	sp|P63220|RS21_HUMAN	RPS21	4	12.3933	12.4864	12.4859	14.0856	13.9042	13.6944	13.778	13.8372	14.0036	14.056	14.1584
	8	sp|Q9P2E9|RRBP1_HUMAN	RRBP1	2	12.8871	13.1244	13.4126	14.4875	14.5605	13.7929	13.9794	14.4406	14.4916	14.519	14.5262
	8	sp|Q15637|SF01_HUMAN	SF1	2	12.4089	12.3888	12.563	13.3002	13.2575	12.9874	13.1435	13.2842	13.5842	14.2225	13.8164
	8	sp|O60506|HNRPQ_HUMAN	SYNCRIP	4	13.6304	13.8655	13.9753	14.1334	14.1248	14.9222	15.2654	15.4833	15.7964	15.235	15.4471
	8	sp|P22314|UBA1_HUMAN	UBA1	21	14.3029	14.6485	14.8662	15.5394	15.5522	15.6752	15.8007	16.2717	16.4893	16.7872	16.902
	8	sp|P18206|VINC_HUMAN	VCL	23	14.699	14.6113	14.7443	15.5571	15.6716	15.5804	15.7283	16.3095	16.5627	16.5464	16.654
	8	sp|P23381|SYWC_HUMAN	WARS	2	10.8169	11.4671	12.1764	13.4205	13.6213	12.9529	13.1591	13.0616	13.368	14.8686	14.7888
	8	sp|P62258|1433E_HUMAN	YWHAE	7	12.8986	13.3107	13.6997	13.9841	14.1028	14.1509	14.419	14.4885	14.7128	15.1	15.2808
	8	sp|P27348|1433T_HUMAN	YWHAQ	8	14.948	14.9749	15.0607	15.9977	16.0455	16.0862	16.2525	15.7749	16.0149	16.4755	16.5123
	8	sp|P63104|1433Z_HUMAN	YWHAZ	14	14.4385	15.0425	15.0289	15.41	15.5426	15.7266	15.8158	16.3014	16.5001	16.41	16.6467
	n/a	sp|P07355|ANXA2_HUMAN	ANXA2	25	15.0996	15.0139	15.4159	17.3479	17.197	14.7156	14.5029	15.5819	15.6572	17.7147	17.7624
	n/a	sp|P05026|AT1B1_HUMAN	ATP1B1	5	13.8995	13.5863	14.0683	13.9021	14.1244	16.5812	16.9694	13.6727	13.6882	16.1627	16.1681
	n/a	sp|P17174|AATC_HUMAN	GOT1	2	12.8884	12.9245	12.7355	13.3306	13.4368	13.9922	14.5674	13.9732	14.1863	13.1333	13.1208
	n/a	sp|P33908|MA1A1_HUMAN	MAN1A1	1	14.4335	13.4431	14.8404	13.5383	13.7858	17.8525	17.8755	14.1413	14.1274	17.3934	17.5007
	n/a	sp|Q9Y2A7|NCKP1_HUMAN	NCKAP1	3	12.5672	11.0649	11.6178	13.2848	13.2208	13.4493	14.1829	11.7889	11.4765	13.9197	13.0501
	n/a	sp|P46777|RL5_HUMAN	RPL5	8	11.9144	12.8187	11.8528	12.5682	12.7028	12.8909	13.0275	15.1898	15.4112	13.2683	13.6487
	n/a	sp|P06703|S10A6_HUMAN	S100A6	32	16.4489	16.9585	16.4634	18.3901	18.2309	16.7544	16.6614	16.8166	16.9005	18.9168	18.9771
	n/a	sp|P30626|SORCN_HUMAN	SRI	3	12.2995	12.138	12.5082	13.7042	13.6087	11.9873	12.157	14.5201	14.8544	14.7386	14.7987
