# Supplementary material for: A PPIX-binding probe facilitates discovery of PPIX-induced cell death modulation by peroxiredoxin
Source: Commun Biol. 2023 Jun 24;6:673. doi: 10.1038/s42003-023-05024-5 (PMC10290680; doi:10.1038/s42003-023-05024-5)
Supplement: Supplementary file 6 — Supplementary Data 4 [file 42003_2023_5024_MOESM6_ESM.xlsx]

## Sheet: Sheet1
2022-08-19
		Proteins identified as antioxidant (Enrichr) or redox homeostasis (GO, Gene Ontology) proteins.
		Green Text indicates identified by TMT screen, red indicates were not identified.
		Relative quantified protein levels in pulldowns are shown for each cell type.
											Relative Values:
			Marker/Identifier	Symbol	Name				Database		NIH3T3	HepG2	MEL	U251
				ABCB1	ABCB1				ENRICHR		ND	ND	ND	ND
				ABCC1	ABCC2				Tang, et al., Cell Research volume 31, pages107–125 (2021)		1	0.241049	0.21253	0.43084
				ABCG2	ABCG2				ENRICHR		ND	ND	ND	ND
				ACE	Acetylcholinesterase				ENRICHR		1	0.429984	0.707971	0.602437
				ADIPOQ	Adiponectin				ENRICHR		ND	ND	ND	ND
				AKT1	AKT kinase				ENRICHR		ND	ND	ND	ND
				ALB	Albumin				ENRICHR		ND	ND	ND	ND
			MGI:88042	Apex1	apurinic/apyrimidinic endonuclease 1			GO	GO		ND	ND	ND	ND
				APOA1	Apoliprotein A1				ENRICHR		ND	ND	ND	ND
				APOA4	Apoliprotein A4				ENRICHR		ND	ND	ND	ND
				APOC3	Apoliprotein C3				ENRICHR		ND	ND	ND	ND
				APOE	Apoliprotein E				ENRICHR		ND	ND	ND	ND
				APP	Amyloid Precursor Ptn				ENRICHR		ND	ND	ND	ND
				BCL2	Bcl2				ENRICHR		ND	ND	ND	ND
				CASP3	Caspase 3				ENRICHR		ND	ND	ND	ND
				CAT	Catalase				ENRICHR		ND	ND	ND	ND
				CCL2	Chemokine CCL2				ENRICHR		ND	ND	ND	ND
				CDKN1A	Cyclin Dependent Kinase Inhibitor 1A				ENRICHR		ND	ND	ND	ND
			MGI:1918639	Chd6	chromodomain helicase DNA binding protein 6				GO		ND	ND	ND	ND
				CRP	C-reactive Protein				ENRICHR		ND	ND	ND	ND
				CTNNB1	Beta Catenin B1				ENRICHR		1	1.4502	0.398893	0.874287
				CXCL8	C-X-C Motif Chemokine Ligand 8)				ENRICHR		ND	ND	ND	ND
				CYBA	Cytochrome B-245 Alpha Chain				ENRICHR		ND	ND	ND	ND
				CYBB	Cytochrome B-245 Beta Chain				ENRICHR		ND	ND	ND	ND
				CYP1A1	Cytochrome P450 Family 1 Subfamily A Member 1				ENRICHR		ND	ND	ND	ND
				CYP2E1	Cytochrome P450 Family 2 Subfamily E Member 1				ENRICHR		ND	ND	ND	ND
			MGI:109247	Ddit3	DNA-damage inducible transcript 3				GO		ND	ND	ND	ND
			MGI:107450	Dld	dihydrolipoamide dehydrogenase				GO		ND	ND	ND	ND
				EDN1	Endothelin 1)				ENRICHR		ND	ND	ND	ND
				EGFR	Epidermal growth factor receptor				ENRICHR		ND	ND	ND	ND
			MGI:1932287	Egln2	egl-9 family hypoxia-inducible factor 2				GO		ND	ND	ND	ND
			MGI:1354385	Ero1a	endoplasmic reticulum oxidoreductase 1 alpha				GO		ND	ND	ND	ND
			MGI:1914725	Ero1b	endoplasmic reticulum oxidoreductase 1 beta				GO		ND	ND	ND	ND
				ESR1	estrogen receptor 1				ENRICHR		ND	ND	ND	ND
				FOXO3	FOXO3				ENRICHR		ND	ND	ND	ND
			MGI:104990	Gclc	glutamate-cysteine ligase, catalytic subunit				GO,ENRICHR		ND	ND	ND	ND
			MGI:1927140	Git1	GIT ArfGAP 1				GO		ND	ND	ND	ND
				GLS	Glutaminase				Tang, et al., Cell Research volume 31, pages107–125 (2021)		1	0.390003	0.419126	0.519222
			MGI:1353653	Glrx3	glutaredoxin 3				GO		ND	ND	ND	ND
			MGI:104887	Gpx1	glutathione peroxidase 1				GO,ENRICHR		ND	ND	ND	ND
				GPX3	glutathione peroxidase 2				ENRICHR		ND	ND	ND	ND
				GPX4	glutathione peroxidase 3				ENRICHR		ND	ND	ND	ND
			MGI:95804	Gsr	glutathione reductase				GO		ND	ND	ND	ND
				GSTM1	Glutathione S-Transferase Mu 1				ENRICHR		ND	ND	ND	ND
				GSTP1	Glutathione S-Transferase Pi 1				ENRICHR		ND	ND	ND	ND
				GSTT1	Glutathione S-Transferase Tau 1				ENRICHR		ND	ND	ND	ND
				HIF1A	HIF1A				ENRICHR		ND	ND	ND	ND
				HMGB1	High mobility group box 1				ENRICHR		1	1.93889	3.03718	1.82072
				HMOX1	Heme oxogenase 1				ENRICHR		ND	ND	ND	ND
				HP	Haptoglobin				ENRICHR		ND	ND	ND	ND
				ICAM1	ICAM1				ENRICHR		ND	ND	ND	ND
				IGF1	Insulin like growth factor 1				ENRICHR		ND	ND	ND	ND
				IL10	IL10				ENRICHR		ND	ND	ND	ND
				IL1B	IL1B				ENRICHR		ND	ND	ND	ND
			MGI:96559	Il6	interleukin 6				GO,ENRICHR		ND	ND	ND	ND
				KEAP1	Kelch Like ECH Associated Protein 1				ENRICHR		ND	ND	ND	ND
			MGI:1930618	Krit1	KRIT1, ankyrin repeat containing				GO		ND	ND	ND	ND
				MMP2	Metalloproteinase 2				ENRICHR		ND	ND	ND	ND
				MMP9	Metalloproteinase 3				ENRICHR		ND	ND	ND	ND
				MPO	Myeloperoxidase				ENRICHR		ND	ND	ND	ND
				MTHFR	methylenetetrahydrofolate reductase				ENRICHR		ND	ND	ND	ND
				MTNR1A	Melatonin Receptor 1B				ENRICHR		ND	ND	ND	ND
				MTNR1B	Melatonin Receptor 1A				ENRICHR		ND	ND	ND	ND
			MGI:99421	Nfe2l1	nuclear factor, erythroid derived 2,-like 1				GO		ND	ND	ND	ND
			MGI:108420	Nfe2l2	nuclear factor, erythroid derived 2, like 2				GO,ENRICHR		ND	ND	ND	ND
				NLRP3					ENRICHR		ND	ND	ND	ND
			MGI:109279	Nnt	nicotinamide nucleotide transhydrogenase				GO		ND	ND	ND	ND
				NOS1	NO Synthase 1				ENRICHR		ND	ND	ND	ND
				NOS2	NO Synthase 2				ENRICHR		ND	ND	ND	ND
				NOS3	NO Synthase 3				ENRICHR		ND	ND	ND	ND
				NOX1	NADPH Oxidase 4				ENRICHR		ND	ND	ND	ND
				NOX4	NADPH Oxidase 2				ENRICHR		ND	ND	ND	ND
				NQO1	NADPH quinone reductase				ENRICHR		ND	ND	ND	ND
				OGG1	8-oxoguanine DNA glycosylase-1				ENRICHR		ND	ND	ND	ND
				PARK7	Parkin 7				ENRICHR		ND	ND	ND	ND
				PON2	Paraoxonase 2				ENRICHR		ND	ND	ND	ND
				PPARG	Peroxisome Proliferator Activated Receptor Gamma				ENRICHR		ND	ND	ND	ND
				PPARGC1A	Peroxisome Proliferator Activated Receptor Gamma 1A				ENRICHR		ND	ND	ND	ND
			MGI:99523	Prdx1	peroxiredoxin 1				GO,ENRICHR		1	0.583542	0.563016	0.779934
			MGI:109486	Prdx2	peroxiredoxin 2				GO,ENRICHR		1	2.19772	3.61287	2.67496
			MGI:88034	Prdx3	peroxiredoxin 3				GO		1	1.01772	0.871399	0.823158
			MGI:1859815	Prdx4	peroxiredoxin 4				GO		ND	ND	ND	ND
			MGI:1859821	Prdx5	peroxiredoxin 5				GO		ND	ND	ND	ND
			MGI:894320	Prdx6	peroxiredoxin 6				GO,ENRICHR		ND	ND	ND	ND
			MGI:1336888	Prdx6b	peroxiredoxin 6B				GO		ND	ND	ND	ND
				PRKAA1	AMP Kinase 1				ENRICHR		ND	ND	ND	ND
				PTGS2	Prostaglandin-Endoperoxide Synthase 2				ENRICHR		ND	ND	ND	ND
				SELENOP	SELENOP				ENRICHR		ND	ND	ND	ND
			MGI:95994	Selenos	selenoprotein S				GO		ND	ND	ND	ND
			MGI:1916477	Selenot	selenoprotein T				GO		ND	ND	ND	ND
				SIRT1	Sirtuin 1				ENRICHR		ND	ND	ND	ND
				SIRT3	Sirtuin 2				ENRICHR		ND	ND	ND	ND
				SLC22A12	SLC22A12				ENRICHR		ND	ND	ND	ND
				SLC23A1	SLC23A1				ENRICHR		ND	ND	ND	ND
				SLC23A2	SLC23A2				ENRICHR		ND	ND	ND	ND
			MGI:2156687	Slc2a10	solute carrier family 2 (facilitated glucose transporter), member 10				GO		ND	ND	ND	ND
				SLC2A9	SLC2A9				ENRICHR		ND	ND	ND	ND
				SNCA	alpha-synuclein				ENRICHR		ND	ND	ND	ND
				SOD1	Superoxide dismutase 1				ENRICHR		ND	ND	ND	ND
				SOD2	Superoxide dismutase 2				ENRICHR		ND	ND	ND	ND
				SOD3	Superoxide dismutase 3				ENRICHR		ND	ND	ND	ND
				TP53	p53				ENRICHR		ND	ND	ND	ND
			MGI:98874	Txn	thioredoxin 1			GO	GO,ENRICHR		ND	ND	ND	ND
			MGI:1929468	Txn2	thioredoxin 2			GO	GO,ENRICHR		ND	ND	ND	ND
			MGI:1354175	Txnrd1	thioredoxin reductase 1			GO	GO,ENRICHR		ND	ND	ND	ND
			MGI:1347023	Txnrd2	thioredoxin reductase 2				GO		ND	ND	ND	ND
			MGI:2386711	Txnrd3	thioredoxin reductase 3				GO		ND	ND	ND	ND
				UGT1A1	UDP-glucuronosyltransferase				ENRICHR		ND	ND	ND	ND
				XDH	xanthine dehydrogenase				ENRICHR		ND	ND	ND	ND
