# Supplementary material for: A PPIX-binding probe facilitates discovery of PPIX-induced cell death modulation by peroxiredoxin
Source: Commun Biol. 2023 Jun 24;6:673. doi: 10.1038/s42003-023-05024-5 (PMC10290680; doi:10.1038/s42003-023-05024-5)
Supplement: Supplementary file 7 — Supplementary Data 5 [file 42003_2023_5024_MOESM7_ESM.xlsx]

## Sheet: 1 clusters
	Co-expression clusters of 543 PPIX candidates.
	Listed are co-expression clusters, protein accession, gene names, number of PSMs, the log2-transformed protein intensities from TMT reporter ions in each sample. The list is sorted by WPCs and then by gene name.
	Cluster	Protein Accession	Gene name	#PSMs	blank1	blank2	blank3	X3T3_1	X3T3_2	HepG2_1	HepG2_2	MEL_1	MEL_2	U251_1	U251_2
	1	sp|O75027|ABCB7_HUMAN	ABCB7	1	13.2565	12.8689	13.1078	15.5862	15.8206	13.1857	13.2961	13.414	13.3407	13.713	13.5303
	1	sp|P33527|MRP1_HUMAN	ABCC1	3	13.1068	13.1092	13.3964	15.3538	15.6698	13.677	13.8526	13.6892	13.7139	13.8756	13.7908
	1	sp|Q13085|ACACA_HUMAN	ACACA	1	11.7293	12.1925	11.7217	14.0772	14.2701	12.4508	12.4894	12.3934	12.1307	12.5516	12.183
	1	sp|P53396|ACLY_HUMAN	ACLY	13	13.4425	13.5577	13.6606	15.9191	16.2273	15.2207	14.8996	14.671	14.8162	14.2685	14.8886
	1	sp|P53396-2|ACLY_HUMAN	ACLY	13	13.5538	13.6425	13.7982	15.9375	16.2515	15.0987	14.8058	14.6523	14.7871	14.1983	14.8461
	1	sp|Q9Y4W6|AFG32_HUMAN	AFG3L2	3	12.2156	12.2561	12.2472	13.8142	13.9628	12.8093	13.1968	12.925	13.1089	13.0467	12.8546
	1	sp|Q9Y4X0|AMMR1_HUMAN	AMMECR1	1	12.2994	12.0557	12.4624	15.2414	15.0555	12.4082	12.6801	13.0567	12.8226	12.9847	12.7655
	1	sp|Q13367|AP3B2_HUMAN	AP3B2	2	12.0939	11.5911	11.475	13.5203	13.5978	12.2932	12.9537	12.0338	12.2934	12.2156	12.4741
	1	sp|P08243|ASNS_HUMAN	ASNS	1	12.8161	13.3587	13.2691	15.3765	15.3715	13.8407	13.7834	13.9838	14.0957	13.7448	13.6354
	1	sp|O75129|ASTN2_HUMAN	ASTN2	1	13.1452	13.7384	12.625	16.8084	16.8125	13.993	14.4877	13.6432	13.6387	14.1312	14.6335
	1	sp|P16615|AT2A2_HUMAN	ATP2A2	25	13.2361	13.0894	12.9886	15.7651	15.9264	13.6582	13.6831	13.5167	13.5727	13.4023	13.3
	1	tr|M0R3F4|M0R3F4_HUMAN	BABAM1	1	11.66	11.5146	12.1003	14.0078	14.0421	12.7969	12.6423	12.5502	12.9446	12.6177	12.6203
	1	sp|Q7L1Q6|BZW1_HUMAN	BZW1	2	12.322	12.285	11.4582	14.1035	14.2733	12.758	12.6559	13.0321	13.2325	12.5119	12.5415
	1	tr|C9JF98|C9JF98_HUMAN	BZW2	3	12.4983	12.5954	12.6056	15.2451	15.3709	13.0783	13.1756	13.4177	13.6812	13.6218	13.6212
	1	sp|Q9Y6E2|BZW2_HUMAN	BZW2	7	13.5624	13.4619	13.3655	15.7906	15.8612	14.0507	14.0771	14.1779	14.2998	14.2256	14.1458
	1	sp|P27708|PYR1_HUMAN	CAD	9	13.285	12.9986	13.0243	16.0265	16.2379	13.6041	13.5517	13.5555	13.6075	13.3791	13.2891
	1	sp|P27824|CALX_HUMAN	CANX	5	12.5831	12.0123	12.279	14.864	15.3259	13.5223	14.0453	12.8917	13.413	13.7728	13.6484
	1	sp|O95674|CDS2_HUMAN	CDS2	1	13.5213	13.1874	13.1796	15.2498	15.5368	14.168	14.4877	14.4385	14.3144	14.2117	13.9724
	1	sp|Q14839|CHD4_HUMAN	CHD4	3	12.5017	12.6162	12.2682	15.162	15.2328	13.1404	13.2443	13.6958	13.8498	13.2874	13.1688
	1	sp|Q14008|CKAP5_HUMAN	CKAP5	4	12.688	12.7225	12.6855	15.1228	15.3796	13.4703	13.6801	13.5618	13.7109	13.5135	13.4704
	1	sp|P12111|CO6A3_HUMAN	COL6A3	2	10.8947	9.84914	10.6098	13.5342	13.3353	11.8028	11.752	11.0145	10.9628	11.5735	11.2733
	1	sp|P53618|COPB_HUMAN	COPB1	4	12.468	12.8872	12.8615	15.3991	15.6024	13.9383	14.2166	13.3186	13.5553	13.8226	13.5891
	1	sp|P55060|XPO2_HUMAN	CSE1L	26	13.8975	13.978	13.7721	15.9247	16.1214	14.7293	14.7113	14.7061	14.8104	14.848	14.8438
	1	sp|Q13620|CUL4B_HUMAN	CUL4B	2	11.8117	11.4226	11.8197	14.327	14.7121	12.4933	12.6785	12.1792	12.2706	12.604	12.6256
	1	sp|Q16531|DDB1_HUMAN	DDB1	5	13.5962	13.614	13.5741	15.3976	15.6409	14.0949	14.4034	13.5313	13.6729	14.7898	14.6162
	1	sp|O00571|DDX3X_HUMAN	DDX3X	9	12.6905	12.1905	12.5146	16.1469	16.0803	13.1306	13.1245	13.0024	13.1553	13.0943	13.2015
	1	sp|O15523|DDX3Y_HUMAN	DDX3Y	8	12.8268	12.2073	12.6189	16.2557	16.1674	13.0731	13.029	12.9418	13.1192	12.9791	13.1132
	1	sp|Q15392|DHC24_HUMAN	DHCR24	1	13.6677	12.6318	12.8785	15.838	15.9646	13.8274	14.1956	13.5393	13.4889	14.2114	14.066
	1	sp|P31689|DNJA1_HUMAN	DNAJA1	2	12.414	12.6808	12.5581	14.7614	15.1362	13.1848	13.239	13.8455	13.6643	13.2689	13.355
	1	sp|Q99615|DNJC7_HUMAN	DNAJC7	6	11.7676	11.7884	11.6927	13.6625	13.5548	12.5046	12.7719	12.4346	12.658	12.5984	12.5061
	1	sp|Q5VYK3|ECM29_HUMAN	ECM29	10	13.0379	12.8239	12.7178	15.5454	15.8905	13.636	13.7665	13.6981	13.8626	13.8022	13.7283
	1	sp|P60842|IF4A1_HUMAN	EIF4A1	9	13.5117	13.8675	13.6886	15.8213	15.9907	14.3675	14.6455	14.753	14.9167	14.7356	14.702
	1	sp|O94905|ERLN2_HUMAN	ERLIN2	1	13.4074	13.2974	13.3561	16.3265	16.5547	14.4232	14.4768	13.9466	14.1502	14.3298	14.1777
	1	sp|P49327|FAS_HUMAN	FASN	2	12.8602	12.5746	13.1937	14.9326	15.6305	13.7613	13.3334	13.2875	13.8376	13.6769	13.5805
	1	sp|P22830|HEMH_HUMAN	FECH	1	14.0453	13.0632	12.7435	17.1403	17.2629	14.076	14.1831	14.4555	14.6005	13.6772	13.6751
	1	sp|Q9Y613|FHOD1_HUMAN	FHOD1	2	12.4165	12.0343	12.0132	15.5647	15.5002	12.4464	12.3476	12.6825	12.7244	13.0147	12.9101
	1	sp|Q14315|FLNC_HUMAN	FLNC	6	13.4843	13.7357	13.8157	16.1259	16.4133	14.3639	14.3235	14.2434	14.3567	14.3422	14.3388
	1	tr|G3V0J0|G3V0J0_HUMAN	FMR1	1	11.9429	11.1953	11.8859	14.8313	14.5676	12.9746	13.0158	12.7466	12.8379	12.5955	12.6994
	1	sp|Q06210|GFPT1_HUMAN	GFPT1	1	12.0163	11.9607	12.1258	13.8886	14.0765	12.9012	13.2909	13.037	13.2337	12.9903	12.9813
	1	sp|O94925|GLSK_HUMAN	GLS	5	12.546	12.4979	12.3656	14.9858	14.9817	13.3401	13.5549	13.4137	13.6277	13.3146	12.9514
	1	sp|P04899|GNAI2_HUMAN	GNAI2	2	11.4804	11.3428	11.6955	16.0856	16.203	12.2017	12.0693	12.6388	13.0807	13.8313	13.834
	1	sp|P63218|GBG5_HUMAN	GNG5	6	13.217	13.0445	12.7432	15.3904	15.6214	14.2056	14.4595	14.1541	14.2566	14.1402	14.2515
	1	sp|P55084|ECHB_HUMAN	HADHB	5	13.1467	12.9977	12.9549	14.8634	14.9188	14.5371	13.6212	13.7344	13.8075	12.9174	13.0927
	1	sp|O14929|HAT1_HUMAN	HAT1	1	12.5577	11.8095	12.2657	15.0156	14.9444	13.1066	13.1847	13.2503	13.4858	13.3932	13.5318
	1	sp|O00291|HIP1_HUMAN	HIP1	1	13.2027	12.7214	12.3138	14.9019	14.9209	12.9293	13.1765	13.4548	13.5198	14.0787	13.7246
	1	sp|Q00839|HNRPU_HUMAN	HNRNPU	12	14.5001	14.3319	14.0609	18.049	18.0574	15.4626	15.6308	15.4884	15.6561	16.0511	16.2422
	1	sp|P08238|HS90B_HUMAN	HSP90AB1	34	14.6178	14.5151	14.554	17.3142	17.3389	15.0009	14.882	15.083	15.2685	14.8127	14.874
	1	sp|P10809|CH60_HUMAN	HSPD1	32	15.5612	15.6686	15.724	18.7608	18.7307	17.1811	17.5243	16.6134	16.8165	16.8946	16.5609
	1	sp|Q9UI26|IPO11_HUMAN	IPO11	6	11.9795	12.1165	11.9868	15.8174	16.2664	12.5285	12.8688	13.0735	13.2608	13.3294	13.3289
	1	sp|O95373|IPO7_HUMAN	IPO7	4	12.7692	12.8315	13.2002	15.2776	15.6472	13.4781	13.5161	14.0301	14.0291	13.9742	13.976
	1	sp|P46940|IQGA1_HUMAN	IQGAP1	15	12.6202	12.7438	12.412	14.793	14.7581	13.0056	13.0904	13.1216	13.2465	13.1278	13.1712
	1	sp|Q8TCG1|CIP2A_HUMAN	KIAA1524	2	11.2155	11.1641	11.7097	13.9045	14.138	12.2594	12.5146	12.6482	12.5898	12.7804	12.5677
	1	sp|P07195|LDHB_HUMAN	LDHB	19	13.5478	13.3663	13.6121	15.6513	15.509	13.6909	13.8792	14.2919	14.4225	14.2715	14.1325
	1	sp|P52564|MP2K6_HUMAN	MAP2K6	1	12.1691	11.3435	11.6146	15.4973	15.5082	12.8041	13.1409	12.7697	12.9134	12.6017	12.5056
	1	sp|P31153|METK2_HUMAN	MAT2A	3	11.7249	11.8122	11.7201	14.0456	14.0131	12.6525	12.7619	12.8731	12.7573	12.411	12.0094
	1	sp|P25205|MCM3_HUMAN	MCM3	6	13.1436	13.2441	13.1276	16.1145	16.1863	13.7902	13.6555	14.0478	13.9841	13.8144	13.7579
	1	sp|P33991|MCM4_HUMAN	MCM4	1	11.6734	12.2876	11.9122	14.5985	14.7894	13.0325	12.9118	13.0256	13.2952	12.8212	12.5957
	1	sp|P33992|MCM5_HUMAN	MCM5	6	13.3529	13.105	13.0092	16.3429	16.7509	13.9453	13.6741	13.6582	13.8056	13.5291	13.6714
	1	sp|Q96T76|MMS19_HUMAN	MMS19	2	12.9303	12.5132	12.1039	14.3939	14.5595	13.4286	13.4204	13.3771	13.4197	12.9514	12.9914
	1	sp|P43246|MSH2_HUMAN	MSH2	4	12.208	12.1542	12.055	14.8511	15.1218	13.127	12.9974	13.1057	13.2619	12.948	12.9066
	1	sp|Q9H903|MTD2L_HUMAN	MTHFD2L	1	13.5875	12.7812	13.0893	16.1212	16.0797	14.7472	14.3907	14.3772	14.6197	13.0596	13.1346
	1	sp|O43795|MYO1B_HUMAN	MYO1B	3	11.953	11.4369	11.0977	14.5248	14.5534	11.6827	12.2534	11.5575	11.7247	11.3832	11.5252
	1	sp|Q9BPX3|CND3_HUMAN	NCAPG	3	11.2646	11.5605	11.673	13.816	14.129	12.3594	12.3402	12.3731	12.5417	12.5567	12.3584
	1	sp|O75694|NU155_HUMAN	NUP155	2	10.8284	10.394	11.0104	13.6438	13.6513	12.0761	12.1625	11.9708	12.317	12.2784	12.0551
	1	sp|Q8N1F7|NUP93_HUMAN	NUP93	7	13.1741	12.9264	13.1705	15.6166	16.023	13.7706	13.8631	14.091	14.3413	13.7263	13.7226
	1	sp|O15294|OGT1_HUMAN	OGT	1	13.9234	12.9877	13.4857	15.4889	15.6617	13.7141	13.955	14.6385	14.7778	14.2943	14.3251
	1	sp|P11498|PYC_HUMAN	PC	3	12.5692	12.1355	13.1422	14.7473	14.7962	13.7412	13.802	13.2334	13.4423	12.9845	13.3445
	1	sp|P30101|PDIA3_HUMAN	PDIA3	17	13.7134	13.8871	13.8753	15.898	15.888	14.3433	14.5043	14.9036	15.0269	14.583	14.5254
	1	sp|Q01813|PFKAP_HUMAN	PFKP	2	11.4404	12.1833	12.0576	15.5684	15.3422	11.4973	11.8618	13.4332	13.5638	11.6022	11.3465
	1	sp|O43175|SERA_HUMAN	PHGDH	19	13.7832	13.9187	13.7849	16.5882	16.7413	14.9741	15.1286	15.1144	15.4113	14.6287	14.4701
	1	sp|Q9NRX1|PNO1_HUMAN	PNO1	1	12.9267	13.0248	12.9287	14.7131	14.9869	13.9828	13.8303	13.658	13.6738	13.6871	13.6701
	1	sp|O14495|LPP3_HUMAN	PPAP2B	1	13.1626	13.2316	12.8762	14.7583	15.0382	14.1505	14.251	13.6309	13.6456	13.0959	13.2263
	1	sp|P63151|2ABA_HUMAN	PPP2R2A	1	11.8397	12.4383	11.0536	13.6131	13.9588	12.7266	12.3992	12.4648	12.7739	12.326	12.5747
	1	sp|Q5VTL8|PR38B_HUMAN	PRPF38B	1	11.394	11.6041	11.4794	14.8097	14.5482	12.3152	12.2553	12.189	12.4848	11.9764	12.3205
	1	sp|Q9BZG1|RAB34_HUMAN	RAB34	1	11.8199	11.123	10.3793	14.27	14.2146	11.9933	12.0322	11.5882	11.81	12.3424	12.1238
	1	sp|P49792|RBP2_HUMAN	RANBP2	2	12.7505	12.1923	12.1547	15.6255	15.7552	13.3823	13.397	13.5815	13.7219	13.0347	12.9846
	1	sp|P52306|GDS1_HUMAN	RAP1GDS1	1	13.2447	11.9857	12.1767	14.2708	14.435	12.6526	12.8152	13.0366	13.3671	13.6114	13.6594
	1	sp|P62829|RL23_HUMAN	RPL23	1	14.3783	13.3251	13.0506	17.1608	17.0285	15.2058	15.0603	14.4881	14.5918	13.8993	13.8325
	1	sp|P62269|RS18_HUMAN	RPS18	16	14.5084	13.5546	13.5122	16.0782	15.8163	14.688	15.6758	14.406	14.3891	14.0987	14.0773
	1	tr|E9PJH4|E9PJH4_HUMAN	RPS3	1	15.3082	13.9728	13.9404	17.2394	17.1846	15.8598	16.0368	15.1034	15.0963	14.5926	14.3031
	1	sp|P23396|RS3_HUMAN	RPS3	6	14.2483	13.3976	13.6376	16.2233	16.1672	14.7244	14.8753	14.2861	14.2989	14.1536	14.0886
	1	sp|P26447|S10A4_HUMAN	S100A4	10	13.396	12.9236	13.3067	17.6693	17.3529	13.3467	13.2207	13.5858	13.8152	15.3154	15.3357
	1	sp|Q9NTJ5|SAC1_HUMAN	SACM1L	4	12.8737	13.1404	13.1053	15.5887	15.7566	13.6465	13.5712	14.1594	14.3318	13.4297	13.4444
	1	sp|Q9NR31|SAR1A_HUMAN	SAR1A	1	12.1321	12.3714	12.5518	13.8571	14.1571	13.2912	12.99	12.6592	12.6381	13.1617	13.0244
	1	sp|P61619|S61A1_HUMAN	SEC61A1	7	13.9228	12.6943	12.6722	16.1563	16.1612	13.9359	14.4673	13.599	13.7755	13.9219	13.8475
	1	tr|A6NK38|A6NK38_HUMAN	SEC61A2	2	14.5299	12.4772	12.6791	17.0884	16.821	15.0273	15.0232	13.6771	13.8635	14.495	14.3129
	1	sp|Q96EE3|SEH1_HUMAN	SEH1L	2	12.0639	11.9101	11.6521	14.9486	14.8377	12.8621	12.8541	13.3513	13.4188	13.1144	12.9465
	1	sp|Q9H936|GHC1_HUMAN	SLC25A22	1	12.5675	12.6939	12.6865	14.5415	14.6004	13.7872	13.7217	12.8154	12.888	13.2573	13.2101
	1	sp|Q00325|MPCP_HUMAN	SLC25A3	17	14.8754	13.274	13.1268	17.358	17.2632	14.8331	15.1696	14.5886	14.6248	14.1747	13.9534
	1	sp|Q9H2D1|MFTC_HUMAN	SLC25A32	1	13.0317	11.6251	11.3018	14.7232	14.9711	12.7343	12.9351	12.4185	12.461	12.3608	12.025
	1	sp|P12235|ADT1_HUMAN	SLC25A4	27	16.7553	15.9945	16.0662	19.873	20.0659	16.8426	16.8947	17.1625	17.2012	16.9597	16.6663
	1	sp|P05141|ADT2_HUMAN	SLC25A5	30	16.8438	16.0256	16.1294	19.8839	20.0472	16.8213	16.8661	17.1413	17.1963	16.9033	16.6236
	1	sp|P46977|STT3A_HUMAN	STT3A	3	12.0048	11.6436	11.7467	14.175	14.65	12.7756	12.9553	12.6719	12.8654	12.1754	12.2085
	1	sp|Q7KZ85|SPT6H_HUMAN	SUPT6H	3	12.1355	12.3999	11.9638	13.8814	14.1259	13.0693	13.0194	12.8433	12.6003	12.5318	12.5403
	1	sp|Q92797|SYMPK_HUMAN	SYMPK	1	13.2662	13.2539	13.187	15.3386	15.4574	13.8061	14.049	14.2884	14.4325	13.7766	13.8293
	1	sp|Q86TM6|SYVN1_HUMAN	SYVN1	1	13.2373	13.3821	13.7414	15.2973	15.44	14.3845	14.6552	14.1432	14.2331	14.3441	14.2773
	1	sp|Q8TC07|TBC15_HUMAN	TBC1D15	1	12.9112	11.948	12.6123	16.0902	16.3414	14.5669	14.4596	12.9687	13.1646	12.6742	12.7464
	1	sp|Q9BTW9|TBCD_HUMAN	TBCD	3	12.2504	12.0934	12.0871	14.7283	15.0024	13.0278	12.7808	12.9583	13.1777	13.0391	12.9901
	1	sp|P17987|TCPA_HUMAN	TCP1	6	13.6248	14.3912	14.1885	16.0232	16.1434	14.8439	15.0696	15.0423	15.0485	14.5391	14.1941
	1	sp|P49755|TMEDA_HUMAN	TMED10	2	11.845	12.1005	11.7689	14.6089	14.7893	13.2133	13.6662	13.097	13.2808	13.6236	13.236
	1	sp|Q96JJ7|TMX3_HUMAN	TMX3	3	12.993	13.1868	12.7893	15.3089	15.725	13.9105	13.8363	13.1152	13.283	13.4432	13.3269
	1	sp|Q9HBL0|TENS1_HUMAN	TNS1	1	13.017	12.7151	13.2704	14.8996	14.8965	13.9887	14.0581	13.1746	13.2656	13.6821	13.6056
	1	sp|Q13263|TIF1B_HUMAN	TRIM28	13	13.8724	13.4393	13.0343	16.7908	16.8728	14.7564	14.9914	14.6182	14.7522	14.3894	13.9851
	1	sp|O95881|TXD12_HUMAN	TXNDC12	1	13.4266	12.9258	13.0062	16.737	16.6259	14.4521	14.6578	14.5007	14.7291	14.3163	14.332
	1	sp|Q5T4S7|UBR4_HUMAN	UBR4	5	12.183	11.8417	12.5122	14.8684	14.9897	12.8162	13.0227	13.1333	13.322	13.0661	12.7665
	1	sp|Q9NYU2|UGGG1_HUMAN	UGGT1	4	13.5847	14	14.1889	16.1937	16.441	14.4911	14.2752	14.7453	14.8324	14.5873	15.3451
	1	sp|P11172|UMPS_HUMAN	UMPS	1	13.1875	13.1573	12.3764	16.6432	16.614	14.3104	14.6312	14.1736	14.2991	14.0416	13.7916
	1	sp|Q9H3U1|UN45A_HUMAN	UNC45A	3	12.8171	12.5304	12.0809	15.0501	15.1823	13.3639	13.4069	12.9743	12.9953	12.9977	12.75
	1	sp|Q93008|USP9X_HUMAN	USP9X	5	11.752	11.9434	12.0888	14.095	14.2968	12.7457	12.6492	12.8286	13.115	12.7132	12.9353
	1	sp|Q9P0L0|VAPA_HUMAN	VAPA	3	12.2139	12.143	12.6695	14.5424	14.5846	12.74	13.1792	12.7331	12.8038	13.6343	13.4381
	1	sp|Q9Y277|VDAC3_HUMAN	VDAC3	1	12.3565	12.0147	12.1412	14.5889	14.6818	12.5019	13.2944	12.4402	12.6571	12.9372	12.4307
	1	sp|O14980|XPO1_HUMAN	XPO1	2	12.6148	12.7576	12.925	14.8043	14.8102	13.1014	13.1329	13.6186	13.4688	13.2824	13.2749
	1	sp|Q9HAV4|XPO5_HUMAN	XPO5	6	11.8444	11.9436	12.1406	15.0498	15.3265	12.2292	12.2819	12.85	12.9891	12.6937	12.373
	1	sp|Q96TA2|YMEL1_HUMAN	YME1L1	1	12.8418	11.992	12.0958	15.1855	15.7135	13.1626	13.2339	13.0589	13.3889	12.7051	12.7304
	2	sp|P49588|SYAC_HUMAN	AARS	22	13.996	14.1566	13.9749	15.2989	15.451	15.473	15.4008	15.0398	15.1622	14.9843	15.0929
	2	sp|P11766|ADHX_HUMAN	ADH5	3	11.9884	12.6814	12.0082	13.1816	13.2413	13.6544	14.0106	13.8806	14.2078	13.1945	13.2668
	2	sp|P55263|ADK_HUMAN	ADK	3	12.8439	13.4052	12.997	13.7817	13.8755	15.8064	15.6331	15.0619	15.4852	14.1554	14.3406
	2	sp|P23526|SAHH_HUMAN	AHCY	8	13.4772	13.1217	13.3815	14.3031	14.5366	15.0379	15.1905	14.4908	14.7679	14.8352	15.2487
	2	sp|P08133|ANXA6_HUMAN	ANXA6	7	12.1943	12.5336	12.5782	13.7767	13.6973	14.4753	14.7427	14.1626	14.4125	13.8622	13.9629
	2	sp|O43747|AP1G1_HUMAN	AP1G1	3	11.0237	11.1451	11.3457	13.4863	13.7992	14.1925	14.3101	13.822	14.0315	13.8127	13.7832
	2	sp|O95782|AP2A1_HUMAN	AP2A1	7	12.0247	12.1762	12.3345	13.6516	13.6552	13.4892	13.7368	13.5498	13.632	13.7387	13.6095
	2	sp|O94973|AP2A2_HUMAN	AP2A2	4	12.0726	12.1043	12.4516	13.7338	13.8977	13.9346	13.9705	13.7832	13.7513	14.1209	13.7907
	2	sp|P63010|AP2B1_HUMAN	AP2B1	6	11.4733	11.9155	11.3755	12.724	12.6024	12.711	13.1168	12.3176	12.6875	12.7593	12.6185
	2	tr|K7ERB2|K7ERB2_HUMAN	AP2B1	6	11.4733	11.9155	11.3755	12.724	12.6024	12.711	13.1168	12.3176	12.6875	12.7593	12.6185
	2	sp|P56381|ATP5E_HUMAN	ATP5E	4	13.1138	13.3238	13.0146	15.4312	15.6344	15.0889	15.5868	15.7355	15.925	15.2409	15.0403
	2	sp|P38606|VATA_HUMAN	ATP6V1A	1	11.4439	11.1092	11.3908	12.2787	12.546	12.8808	12.9777	12.5125	12.5826	12.5991	12.5597
	2	sp|P21283|VATC1_HUMAN	ATP6V1C1	3	12.0223	11.9119	12.352	13.6969	13.4092	13.4102	13.6544	13.2351	13.453	13.3266	13.2429
	2	sp|Q01518|CAP1_HUMAN	CAP1	1	12.0979	12.7919	12.5448	14.015	13.8151	14.2905	13.569	13.7348	13.8994	13.7507	13.158
	2	sp|P49368|TCPG_HUMAN	CCT3	14	12.8353	12.8384	12.7816	14.5701	14.7071	14.6765	14.3754	14.5791	14.8061	13.9324	13.7615
	2	sp|Q99832|TCPH_HUMAN	CCT7	18	13.1762	14.033	13.6019	14.9419	15.1543	15.7942	15.9756	16.5421	16.6996	15.5322	15.6163
	2	sp|P50990|TCPQ_HUMAN	CCT8	37	13.8633	14.2396	14.1245	15.2204	15.3339	15.3981	15.7262	15.3794	15.709	15.5066	15.4042
	2	sp|P23528|COF1_HUMAN	CFL1	16	13.57	13.4988	13.5636	14.9966	14.8362	15.0643	15.6277	15.1946	15.5018	14.5994	14.4928
	2	sp|Q9H9E3|COG4_HUMAN	COG4	1	11.924	11.7819	11.9152	13.1669	13.1563	13.5462	13.6618	13.0217	13.1027	12.7078	12.8663
	2	sp|Q8N684|CPSF7_HUMAN	CPSF7	3	12.5147	12.3637	12.5763	13.4121	13.2733	14.2473	14.3756	13.6488	13.924	13.8132	13.8162
	2	tr|H0Y400|H0Y400_HUMAN	DDX39B	2	12.137	12.6579	12.0549	13.246	13.3105	13.3228	13.2422	13.4366	13.5436	13.2222	13.1737
	2	sp|O60610|DIAP1_HUMAN	DIAPH1	2	12.542	13.387	13.1379	14.1684	14.1318	14.2993	14.6442	14.3093	14.413	13.8787	13.7594
	2	sp|O00429|DNM1L_HUMAN	DNM1L	7	12.2931	12.3262	12.1218	14.44	14.5217	14.0873	14.491	14.3385	14.528	14.456	14.2241
	2	sp|Q13868|EXOS2_HUMAN	EXOSC2	1	12.6761	12.5492	12.2742	13.7782	13.8313	14.0613	13.8664	13.4697	13.678	13.7157	13.6383
	2	sp|P07954|FUMH_HUMAN	FH	4	12.8162	13.5985	13.0055	13.8974	13.9864	15.0135	15.2465	14.9236	15.066	14.7672	14.423
	2	sp|P11413|G6PD_HUMAN	G6PD	15	12.6753	13.0455	12.8162	14.2112	14.2999	14.7057	14.9175	14.2903	14.5285	14.3838	14.3307
	2	sp|P41250|SYG_HUMAN	GARS	9	11.8406	12.7939	12.3201	14.0363	14.1432	13.8639	13.9981	13.588	13.9094	14.0055	13.8752
	2	sp|P22102|PUR2_HUMAN	GART	2	13.425	14.2989	14.0032	14.6628	14.566	15.4864	15.6317	15.0948	15.3042	14.6306	14.179
	2	sp|P06744|G6PI_HUMAN	GPI	18	14.0259	14.6144	14.2883	15.1531	15.148	16.0702	16.6694	16.4598	16.621	15.6469	15.3694
	2	sp|P78347|GTF2I_HUMAN	GTF2I	4	13.0066	12.359	11.9995	14.0587	13.9469	14.0368	15.0078	14.503	14.6022	13.8805	13.5009
	2	sp|P14866|HNRPL_HUMAN	HNRNPL	13	13.3323	12.8342	12.7179	14.4714	14.3337	14.1853	14.562	14.184	14.5052	14.1475	14.273
	2	sp|Q1KMD3|HNRL2_HUMAN	HNRNPUL2	10	12.8904	12.7819	12.9949	14.0419	14.0357	14.8719	14.8586	14.6215	14.8593	14.2848	14.4273
	2	sp|P51659|DHB4_HUMAN	HSD17B4	7	12.3477	12.7765	12.5869	13.6493	13.6476	14.1025	14.0257	13.7802	14.2488	13.9888	14.0058
	2	sp|P38646|GRP75_HUMAN	HSPA9	33	14.3941	14.5765	14.3572	15.6116	15.7349	16.022	16.2309	15.6406	15.9814	15.7248	15.703
	2	sp|Q9Y4L1|HYOU1_HUMAN	HYOU1	2	13.0821	13.9688	14.128	14.7973	15.0569	15.0043	15.5692	15.1744	15.4832	15.1534	14.8069
	2	sp|P48735|IDHP_HUMAN	IDH2	3	13.6677	14.3005	13.9386	15.4413	15.3057	15.3797	15.9857	15.0844	15.4639	15.8062	15.6384
	2	sp|Q68E01-2|INT3_HUMAN	INTS3	3	12.099	11.7543	12.1052	13.1652	13.3158	13.5755	13.6838	13.7379	13.995	13.556	13.5911
	2	sp|Q68E01|INT3_HUMAN	INTS3	2	12.5112	12.175	12.289	13.0441	13.2712	13.6344	13.7139	13.2247	13.5239	13.2849	13.3607
	2	sp|Q07666|KHDR1_HUMAN	KHDRBS1	1	13.2982	13.278	13.3617	14.5345	14.488	14.8538	14.9472	14.6153	14.8875	14.9798	14.9665
	2	sp|P40926|MDHM_HUMAN	MDH2	11	13.3102	13.4009	13.3074	14.6136	14.8135	14.9472	14.9915	14.4555	14.6785	14.3435	14.3288
	2	sp|O94776|MTA2_HUMAN	MTA2	4	12.8455	13.2168	12.6851	14.383	14.3613	14.3814	14.347	14.0645	14.3177	13.8446	13.8445
	2	sp|Q9NR45|SIAS_HUMAN	NANS	3	12.194	13.0845	12.8151	14.2997	14.3017	15.0498	14.7887	14.074	14.4147	13.6695	13.5974
	2	sp|O43809|CPSF5_HUMAN	NUDT21	2	11.4977	11.2932	10.9035	13.1602	13.0103	14.2187	14.0583	13.8697	13.616	13.3824	13.7743
	2	sp|P22059|OSBP1_HUMAN	OSBP	7	12.2642	12.3092	12.2267	13.7452	13.8474	14.7127	14.6522	14.0111	14.182	13.3847	13.7752
	2	sp|Q8WUM4|PDC6I_HUMAN	PDCD6IP	4	13.5259	13.3974	13.4634	14.6481	14.7268	15.4834	15.6075	14.8796	14.9975	14.7846	14.6552
	2	sp|O75439|MPPB_HUMAN	PMPCB	4	11.442	11.1376	11.1158	12.7951	12.8015	12.9014	12.6881	12.6071	12.8377	12.181	12.1012
	2	sp|P30153|2AAA_HUMAN	PPP2R1A	8	13.4026	13.3372	13.3193	15.0692	15.1086	15.0028	15.1094	14.8821	15.0628	14.978	15.0695
	2	sp|P53041|PPP5_HUMAN	PPP5C	5	11.9112	11.8702	12.1794	13.3788	13.2952	13.7848	13.992	14.3136	14.622	13.8604	14.1016
	2	sp|O00231|PSD11_HUMAN	PSMD11	1	15.8159	16.6406	16.4965	17.7076	18.0036	18.5204	18.8543	18.3801	18.5589	18.0766	17.7463
	2	sp|Q9UNM6|PSD13_HUMAN	PSMD13	2	11.1101	11.1098	11.0545	11.9854	12.2532	12.5764	12.6423	12.5491	12.7927	12.4409	12.4085
	2	sp|P26599|PTBP1_HUMAN	PTBP1	2	11.3871	10.924	11.4516	13.292	13.3015	12.9981	13.0522	12.9273	13.0877	13.0601	13.0006
	2	sp|P61026|RAB10_HUMAN	RAB10	4	13.6731	13.9079	14.0747	15.3996	15.5264	15.3727	15.5299	15.2137	15.5878	14.9198	14.8993
	2	sp|P61006|RAB8A_HUMAN	RAB8A	6	12.9101	12.6874	12.829	14.2411	14.3165	14.351	14.5407	13.9668	14.3268	14.1849	14.1754
	2	sp|P78406|RAE1L_HUMAN	RAE1	1	11.5813	11.532	11.4702	13.2991	13.2364	13.0775	12.9277	12.9468	13.1933	12.5861	12.8198
	2	sp|P61224|RAP1B_HUMAN	RAP1B	3	11.1506	12.0143	11.2507	13.1186	13.0665	12.5843	12.8763	12.7605	12.9001	12.8597	12.7099
	2	sp|Q15291|RBBP5_HUMAN	RBBP5	1	11.3135	11.714	11.2007	12.7507	12.7951	12.9681	13.0541	12.8254	13.2727	12.5227	12.4367
	2	sp|P62888|RL30_HUMAN	RPL30	3	13.9714	12.9649	13.2488	14.7939	15.0332	15.6761	15.7478	15.3423	15.6116	14.9179	15.0566
	2	sp|P49591|SYSC_HUMAN	SARS	10	13.1736	13.3451	13.3338	14.765	14.6873	15.0175	15.2094	15.3765	15.7405	14.8296	15.1615
	2	sp|P22307|NLTP_HUMAN	SCP2	4	13.0546	12.9796	12.8893	14.0526	14.3153	13.7459	14.2774	13.8821	14.0589	14.1657	13.9382
	2	sp|P31947|1433S_HUMAN	SFN	3	12.2322	13.0874	12.653	13.732	13.766	13.8871	13.8176	13.4462	13.5969	13.701	13.7092
	2	sp|P34897|GLYM_HUMAN	SHMT2	8	13.2779	13.5753	13.4213	14.9543	15.1583	15.7638	15.3695	15.3137	15.5738	14.9186	14.7633
	2	sp|Q7KZF4|SND1_HUMAN	SND1	7	13.5805	13.3862	13.2447	15.3143	15.2766	15.0093	15.3224	14.9576	15.1278	14.7117	14.6758
	2	sp|P09661|RU2A_HUMAN	SNRPA1	1	12.6325	12.9161	12.4741	13.8943	14.1149	14.1595	14.6348	14.619	14.7511	14.1267	14.0598
	2	sp|Q9Y5X3|SNX5_HUMAN	SNX5	3	11.9592	11.9607	12.1383	13.9802	13.7421	13.7686	14.0059	14.2324	14.4171	13.7493	13.5968
	2	sp|P61011|SRP54_HUMAN	SRP54	4	12.6025	12.4813	12.5235	14.2489	14.3883	14.565	14.6836	14.2205	14.3462	14.1196	14.0458
	2	tr|H7C1K0|H7C1K0_HUMAN	SRRT	3	12.8793	13.3115	13.1016	14.3126	14.1548	14.3237	14.1302	13.9989	14.0368	13.8286	13.9839
	2	sp|P31948|STIP1_HUMAN	STIP1	13	13.8058	14.2169	14.1179	15.3273	15.4752	16.1784	16.7124	16.4126	16.8939	16.0204	16.1372
	2	sp|P29401|TKT_HUMAN	TKT	9	13.5062	14.3419	14.3486	15.4073	15.4985	15.7089	15.4969	15.7561	16.1358	15.5462	15.4344
	2	sp|Q9Y490|TLN1_HUMAN	TLN1	36	13.2246	13.4832	13.1948	14.7018	14.7556	15.1913	15.3861	15.1168	15.4759	14.7709	14.8037
	2	sp|Q9Y4G6|TLN2_HUMAN	TLN2	12	13.3681	13.6068	13.3949	14.9338	14.9111	15.2774	15.4302	15.0089	15.3201	14.8674	14.8839
	2	sp|Q99805|TM9S2_HUMAN	TM9SF2	1	11.0926	11.7297	11.9763	13.4869	13.5103	14.0572	14.3024	13.3364	13.5377	13.6246	13.7898
	2	sp|Q9UM00|TMCO1_HUMAN	TMCO1	1	14.2872	13.6598	13.2222	15.0406	14.8424	15.2225	16.0702	15.7632	16.0145	15.4474	15.0099
	2	sp|O94826|TOM70_HUMAN	TOMM70A	1	14.2252	14.4224	13.9305	14.364	14.7868	15.1979	15.853	15.6302	15.6264	15.503	15.2319
	2	sp|O43399|TPD54_HUMAN	TPD52L2	2	11.9832	12.3209	12.3663	13.0046	12.8635	13.6066	14.1386	13.7079	14.1239	13.2311	13.3453
	2	sp|P68036|UB2L3_HUMAN	UBE2L3	2	10.6476	11.9162	10.8779	13.3631	13.3106	13.1917	13.1096	12.9606	13.0843	13.0424	12.8943
	2	sp|Q92900|RENT1_HUMAN	UPF1	2	11.7834	12.1136	12.5192	13.4749	13.2023	13.4657	13.4632	13.2387	13.3616	13.0111	13.1406
	2	sp|Q96QK1|VPS35_HUMAN	VPS35	5	11.7395	11.9798	11.5595	13.1347	13.2779	13.7535	14.0511	13.5442	13.8556	13.3825	13.2262
	2	sp|Q9UIA9|XPO7_HUMAN	XPO7	4	12.5544	12.7438	12.6788	14.0342	14.2623	14.1838	14.2652	13.9276	14.1436	13.9572	13.9265
	2	sp|Q96KR1|ZFR_HUMAN	ZFR	2	11.2841	12.1069	11.5382	12.9856	12.9177	12.9002	13.1079	12.7864	12.8787	12.9428	13.1104
	3	sp|Q9BWD1|THIC_HUMAN	ACAT2	3	13.2819	12.5131	12.6414	14.4564	14.4778	13.4443	13.6429	13.8757	14.1065	13.4134	13.1587
	3	sp|O60488|ACSL4_HUMAN	ACSL4	7	11.4254	12.4442	12.3773	13.6666	13.5152	12.653	12.8726	13.0968	13.0242	12.6104	12.7165
	3	sp|P13716|HEM2_HUMAN	ALAD	6	11.6245	11.6013	11.866	14.3536	14.4664	12.4633	12.3386	13.6614	13.6425	12.5394	12.2777
	3	sp|Q92688|AN32B_HUMAN	ANP32B	2	14.2479	13.5212	13.3887	15.3258	15.4061	14.5672	14.8423	14.7862	15.0311	14.1065	14.153
	3	sp|Q92974|ARHG2_HUMAN	ARHGEF2	3	13.8269	13.5119	13.4176	15.5613	15.703	13.7164	13.8216	14.7409	14.7943	13.9704	13.7673
	3	sp|O15143|ARC1B_HUMAN	ARPC1B	1	12.6138	13.1209	12.9323	14.6849	14.9799	14.5409	13.8956	14.2871	14.6381	13.2822	13.8786
	3	sp|P05496|AT5G1_HUMAN	ATP5G1	3	15.106	14.9174	14.8945	17.792	17.9874	16.9436	17.1597	17.263	17.3402	16.2519	16.1972
	3	sp|P56385|ATP5I_HUMAN	ATP5I	1	13.5885	14.7353	14.2985	16.8483	16.9494	14.3904	14.6367	16.5986	16.8886	15.0957	14.8527
	3	sp|P78371|TCPB_HUMAN	CCT2	13	13.8619	14.3185	13.8935	15.4995	15.5051	14.7708	14.7263	15.1882	15.4147	14.5416	14.5403
	3	sp|P50991|TCPD_HUMAN	CCT4	15	13.9165	14.1685	13.6201	15.9695	16.0159	15.1554	15.3053	15.1382	15.342	14.6523	14.6769
	3	sp|Q96G23|CERS2_HUMAN	CERS2	2	14.2991	14.2926	14.1655	15.6526	16.0051	15.0815	15.3691	16.0476	16.2399	14.7519	14.4246
	3	sp|O14579|COPE_HUMAN	COPE	1	11.0967	11.6984	11.6688	13.9003	14.1791	12.9884	13.4282	13.4729	13.7519	12.8873	12.8101
	3	sp|P08574|CY1_HUMAN	CYC1	5	12.3857	12.8601	12.1503	15.2011	15.21	12.6684	13.4526	14.593	15.0581	12.6778	12.1234
	3	sp|Q92841|DDX17_HUMAN	DDX17	3	12.721	12.9383	12.8379	14.7562	14.6861	14.003	13.5821	13.6054	13.9845	12.8358	13.0562
	3	sp|Q7L014|DDX46_HUMAN	DDX46	1	12.4845	12.6486	12.8632	14.543	14.6498	13.4858	13.7712	13.9177	13.9019	13.5329	13.5658
	3	sp|Q6P2E9|EDC4_HUMAN	EDC4	3	12.3046	12.9443	12.5172	14.1516	14.5224	13.9332	13.5791	13.6728	14.0029	13.2226	13.2915
	3	sp|Q14232|EI2BA_HUMAN	EIF2B1	5	12.2914	12.5959	12.0513	13.9151	14.0424	13.0748	13.2269	13.761	13.9331	12.9445	12.8252
	3	sp|P60228|EIF3E_HUMAN	EIF3E	5	12.8231	13.1009	12.7088	14.8266	15.0322	14.1197	13.9275	14.3696	14.8345	13.5991	13.6039
	3	sp|P78344|IF4G2_HUMAN	EIF4G2	7	11.9074	12.4014	12.162	14.2599	14.4333	13.4387	13.324	13.6226	13.9592	13.0053	12.9793
	3	sp|P55010|IF5_HUMAN	EIF5	5	11.9071	12.0614	11.9631	14.04	13.9578	12.5562	12.8042	13.793	14.0325	13.0729	13.0623
	3	sp|Q15006|EMC2_HUMAN	EMC2	2	12.7321	12.9599	12.7723	14.3393	14.4457	13.5815	13.7355	14.2491	14.4129	13.6698	13.6381
	3	sp|Q9NUQ9|FA49B_HUMAN	FAM49B	2	12.3964	12.656	12.7021	15.3736	15.2767	13.7312	13.8782	14.4074	14.6443	13.9111	13.7129
	3	sp|P49841|GSK3B_HUMAN	GSK3B	3	13.007	13.4369	13.132	14.8803	14.9871	14.2367	14.1791	14.4969	14.6067	14.2876	14.3628
	3	sp|Q16836|HCDH_HUMAN	HADH	7	12.4654	12.6022	12.7058	14.9671	15.0665	13.7053	13.8402	14.235	14.3812	13.6756	13.487
	3	sp|P51610|HCFC1_HUMAN	HCFC1	4	12.4436	12.6288	12.4855	14.0888	13.9696	12.9205	13.0851	13.8215	14.054	13.2938	13.2598
	3	tr|E9PQK7|E9PQK7_HUMAN	HSPA8	10	14.2917	14.6136	14.1842	15.8366	16.0752	14.5344	14.7515	15.2904	15.6118	14.967	14.9178
	3	sp|P12268|IMDH2_HUMAN	IMPDH2	6	12.5763	13.3275	13.3059	15.3878	15.4658	13.2981	13.376	14.8634	14.9138	13.4069	13.2628
	3	sp|O00410|IPO5_HUMAN	IPO5	7	13.8599	13.8913	13.5464	16.1214	16.2782	15.9975	15.8673	16.0132	16.2953	15.1509	15.1328
	3	sp|Q06136|KDSR_HUMAN	KDSR	3	12.0154	11.4575	11.8695	13.6877	13.8237	12.801	13.087	12.7953	13.2045	12.8042	12.6998
	3	sp|P52294|IMA5_HUMAN	KPNA1	3	12.5335	12.9322	13.1432	15.4564	15.5271	13.5896	13.8883	14.4882	14.7558	13.9508	13.9487
	3	sp|Q14974|IMB1_HUMAN	KPNB1	14	13.5288	13.4806	13.4636	15.5868	15.8307	14.7767	14.9061	14.8617	15.0624	14.6468	14.5677
	3	sp|O95202|LETM1_HUMAN	LETM1	2	13.1079	13.0372	12.9808	14.0474	14.1191	13.822	14.0544	13.91	14.0249	13.7141	13.541
	3	sp|P28482|MK01_HUMAN	MAPK1	8	13.1921	13.2045	13.095	15.3169	15.2591	14.8347	14.7474	14.8166	14.9611	14.0474	14.281
	3	sp|P27361|MK03_HUMAN	MAPK3	4	12.614	12.6225	12.143	14.3303	14.3282	13.744	13.7265	13.8556	13.9387	13.3115	13.6144
	3	tr|E5RI56|E5RI56_HUMAN	NA	1	13.1162	13.4914	13.6197	15.5537	15.7198	14.063	13.9681	14.7554	15.1989	14.0466	13.9692
	3	sp|Q9BXJ9|NAA15_HUMAN	NAA15	9	12.5884	12.4917	11.9616	14.0943	14.1618	13.4595	14.2607	13.9951	14.0405	13.0157	12.9914
	3	tr|F8VY35|F8VY35_HUMAN	NAP1L1	1	14.0148	13.9349	14.2689	15.7995	16.0088	15.3968	15.448	15.5652	15.6248	15.2003	15.0869
	3	sp|Q15021|CND1_HUMAN	NCAPD2	4	12.369	12.3422	12.3879	14.7057	14.8562	12.9537	13.105	14.081	14.3339	13.2197	13.2699
	3	sp|P19838|NFKB1_HUMAN	NFKB1	3	11.5238	11.0754	11.2651	13.5758	13.543	13.003	13.2424	13.0951	13.6052	12.5711	12.3047
	3	sp|Q15365|PCBP1_HUMAN	PCBP1	22	13.1212	13.1538	13.4274	14.9405	14.6409	13.6715	13.8969	14.3944	14.634	14.1165	14.1429
	3	sp|P12004|PCNA_HUMAN	PCNA	3	12.6891	13.2672	13.4707	15.8013	15.7879	14.2136	14.4588	15.0058	15.2976	14.7982	14.6423
	3	sp|Q15084|PDIA6_HUMAN	PDIA6	3	10.7407	10.757	10.5129	14.0507	13.8798	12.9343	13.0862	13.3478	13.5117	12.519	12.1869
	3	sp|A6NDG6|PGP_HUMAN	PGP	3	13.459	12.6793	12.6214	15.3577	15.2969	13.6506	13.3463	14.7815	14.2709	12.8754	12.9177
	3	sp|Q99623|PHB2_HUMAN	PHB2	17	14.2527	14.9676	14.3287	16.4647	16.5787	15.3865	15.3249	16.1656	16.1444	14.5465	14.7775
	3	sp|P09884|DPOLA_HUMAN	POLA1	2	12.982	12.6221	12.1286	14.5715	14.6952	13.4059	13.6408	13.5847	13.9012	13.2726	13.3511
	3	sp|P62136|PP1A_HUMAN	PPP1CA	1	11.3657	11.8353	11.4409	13.044	13.0858	12.1332	12.6528	12.46	12.7683	12.3519	12.4811
	3	sp|Q9UMS4|PRP19_HUMAN	PRPF19	2	13.5736	13.9343	13.7394	15.3479	15.3698	15.1097	14.9155	14.9343	15.2136	14.1761	14.7636
	3	sp|P62333|PRS10_HUMAN	PSMC6	1	10.9184	12.4516	11.3025	13.4986	13.6596	12.5954	12.2441	13.2298	13.726	12.2627	12.0843
	3	tr|K7ELS9|K7ELS9_HUMAN	PTPN2	1	12.6052	12.9245	12.8732	14.427	14.2987	13.5881	13.4226	14.0353	14.3238	13.6369	13.8749
	3	sp|Q9Y606|TRUA_HUMAN	PUS1	3	12.1607	12.317	11.9119	13.8805	13.9793	13.512	13.1933	13.3878	13.6155	12.377	12.3815
	3	sp|P61020|RAB5B_HUMAN	RAB5B	1	11.0563	11.8058	11.0782	13.3448	13.3457	11.2572	11.1889	12.9467	13.2955	11.4488	11.5307
	3	sp|Q16576|RBBP7_HUMAN	RBBP7	2	12.1154	12.7878	12.5054	15.3646	15.4556	13.5815	13.3859	14.0198	14.445	13.3135	13.3183
	3	sp|P49207|RL34_HUMAN	RPL34	3	12.4108	11.8206	12.1682	13.8092	13.9482	12.478	12.2972	13.9012	14.1573	12.7402	12.6473
	3	sp|P04843|RPN1_HUMAN	RPN1	10	13.4423	13.4214	13.2677	15.7678	15.9084	14.5787	14.796	14.9662	15.2015	14.4273	14.3354
	3	sp|P39019|RS19_HUMAN	RPS19	6	13.3217	12.4744	12.2543	14.0306	13.9116	13.8052	13.8469	13.8995	14.2809	13.0396	12.6573
	3	sp|P31040|SDHA_HUMAN	SDHA	7	12.3706	12.47	12.5334	14.687	14.9313	13.9325	13.6859	13.8623	14.1876	12.8863	13.2854
	3	sp|O75396|SC22B_HUMAN	SEC22B	3	12.0209	11.4897	11.6986	13.3668	13.4035	12.4096	13.0881	13.1194	13.3094	12.7661	12.588
	3	sp|Q99442|SEC62_HUMAN	SEC62	1	13.1573	12.3446	12.16	14.6926	14.7084	12.9309	13.3616	14.1688	14.4143	13.7924	13.7206
	3	sp|Q9UGP8|SEC63_HUMAN	SEC63	2	11.8684	12.1075	11.4409	14.3178	14.0543	12.4311	12.5872	13.6842	13.772	12.614	12.582
	3	sp|Q6NUK1|SCMC1_HUMAN	SLC25A24	2	14.5442	13.9671	13.2517	15.9306	16.0658	14.8605	14.5866	15.5807	15.568	14.9079	14.6933
	3	sp|Q8IYB5-2|SMAP1_HUMAN	SMAP1	1	12.9934	13.3077	12.9708	15.0794	15.0991	13.5189	13.624	14.2373	14.4228	13.8099	13.9323
	3	sp|Q5MIZ7|P4R3B_HUMAN	SMEK2	1	11.33	11.0921	10.5509	13.4487	13.7173	11.9947	12.2859	12.5199	12.905	11.7947	11.6835
	3	sp|Q9UPR3|SMG5_HUMAN	SMG5	1	10.8322	10.9757	11.2264	14.7889	14.6661	12.3596	12.5077	13.1244	13.2501	12.4673	12.2825
	3	sp|P08621|RU17_HUMAN	SNRNP70	4	12.8306	12.758	12.4811	13.6433	13.7676	13.433	13.6277	14.0308	14.118	13.0248	12.9433
	3	sp|O60749|SNX2_HUMAN	SNX2	3	11.4608	11.5929	11.6146	13.9754	14.0199	12.5559	12.7694	12.9573	13.1947	12.8992	12.432
	3	sp|P51692|STA5B_HUMAN	STAT5B	3	10.8398	12.2208	11.4146	13.5417	13.8953	11.8349	11.6633	13.3342	13.8727	11.5707	11.6923
	3	sp|O00267|SPT5H_HUMAN	SUPT5H	3	11.9909	12.4225	12.0261	14.6542	14.5715	13.3244	13.2079	14.2207	14.37	13.5461	13.3679
	3	sp|P37837|TALDO_HUMAN	TALDO1	5	13.6906	12.9625	12.6524	14.4496	14.467	13.9553	14.0813	14.1168	14.4313	14.0237	14.0323
	3	sp|P52888|THOP1_HUMAN	THOP1	3	11.1026	11.4748	11.2154	12.9088	12.8826	12.247	11.7493	12.2088	12.7965	11.2368	11.4226
	3	sp|Q9Y5L0|TNPO3_HUMAN	TNPO3	1	14.0922	14.3683	14.0903	16.4712	16.8554	15.3637	15.3794	15.7616	15.9552	15.2951	15.3809
	3	sp|O43396|TXNL1_HUMAN	TXNL1	1	12.039	12.5872	12.4159	14.0502	14.2286	12.9008	12.8359	13.9017	14.3973	12.8398	12.938
	3	sp|Q9UBT2|SAE2_HUMAN	UBA2	5	10.7599	11.3155	10.8046	12.616	12.5756	11.6204	11.6714	11.7841	12.1024	11.8	11.499
	3	sp|Q9BZL1|UBL5_HUMAN	UBL5	2	12.4966	12.4871	12.2887	14.1631	14.3257	12.7703	13.4905	13.7719	13.8715	12.6833	12.6501
	3	sp|A0JNW5|UH1BL_HUMAN	UHRF1BP1L	1	10.6694	10.9065	10.7697	12.9661	13.1583	11.9778	11.7159	12.3043	12.6918	11.1577	11.4562
	3	sp|Q9GZL7|WDR12_HUMAN	WDR12	1	13.0914	13.1142	12.6904	14.4888	14.6143	14.7778	14.1765	14.5936	14.9663	12.9617	13.1006
	3	sp|Q9H0D6|XRN2_HUMAN	XRN2	1	12.6885	13.1695	13.2125	15.2821	15.079	14.2494	14.4721	14.9918	15.0143	14.3847	14.1689
	3	sp|Q8WU90|ZC3HF_HUMAN	ZC3H15	2	11.0731	11.0271	11.1319	12.8773	13.0632	12.0793	12.5539	12.8096	13.2043	11.7321	11.929
	3	sp|O75844|FACE1_HUMAN	ZMPSTE24	1	13.586	12.968	12.8993	15.9132	15.795	14.9079	14.5327	14.6999	14.8774	14.5219	14.177
	4	sp|Q9UEY8|ADDG_HUMAN	ADD3	1	11.7047	11.8393	12.8949	13.7921	13.7946	12.487	13.053	13.6747	14.1234	13.1567	13.3347
	4	sp|P04075|ALDOA_HUMAN	ALDOA	28	15.6454	16.434	16.1314	16.9719	17.1188	16.464	16.4306	17.8325	17.9207	17.2058	17.2732
	4	sp|P09972|ALDOC_HUMAN	ALDOC	9	13.4432	14.693	14.1334	15.3142	15.5778	14.7701	14.866	16.2732	16.3873	15.579	15.7519
	4	sp|O15144|ARPC2_HUMAN	ARPC2	1	12.7568	12.033	12.0916	13.0792	13.1933	13.469	12.9278	13.7422	14.1989	12.6739	12.9124
	4	sp|Q9BQA9|CQ062_HUMAN	C17orf62	1	11.0125	12.024	11.3237	13.1428	13.3606	12.1996	12.0601	13.3669	13.5508	12.6368	12.6166
	4	sp|Q9Y376|CAB39_HUMAN	CAB39	1	12.4902	12.6507	12.4614	13.851	13.8068	13.9061	13.6346	14.7137	14.6089	13.8808	13.9467
	4	sp|Q8IX12|CCAR1_HUMAN	CCAR1	1	11.4211	11.9592	11.8766	13.3204	13.3575	13.1892	12.9605	13.2512	13.5228	13.076	12.8088
	4	sp|Q16204|CCDC6_HUMAN	CCDC6	1	12.4531	12.0758	12.028	13.6458	13.7785	12.648	12.8293	13.8114	14.1064	13.1722	13.1916
	4	sp|Q9UK58|CCNL1_HUMAN	CCNL1	1	13.1208	13.161	13.4321	14.3149	14.2803	13.9395	14.0003	14.162	14.4336	13.7733	14.0637
	4	sp|Q16543|CDC37_HUMAN	CDC37	6	13.1881	13.8624	13.7362	15.3733	15.2165	14.5242	14.8525	17.1242	17.4338	15.1833	15.0257
	4	sp|P60953|CDC42_HUMAN	CDC42	12	13.4375	13.7631	13.5321	14.5758	14.6811	14.6728	14.7471	15.3196	15.6629	14.4659	14.4263
	4	sp|Q6P1J9|CDC73_HUMAN	CDC73	1	11.9805	13.0376	12.682	14.7004	14.5347	14.1227	14.2274	14.7962	14.9989	14.1893	14.1379
	4	sp|O95319|CELF2_HUMAN	CELF2	1	12.2775	12.0307	11.3577	13.6921	13.559	13.4904	13.5296	14.2952	14.6133	13.3169	13.2218
	4	sp|Q9HD42|CHM1A_HUMAN	CHMP1A	3	12.1204	11.9923	11.8882	13.3268	13.1792	12.5151	12.8288	13.4697	13.5122	13.2887	12.8121
	4	sp|Q7LBR1|CHM1B_HUMAN	CHMP1B	2	13.2253	13.5524	13.6583	14.2046	14.2335	13.7364	13.683	15.4978	15.6833	14.0624	13.989
	4	sp|Q9UHD1|CHRD1_HUMAN	CHORDC1	1	11.7094	11.2152	11.7131	13.7898	14.0427	13.381	12.6274	15.1313	15.6242	12.7401	12.6313
	4	sp|Q92905|CSN5_HUMAN	COPS5	1	12.2331	12.2348	12.4915	13.8006	14.0576	13.0433	13.073	13.6944	13.8842	13.3801	13.5253
	4	sp|Q13618|CUL3_HUMAN	CUL3	3	11.1857	11.3455	11.8781	13.6186	13.8681	12.9497	13.0957	13.527	13.6308	13.174	13.1068
	4	sp|P68104|EF1A1_HUMAN	EEF1A1	30	16.0209	16.4072	16.2912	18.3148	18.1295	16.9848	17.2442	17.9415	18.2623	17.638	17.5203
	4	sp|Q05639|EF1A2_HUMAN	EEF1A2	13	15.0201	15.4127	15.3245	16.8584	16.6653	16.0098	16.3071	16.7833	17.1302	16.3808	16.4474
	4	sp|P24534|EF1B_HUMAN	EEF1B2	5	12.2119	13.005	12.9713	14.2087	14.1795	14.5349	14.8287	15.9364	16.2549	14.1188	14.0188
	4	sp|P26641|EF1G_HUMAN	EEF1G	16	13.9496	14.2412	14.2038	15.8697	15.9802	15.457	15.7875	16.4451	16.8867	15.3455	15.4573
	4	sp|P13639|EF2_HUMAN	EEF2	40	14.7706	15.2471	15.1636	17.0043	17.0562	16.3765	16.5128	16.7911	17.0339	16.5952	16.3965
	4	sp|O75821|EIF3G_HUMAN	EIF3G	2	13.7317	14.4192	13.8456	15.1435	15.253	15.5322	15.6168	16.3441	16.493	15.1115	15.1706
	4	sp|O15372|EIF3H_HUMAN	EIF3H	1	12.7882	13.5497	13.4591	15.4923	15.6944	14.2334	14.3337	15.5638	16.0253	14.2364	14.2318
	4	sp|P11171|41_HUMAN	EPB41	1	11.7152	12.54	11.8768	13.4757	13.5515	13.3369	13.1781	13.9192	14.1646	13.3902	13.3067
	4	sp|P62495|ERF1_HUMAN	ETF1	1	10.2398	10.7159	10.3005	11.8721	12.2617	11.7724	12.0358	12.6279	12.8201	11.6324	11.9591
	4	sp|Q9Y3D6|FIS1_HUMAN	FIS1	1	12.1901	11.841	11.2027	13.2392	13.3641	12.7948	12.9169	13.1642	13.5259	13.0508	12.6517
	4	sp|Q96AE4|FUBP1_HUMAN	FUBP1	2	11.9629	11.3833	11.4316	12.5691	12.586	12.0503	11.9686	12.7054	13.0738	12.5403	12.3392
	4	sp|Q9Y5P6|GMPPB_HUMAN	GMPPB	1	11.5514	11.7308	11.8063	12.6968	12.6919	12.5822	12.4048	13.4809	13.6974	12.7912	13.0111
	4	sp|Q00341|VIGLN_HUMAN	HDLBP	6	12.5224	12.899	12.7049	14.0089	13.9868	13.6686	13.9039	14.5027	14.7309	13.3911	13.152
	4	sp|P09429|HMGB1_HUMAN	HMGB1	16	12.8948	13.3568	12.9978	14.28	14.1174	15.2762	15.1978	16.1801	16.6773	14.4177	14.6521
	4	sp|P26583|HMGB2_HUMAN	HMGB2	6	12.2474	12.3844	11.8421	13.1773	13.1294	13.71	13.7622	14.5105	14.8546	12.7595	12.7889
	4	sp|O15347|HMGB3_HUMAN	HMGB3	2	12.6457	12.5282	12.2594	13.5838	13.6139	13.8021	13.7718	14.9496	15.4031	13.1173	13.4135
	4	sp|Q99729|ROAA_HUMAN	HNRNPAB	2	11.5132	11.9588	11.9268	14.1159	14.1817	13.3884	13.4501	14.1581	14.4318	13.2365	13.2624
	4	sp|P07900|HS90A_HUMAN	HSP90AA1	24	14.4182	14.4905	14.3925	15.782	15.7743	15.4622	15.4663	15.7972	15.9876	15.3138	15.3875
	4	sp|P14625|ENPL_HUMAN	HSP90B1	24	13.8838	14.5836	14.4276	15.5689	15.6159	14.9895	14.9534	15.644	15.8503	15.1925	15.107
	4	sp|P34932|HSP74_HUMAN	HSPA4	7	13.2999	14.2594	13.8959	15.0138	15.1759	15.2339	15.0734	15.739	16.0952	14.9292	15.1006
	4	sp|Q9NZL4|HPBP1_HUMAN	HSPBP1	1	13.901	14.0172	14.0617	15.0486	15.0634	14.3366	14.5704	15.2255	15.2931	14.7877	14.8448
	4	sp|P50213|IDH3A_HUMAN	IDH3A	2	12.5084	13.1583	13.0027	14.1039	14.0613	12.9578	13.7412	14.8526	15.1342	13.6882	13.3009
	4	sp|Q9H0C8|ILKAP_HUMAN	ILKAP	3	12.2761	12.0942	12.3831	13.6505	13.5354	13.2213	13.2624	13.6062	13.8327	13.4836	13.5474
	4	sp|Q15046|SYK_HUMAN	KARS	7	14.278	13.6896	13.5748	14.904	14.96	14.596	14.7043	15.3324	15.4388	14.6705	14.6844
	4	sp|P55769|NH2L1_HUMAN	NHP2L1	2	12.6179	12.6668	12.6285	13.6189	13.6706	13.7916	13.9606	14.0919	14.343	13.3233	13.0024
	4	sp|P49902|5NTC_HUMAN	NT5C2	3	12.6157	12.2636	12.1097	12.8546	12.8136	13.0732	13.231	14.0541	14.2964	13.0452	12.9971
	4	sp|Q13310|PABP4_HUMAN	PABPC4	2	12.5538	14.8954	13.1396	15.175	14.8311	14.3541	14.3856	16.7903	17.2754	14.5602	14.4249
	4	tr|F8VRH0|F8VRH0_HUMAN	PCBP2	7	11.9677	12.1739	12.25	13.6997	13.6094	13.1012	13.3111	13.6666	13.8996	13.4562	13.5022
	4	sp|O60925|PFD1_HUMAN	PFDN1	1	13.1343	13.5794	13.3315	14.5573	14.5579	14.0488	13.9507	15.023	15.2032	14.6078	14.4527
	4	sp|Q00169|PIPNA_HUMAN	PITPNA	3	12.7019	12.8847	12.9168	14.2444	14.4156	13.5301	13.7878	15.27	15.6264	14.4045	14.5552
	4	sp|P62937|PPIA_HUMAN	PPIA	22	13.8351	14.4305	14.4125	15.4886	15.4259	15.3881	15.0872	15.7817	16.1694	15.5076	15.522
	4	sp|O43447|PPIH_HUMAN	PPIH	1	11.2794	12.1094	11.7553	13.2974	13.2774	13.3302	12.9088	14.1395	14.3764	12.8306	13.4436
	4	sp|Q9Y3C6|PPIL1_HUMAN	PPIL1	1	12.4172	12.5105	12.669	13.8632	14.0256	13.4907	13.8148	14.0583	13.9097	13.6784	13.7261
	4	sp|P48147|PPCE_HUMAN	PREP	2	11.1804	11.6261	10.7696	12.306	12.1201	11.8367	12.0074	12.7003	13.0448	12.3042	12.4214
	4	sp|O00487|PSDE_HUMAN	PSMD14	1	13.6893	13.9146	14.1111	15.5869	15.7877	15.0032	15.3656	15.9043	16.2581	15.0902	14.8609
	4	sp|P48556|PSMD8_HUMAN	PSMD8	4	13.4645	14.2969	13.718	15.1624	15.3711	15.249	15.4848	15.833	16.0558	15.1259	14.7932
	4	sp|P61289|PSME3_HUMAN	PSME3	4	11.2739	12.2953	12.308	13.1899	13.373	12.4668	12.9264	15.1751	15.2131	13.4702	13.263
	4	sp|Q969U7|PSMG2_HUMAN	PSMG2	1	11.4853	11.0726	10.5818	12.2895	12.2274	11.6315	11.335	12.7661	12.7251	11.888	11.6553
	4	sp|P17706|PTN2_HUMAN	PTPN2	3	12.1449	13.5705	12.3875	14.3034	14.0302	13.1654	13.3237	14.1964	14.5827	13.2382	13.2661
	4	sp|Q96QR8|PURB_HUMAN	PURB	1	12.5746	12.5391	12.5979	14.1163	14.2185	13.6879	13.7075	14.2549	14.5367	13.7704	13.7336
	4	sp|Q15907|RB11B_HUMAN	RAB11B	7	13.5848	14.0554	13.9241	15.0301	15.1404	14.7104	14.9778	15.15	15.4031	14.8276	14.7485
	4	sp|P63000|RAC1_HUMAN	RAC1	1	13.5294	13.2399	13.4078	14.2666	14.2384	14.3393	14.2015	14.9386	15.1245	13.8117	13.9001
	4	sp|Q9P258|RCC2_HUMAN	RCC2	4	12.5839	12.7125	12.4237	15.2634	15.0491	14.1443	14.2259	15.0341	15.1906	14.4066	14.5559
	4	sp|P27694|RFA1_HUMAN	RPA1	4	12.6427	12.2639	12.3718	13.7369	13.845	13.1411	13.3029	13.6188	13.9068	13.3247	13.571
	4	sp|P23921|RIR1_HUMAN	RRM1	13	12.0294	12.2226	12.199	13.3947	13.4041	11.9896	12.3682	14.902	15.1933	13.6098	13.6946
	4	sp|Q15459|SF3A1_HUMAN	SF3A1	1	11.2928	12.2225	12.0902	13.1096	13.2696	12.7046	12.5021	13.4287	13.5673	12.4907	12.5851
	4	sp|Q15428|SF3A2_HUMAN	SF3A2	1	13.3068	13.8999	13.6767	14.5278	14.7174	14.305	14.5033	14.9285	15.4226	14.7098	14.7534
	4	sp|O75533|SF3B1_HUMAN	SF3B1	8	13.1151	13.5404	13.0704	14.9513	15.0053	14.4461	14.7345	15.0465	15.2758	14.8707	14.8542
	4	sp|P08579|RU2B_HUMAN	SNRPB2	3	11.9387	12.1821	11.5707	13.3204	13.4534	12.5953	12.8036	13.8142	13.9066	12.6588	12.7427
	4	sp|P50502|F10A1_HUMAN	ST13	5	11.5025	11.9832	11.1117	12.5541	12.7564	12.6912	13.0552	13.5779	13.7953	12.7614	12.9341
	4	sp|Q9Y3F4|STRAP_HUMAN	STRAP	2	12.7491	13.5731	13.5554	14.1867	14.0564	14.0728	13.8222	14.8802	15.2409	13.8139	13.8225
	4	sp|P61081|UBC12_HUMAN	UBE2M	2	12.6543	12.9632	12.9396	13.7839	13.816	13.7409	13.8726	14.4764	14.5724	13.8592	13.6453
	4	sp|P61758|PFD3_HUMAN	VBP1	1	12.1174	12.8398	12.8733	14.3802	14.4853	13.4718	13.5658	14.2082	14.5729	13.9071	13.8544
	4	sp|Q9NQW7|XPP1_HUMAN	XPNPEP1	3	12.4636	13.2828	12.631	13.8074	13.9765	14.0905	13.6907	14.8809	15.1686	13.7407	13.5005
	5	sp|P28288|ABCD3_HUMAN	ABCD3	1	12.2935	11.5129	11.2163	13.6044	13.8575	13.9301	13.9774	12.8777	12.9943	12.3416	12.3526
	5	sp|P12814|ACTN1_HUMAN	ACTN1	3	11.9242	11.9076	12.0645	13.098	13.4134	13.1177	13.2664	12.3509	12.5422	12.9998	13.0542
	5	sp|Q68EM7|RHG17_HUMAN	ARHGAP17	1	13.2969	12.3981	12.8809	14.5226	14.5107	14.2549	14.8629	13.4571	13.3009	14.0544	13.8644
	5	sp|Q9Y224|CN166_HUMAN	C14orf166	2	14.4529	14.1153	13.9661	15.6463	15.6157	15.8563	15.3264	14.7766	14.9302	14.7706	14.8242
	5	sp|Q9Y3E7|CHMP3_HUMAN	CHMP3	1	12.8454	12.7685	12.0188	14.4002	14.7785	14.1498	13.9911	14.0412	13.9591	13.4741	13.6264
	5	sp|Q8N5K1|CISD2_HUMAN	CISD2	1	14.945	12.9147	13.0673	16.007	16.0299	16.7182	16.8898	15.4586	15.6324	14.9143	15.0936
	5	sp|P35606|COPB2_HUMAN	COPB2	3	11.8704	11.7516	11.3179	14.1162	14.431	13.4863	13.4659	12.7883	13.0123	12.468	12.8067
	5	sp|Q9UBF2|COPG2_HUMAN	COPG2	2	12.2843	12.0252	11.5116	13.6312	13.662	13.5981	13.6346	12.554	12.8729	12.9026	12.976
	5	sp|P50416|CPT1A_HUMAN	CPT1A	7	11.7377	11.7324	11.892	13.9234	14.1438	13.9765	14.0853	12.419	12.6102	13.01	12.8255
	5	sp|Q92499|DDX1_HUMAN	DDX1	3	11.6549	11.7424	11.5381	13.4015	13.6244	13.2271	13.1432	12.785	12.8479	12.5576	12.7515
	5	sp|P30084|ECHM_HUMAN	ECHS1	5	13.8617	13.6624	13.9111	15.3085	15.2923	15.0221	15.2496	14.5468	14.5464	14.6376	14.5425
	5	sp|Q04637|IF4G1_HUMAN	EIF4G1	7	11.8965	11.5406	11.2677	13.5131	13.385	13.125	13.492	12.8559	13.0186	12.9901	12.7024
	5	tr|E9PGM1|E9PGM1_HUMAN	EIF4G1	7	11.8965	11.5406	11.2677	13.5131	13.385	13.125	13.492	12.8559	13.0186	12.9901	12.7024
	5	sp|P07814|SYEP_HUMAN	EPRS	9	12.8561	12.8796	12.7795	14.664	14.792	14.8176	14.8604	14.132	14.3518	13.537	13.5786
	5	sp|Q52LJ0|FA98B_HUMAN	FAM98B	1	11.4021	11.8849	12.0394	14.7889	14.6552	14.2554	14.0519	13.4704	13.5331	13.3243	13.2694
	5	sp|Q16658|FSCN1_HUMAN	FSCN1	4	12.4217	12.8996	12.4794	14.0219	14.0297	14.3707	13.9256	12.6945	12.851	13.3567	13.832
	5	sp|Q92616|GCN1L_HUMAN	GCN1L1	18	14.0279	13.5223	13.4402	15.8437	16.0577	14.9994	15.1959	14.7548	14.8691	14.8367	14.7417
	5	sp|P15170|ERF3A_HUMAN	GSPT1	7	13.339	13.4145	13.3973	15.3957	15.3936	15.5098	15.3779	14.6056	14.8998	14.263	14.4157
	5	sp|Q7RTV2|GSTA5_HUMAN	GSTA5	3	12.4267	12.941	12.1856	14.0058	14.2092	13.4612	13.8042	12.6368	12.8098	13.5002	13.2177
	5	sp|P40939|ECHA_HUMAN	HADHA	12	13.8969	13.6087	13.247	16.2098	16.4468	16.5383	15.4528	14.2089	14.421	13.8239	14.2087
	5	sp|P08107|HSP71_HUMAN	HSPA1A	37	16.082	16.0415	15.9412	17.0419	17.2505	17.011	17.3516	16.6438	16.8686	16.98	17.0298
	5	sp|Q16891|MIC60_HUMAN	IMMT	4	10.8695	11.6266	10.5686	13.4224	13.7452	13.2889	13.3	12.4587	12.4741	12.8338	12.4448
	5	sp|P53990|IST1_HUMAN	IST1	2	14.1866	13.1144	12.9971	15.0041	15.1066	15.1341	15.382	14.499	14.6999	14.4136	14.5141
	5	sp|P42704|LPPRC_HUMAN	LRPPRC	8	12.0807	12.3052	12.9513	14.038	14.5029	13.5697	13.8357	13.4256	13.6487	13.5158	13.3474
	5	sp|Q9H0U3|MAGT1_HUMAN	MAGT1	1	12.6071	12.4746	12.4418	14.1692	14.3514	14.1889	13.7972	13.3086	13.2844	13.1294	12.9349
	5	sp|P56192|SYMC_HUMAN	MARS	10	13.0602	13.4163	13.4802	14.5646	14.6395	15.0645	14.7274	13.7639	13.9331	13.8956	13.6047
	5	sp|Q9ULK4|MED23_HUMAN	MED23	4	12.9719	12.7582	12.9609	14.755	14.8103	14.0543	14.4555	14.1015	14.1107	13.9438	13.8865
	5	sp|P55196|AFAD_HUMAN	MLLT4	1	11.59	11.3767	11.1913	13.8502	14.0354	12.8803	13.1431	12.1034	12.4115	12.7138	12.8309
	5	sp|Q7Z3U7|MON2_HUMAN	MON2	2	10.5067	11.4391	10.9277	13.4538	13.589	12.783	12.9399	12.3091	12.46	12.5086	12.6188
	5	sp|O43776|SYNC_HUMAN	NARS	4	12.7235	12.2689	12.4547	13.7502	13.9166	13.6688	13.7404	13.4106	13.4208	13.595	13.5807
	5	sp|Q8WX92|NELFB_HUMAN	NELFB	2	11.4732	11.9928	11.5075	13.6187	13.7576	12.9795	12.9108	12.5699	12.5423	12.5463	12.6158
	5	sp|P55786|PSA_HUMAN	NPEPPS	3	13.9079	14.154	14.214	15.5926	16.1479	16.4418	15.9641	15.0287	15.368	15.2696	15.0545
	5	tr|I3L0S0|I3L0S0_HUMAN	P4HB	8	13.7794	14.2076	13.9872	16.224	16.28	15.7594	15.6655	15.3812	15.7302	15.2759	15.0135
	5	sp|Q15102|PA1B3_HUMAN	PAFAH1B3	1	12.168	11.8708	11.6203	13.5629	13.0026	13.364	13.0502	12.6159	12.7416	12.5247	12.3865
	5	sp|P13667|PDIA4_HUMAN	PDIA4	1	12.2708	12.8113	12.5302	15.2354	15.3405	14.5521	14.841	13.8123	14.0382	14.4523	14.2863
	5	sp|P16435|NCPR_HUMAN	POR	3	12.9813	12.2471	12.3632	14.2086	14.5401	14.8744	14.4198	13.1805	13.5042	13.4035	13.4017
	5	sp|P35813|PPM1A_HUMAN	PPM1A	2	12.1194	11.3722	11.6253	13.0195	12.9522	12.7238	12.7857	12.3118	12.3953	12.7223	12.6205
	5	sp|P30048|PRDX3_HUMAN	PRDX3	3	14.9266	13.8026	13.7558	15.3431	15.3118	15.3105	15.3812	15.1182	15.2612	14.6795	14.7137
	5	sp|P62195|PRS8_HUMAN	PSMC5	2	13.677	14.5902	13.5554	15.64	15.6156	14.9998	15.1902	14.4714	14.4777	14.8215	15.0133
	5	sp|Q13200|PSMD2_HUMAN	PSMD2	2	12.8144	13.159	13.3262	14.4205	14.5775	14.0901	14.0188	13.9616	13.9532	13.8089	13.591
	5	sp|Q9H7Z7|PGES2_HUMAN	PTGES2	1	11.5347	11.3411	11.5234	14.8818	14.9864	13.7941	14.1246	13.2031	13.5862	13.5621	13.5953
	5	sp|Q06124|PTN11_HUMAN	PTPN11	1	11.8683	12.5307	11.9151	14.0223	13.9	13.268	13.1554	12.9209	13.1267	12.9786	13.0663
	5	sp|Q9H0U4|RAB1B_HUMAN	RAB1B	3	11.9452	11.5461	11.8054	13.2237	13.3219	13.1375	13.2411	12.3848	12.6515	12.8591	13.268
	5	sp|P54136|SYRC_HUMAN	RARS	3	12.5124	12.4147	12.2939	13.8404	13.9269	14.0564	14.1615	13.166	13.2883	13.4932	13.4634
	5	sp|Q00765|REEP5_HUMAN	REEP5	7	12.7523	12.4345	12.5472	14.2423	14.3974	13.986	14.082	13.2295	13.4262	13.6053	13.4813
	5	sp|P60602|ROMO1_HUMAN	ROMO1	1	13.0417	12.5676	12.8661	15.4086	15.3504	14.2873	15.0348	14.3321	14.5518	14.2518	14.0304
	5	sp|P18124|RL7_HUMAN	RPL7	5	13.4013	11.7727	11.8874	13.9617	14.1789	13.4692	13.8176	12.8749	12.9375	13.2261	13.2945
	5	sp|P62917|RL8_HUMAN	RPL8	3	13.6559	12.4371	12.1106	14.6867	14.8628	14.0959	14.4361	13.493	13.7404	13.2961	13.4172
	5	sp|P60866|RS20_HUMAN	RPS20	1	13.7503	12.9499	12.6027	15.3095	15.1214	14.5132	14.5049	13.7819	13.8295	13.2841	13.1048
	5	tr|D6RED7|D6RED7_HUMAN	RPS3A	5	13.5847	13.1841	12.949	15.3066	15.2989	14.3799	14.7507	13.3575	13.253	13.7612	13.6978
	5	sp|P46782|RS5_HUMAN	RPS5	13	14.1742	13.4433	13.0624	14.946	14.8231	14.4776	14.8829	14.6267	14.771	14.0024	14.0766
	5	sp|Q15418|KS6A1_HUMAN	RPS6KA1	1	11.5863	11.7632	11.0079	14.5982	14.5829	13.4838	13.6193	12.3688	12.5144	12.3593	12.1155
	5	sp|Q5JTH9|RRP12_HUMAN	RRP12	3	11.9876	11.9993	11.8913	13.9834	13.8993	13.6994	13.9974	13.3755	13.6658	13.0323	13.0014
	5	sp|Q9Y3I0|RTCB_HUMAN	RTCB	5	13.3318	13.1731	13.5135	15.0348	15.0767	14.7494	14.1549	13.9582	14.1864	14.0215	14.0386
	5	sp|O94979-10|SC31A_HUMAN	SEC31A	2	11.6643	10.803	10.551	13.4101	13.554	13.2288	13.4719	12.0621	12.1479	12.4572	12.5056
	5	sp|Q15393|SF3B3_HUMAN	SF3B3	10	12.0191	12.5904	12.4572	14.6709	14.6608	14.354	14.2123	13.8454	14.1346	13.9859	13.9829
	5	sp|O95470|SGPL1_HUMAN	SGPL1	2	11.9239	11.5657	11.7286	13.9869	14.1234	13.5884	13.6232	12.5039	12.6831	12.5455	12.4689
	5	sp|Q99720|SGMR1_HUMAN	SIGMAR1	1	12.4776	12.2238	12.1811	15.3039	15.4807	14.1549	14.2317	13.0309	12.9864	13.6381	13.52
	5	sp|Q9H2H9|S38A1_HUMAN	SLC38A1	1	12.9211	13.0389	12.6531	14.7582	15.1701	14.9372	14.9248	13.407	13.3806	13.2595	13.2179
	5	sp|P08195|4F2_HUMAN	SLC3A2	1	14.0705	13.183	13.1915	15.2828	15.6736	15.101	14.9455	14.2249	14.4532	13.9309	13.8995
	5	sp|P61009|SPCS3_HUMAN	SPCS3	2	12.8999	13.1227	13.2341	14.5972	14.6575	13.898	14.3015	13.9678	13.9902	13.6174	13.5854
	5	sp|Q9Y6N5|SQRD_HUMAN	SQRDL	1	12.1124	11.8268	11.9134	14.8017	14.7267	13.9858	13.7039	12.5274	12.5472	13.0193	13.1477
	5	sp|O76094|SRP72_HUMAN	SRP72	3	11.8253	11.2301	11.7235	14.5806	14.4833	14.0684	14.2616	13.2761	13.4528	13.1773	12.985
	5	sp|P40763|STAT3_HUMAN	STAT3	7	13.6306	13.6698	13.8066	16.2076	16.3022	15.5782	15.6925	14.4468	14.6283	15.1159	15.1146
	5	sp|Q96I99|SUCB2_HUMAN	SUCLG2	3	12.6628	12.5955	12.0905	14.2048	14.5513	14.4094	14.3375	12.9945	12.9724	12.9473	12.9251
	5	sp|Q9Y320|TMX2_HUMAN	TMX2	2	11.2904	11.6375	11.5935	13.3844	13.5623	12.4475	13.2989	11.4158	11.6566	11.9718	11.7371
	5	sp|Q15631|TSN_HUMAN	TSN	4	11.8928	12.0586	10.273	13.6108	13.3668	14.207	14.4579	12.8912	13.0729	12.7017	12.146
	5	sp|O60701|UGDH_HUMAN	UGDH	8	14.1348	13.7297	13.7013	15.3818	15.3284	15.3602	15.5368	14.2917	14.3504	14.1871	14.2035
	5	sp|P22695|QCR2_HUMAN	UQCRC2	8	12.3423	12.4819	12.5348	15.0152	15.0741	14.1605	14.4642	13.8105	13.9996	13.6315	13.4224
	5	sp|Q5VIR6-4|VPS53_HUMAN	VPS53	3	13.2591	12.297	12.7527	14.7157	15.0186	14.4034	14.5475	13.8721	13.9019	14.4747	14.4008
	5	sp|Q9NP79|VTA1_HUMAN	VTA1	3	12.0917	11.934	11.7697	13.8771	13.8903	13.6315	13.4788	12.7403	12.8226	13.1846	12.9181
	6	sp|P80404|GABT_HUMAN	ABAT	2	12.908	12.0206	12.4485	13.3604	13.3742	14.6012	14.7658	12.8281	13.0623	12.9757	13.043
	6	sp|P45954|ACDSB_HUMAN	ACADSB	1	12.7568	12.6356	13.1505	13.6245	13.7349	14.2151	15.0367	13.0536	13.0781	14.1038	13.7465
	6	sp|Q96CM8|ACSF2_HUMAN	ACSF2	3	12.187	12.1872	12.1199	12.8817	12.7665	14.8293	13.8106	12.6683	12.9605	12.6572	12.5054
	6	sp|Q9UIJ7|KAD3_HUMAN	AK3	1	12.1542	11.0568	11.5808	12.0788	11.7757	13.6597	13.6594	12.4222	12.622	12.639	12.4744
	6	sp|P15121|ALDR_HUMAN	AKR1B1	8	12.9075	12.6682	12.8969	14.0314	14.1713	15.119	14.9189	13.686	13.8009	13.9221	14.0099
	6	sp|C9JRZ8|AK1BF_HUMAN	AKR1B15	1	12.2198	11.2962	11.1916	12.3955	12.1962	14.5278	13.7411	12.3071	12.6935	11.914	12.082
	6	sp|P42330|AK1C3_HUMAN	AKR1C3	29	14.5015	13.7711	13.8719	14.7411	14.6437	17.8094	16.7992	14.2146	14.2234	14.246	14.4241
	6	sp|P51857|AK1D1_HUMAN	AKR1D1	13	14.046	14.0062	13.7291	15.0831	15.1392	17.8595	16.8773	14.784	14.5004	14.683	14.7748
	6	sp|O43488|ARK72_HUMAN	AKR7A2	6	13.77	14.0693	14.3659	14.8397	14.7588	15.6527	15.47	14.6178	14.7469	15.2467	15.5535
	6	sp|P30038|AL4A1_HUMAN	ALDH4A1	4	12.2855	11.5859	12.113	13.2156	13.414	14.5069	14.3854	12.773	12.6082	12.949	13.0301
	6	sp|P51649|SSDH_HUMAN	ALDH5A1	7	13.0193	12.5203	12.6836	13.491	13.6243	15.6791	15.9453	13.1121	12.9969	13.5379	13.4266
	6	sp|Q96CW1|AP2M1_HUMAN	AP2M1	1	12.7359	12.8297	12.7983	14.2245	14.4797	14.6585	14.7747	13.5448	13.5696	13.9759	14.1165
	6	sp|O00203|AP3B1_HUMAN	AP3B1	4	11.8923	11.3454	11.4224	12.9069	13.0463	13.0837	13.4764	12.22	12.3063	12.581	12.6625
	6	sp|P54707|AT12A_HUMAN	ATP12A	3	14.1803	13.9955	15.1946	16.7515	16.8993	16.9357	17.4841	15.7774	16.2657	16.4976	16.4722
	6	sp|P05023|AT1A1_HUMAN	ATP1A1	50	14.8851	14.546	14.5863	16.3563	16.4161	16.7055	17.0529	15.8138	16.1901	16.3988	16.3946
	6	sp|P50993|AT1A2_HUMAN	ATP1A2	32	14.3989	14.038	14.1134	15.4238	15.4377	15.7031	16.0279	14.9106	15.2222	15.4854	15.4765
	6	sp|P13637|AT1A3_HUMAN	ATP1A3	28	14.6197	14.3138	14.4108	15.8555	15.8965	16.2346	16.5993	15.3263	15.6768	16.0206	15.9983
	6	sp|Q9Y2V2|CHSP1_HUMAN	CARHSP1	1	12.609	12.6512	12.7619	14.4356	13.9676	15.3663	15.4324	13.3558	13.6372	14.9382	15.0195
	6	sp|O00299|CLIC1_HUMAN	CLIC1	7	12.5253	12.7211	12.8686	14.2404	14.1716	15.0888	15.0084	13.4514	13.769	14.4079	14.7617
	6	sp|Q14746|COG2_HUMAN	COG2	3	10.3462	10.3521	10.3333	11.9419	11.924	12.6486	12.8458	11.6689	11.7988	11.6212	11.5318
	6	sp|Q9UNS2|CSN3_HUMAN	COPS3	3	14.4916	14.2278	14.3713	15.0712	15.1836	15.9353	16.0244	15.3577	15.4987	16.3055	16.115
	6	sp|P32929|CGL_HUMAN	CTH	1	13.8094	14.1834	13.7427	14.5828	14.5905	15.7615	15.5933	14.8382	14.886	14.8235	14.6899
	6	sp|P35222|CTNB1_HUMAN	CTNNB1	3	13.2052	12.754	12.7752	14.2225	14.2692	14.8922	14.7855	13.3697	13.5319	13.7947	13.7687
	6	sp|P35659|DEK_HUMAN	DEK	4	13.7533	12.5891	12.456	14.1054	14.2322	15.5102	15.042	13.5866	13.8592	13.9354	13.7745
	6	sp|P38919|IF4A3_HUMAN	EIF4A3	1	11.6823	11.6881	12.1356	13.1882	13.238	13.4321	13.5333	12.703	13.0219	12.9829	12.8191
	6	sp|O75323|NIPS2_HUMAN	GBAS	9	13.9699	12.8942	13.3162	14.1932	14.0279	16.4612	16.3112	13.4958	13.4326	15.5034	15.36
	6	sp|P00367|DHE3_HUMAN	GLUD1	15	13.6861	13.7912	14.1215	14.4748	14.6359	16.3246	16.1564	14.2483	14.2999	14.7113	14.9331
	6	sp|P00505|AATM_HUMAN	GOT2	12	12.6185	12.0225	12.605	13.8555	13.8874	17.0927	16.0915	13.4598	14.0464	14.8017	14.7455
	6	sp|P07910|HNRPC_HUMAN	HNRNPC	4	12.9504	11.4613	11.9317	13.6323	13.9543	14.6638	14.6547	13.1562	13.6308	13.3307	13.7901
	6	sp|Q14103|HNRPD_HUMAN	HNRNPD	7	12.6007	12.1576	12.3361	12.9239	12.7881	14.2521	14.0972	13.275	13.445	13.6988	13.847
	6	sp|O95757|HS74L_HUMAN	HSPA4L	2	13.886	12.9732	13.3024	14.5891	14.5419	14.7381	15.2077	14.2612	14.6541	14.2845	14.6625
	6	sp|O75874|IDHC_HUMAN	IDH1	9	14.0436	14.0949	13.963	15.5098	15.4803	16.7888	17.02	14.6762	14.7972	15.6531	15.5993
	6	sp|Q12906|ILF3_HUMAN	ILF3	1	13.5708	13.3908	13.9305	14.8951	14.9689	16.1693	15.5601	14.5964	14.8425	15.7811	15.9216
	6	sp|Q13303|KCAB2_HUMAN	KCNAB2	9	13.1672	13.3215	13.3531	14.3222	14.457	15.6334	15.5957	14.3922	14.5072	13.6842	13.656
	6	sp|P40925|MDHC_HUMAN	MDH1	23	12.6914	12.6273	12.5366	13.3318	13.3483	14.9039	15.0473	14.0684	14.3585	13.5881	13.1949
	6	sp|Q9BPW8|NIPS1_HUMAN	NIPSNAP1	16	13.8012	12.6432	13.0629	14.0592	13.9485	16.5142	16.3621	13.5066	13.4969	15.4994	15.417
	6	sp|P15531|NDKA_HUMAN	NME1	20	13.2894	13.272	13.1525	14.4345	14.4206	15.8522	15.7251	14.5231	14.6221	14.5112	14.4842
	6	sp|P22392|NDKB_HUMAN	NME2	21	14.5406	14.0539	14.1741	15.3352	15.275	16.7228	16.6037	15.4372	15.6109	15.5729	15.5117
	6	sp|Q5JPE7|NOMO2_HUMAN	NOMO2	4	12.2775	12.3256	12.3616	13.2406	13.44	13.6086	13.7604	12.8192	13.0857	13.4185	13.2165
	6	sp|P61457|PHS_HUMAN	PCBD1	1	12.9846	12.3007	13.5358	14.2531	14.2811	15.5343	15.3819	14.5214	14.7149	14.7349	14.594
	6	sp|P12955|PEPD_HUMAN	PEPD	1	13.0844	13.0294	13.2155	13.7489	13.6309	14.9385	15.0357	13.272	13.4429	14.8573	14.5427
	6	sp|O60664|PLIN3_HUMAN	PLIN3	15	13.4585	13.406	13.3453	14.1708	14.2454	14.8837	14.9773	13.8942	13.8865	14.3445	14.4212
	6	sp|P13861|KAP2_HUMAN	PRKAR2A	4	12.144	12.0394	11.9641	13.3313	13.3574	14.4577	14.7284	12.9838	13.3133	14.2266	14.1191
	6	sp|Q9UL46|PSME2_HUMAN	PSME2	6	13.3775	13.4235	13.3059	14.6127	14.7328	14.9986	15.6676	14.3653	14.5874	14.531	14.7221
	6	sp|P62820|RAB1A_HUMAN	RAB1A	7	13.1536	12.9657	13.0721	14.391	14.4012	15.1782	15.3346	14.0977	14.2991	14.7562	14.8436
	6	sp|Q9HBH5|RDH14_HUMAN	RDH14	1	13.8064	13.7786	13.9842	15.4505	15.5527	16.4346	16.5275	14.2201	14.4043	15.3831	15.5765
	6	sp|P84098|RL19_HUMAN	RPL19	8	13.226	12.7262	12.8318	13.7829	13.9421	14.3508	14.5354	13.417	13.4838	13.9385	13.9773
	6	sp|P63208|SKP1_HUMAN	SKP1	7	12.9757	12.9434	12.7931	13.9993	14.0087	14.6376	14.4051	13.7479	13.95	13.6316	13.7281
	6	sp|Q13190|STX5_HUMAN	STX5	1	12.5017	12.0984	12.2658	13.6058	13.6596	14.6171	14.2893	13.3581	13.2236	13.2353	13.2852
	6	sp|O15400|STX7_HUMAN	STX7	1	11.8313	12.2781	12.0907	13.3317	13.3807	13.8192	14.8258	13.4055	13.3151	13.6731	13.1091
	6	sp|Q92544|TM9S4_HUMAN	TM9SF4	2	12.3865	12.7795	12.5474	13.7008	13.9641	13.9035	14.3952	13.23	13.3934	13.5688	13.5317
	6	sp|P54577|SYYC_HUMAN	YARS	9	12.6922	13.1736	12.8195	13.3981	13.4644	14.1859	14.4911	13.3493	13.4342	14.5188	14.3507
	7	sp|P21399|ACOC_HUMAN	ACO1	1	12.0171	12.2969	12.3881	13.813	13.7339	12.91	12.7624	13.0725	13.2107	13.1676	13.4196
	7	sp|O43707|ACTN4_HUMAN	ACTN4	6	12.3385	13.3169	13.4479	14.7626	14.7999	14.0901	14.2415	13.7619	14.231	14.5686	14.3991
	7	sp|O43865|SAHH2_HUMAN	AHCYL1	9	13.2642	13.3394	13.5007	15.3947	15.4494	14.048	13.925	14.5258	14.7877	14.6524	14.8451
	7	sp|P84077|ARF1_HUMAN	ARF1	2	11.7455	11.5167	11.6712	13.4533	13.7395	12.2957	12.6185	13.1759	13.243	13.5187	13.5986
	7	sp|P84085|ARF5_HUMAN	ARF5	2	10.8766	11.2698	11.7862	13.9437	13.9082	12.5829	12.7249	12.5748	12.8172	13.3539	13.343
	7	sp|Q13867|BLMH_HUMAN	BLMH	3	11.7415	11.8221	12.0423	13.0197	13.1866	12.6936	12.7664	12.713	12.9124	13.1569	12.9023
	7	sp|Q86VP6|CAND1_HUMAN	CAND1	23	13.6575	13.8085	13.7871	16.099	16.3488	14.9148	15.0275	15.3583	15.4641	15.455	15.3612
	7	sp|P09496|CLCA_HUMAN	CLTA	5	12.3462	12.6168	12.3605	14.1364	14.0839	13.5849	13.6305	13.5406	13.6866	13.7368	13.8127
	7	sp|Q00610|CLH1_HUMAN	CLTC	15	14.0416	14.0368	14.0471	15.5687	15.6847	14.9997	15.4518	14.9224	15.0645	15.2664	15.0167
	7	sp|Q15417|CNN3_HUMAN	CNN3	2	12.5232	12.2484	12.3238	14.057	14.2721	13.2046	13.835	12.4586	12.471	14.7018	14.4678
	7	sp|O75131|CPNE3_HUMAN	CPNE3	1	12.3944	12.7534	13.091	14.136	14.2409	13.2795	13.3908	13.1584	13.7369	14.3903	14.7375
	7	sp|P26232|CTNA2_HUMAN	CTNNA2	5	12.0931	12.0185	12.0434	14.3057	14.3855	12.991	13.3619	12.952	13.0537	13.997	14.0592
	7	sp|Q14240|IF4A2_HUMAN	EIF4A2	5	13.2952	13.4503	13.6307	15.8654	16.0969	14.5332	14.9581	14.4503	14.647	15.0926	14.9804
	7	sp|Q15717|ELAV1_HUMAN	ELAVL1	5	12.5443	11.7285	11.7833	14.0504	13.8405	13.7602	13.9936	13.3032	13.6625	14.233	14.3095
	7	sp|A0FGR8|ESYT2_HUMAN	ESYT2	4	11.7293	12.0092	11.8756	14.2906	14.5985	12.5492	12.6938	12.9526	12.9641	13.4389	13.2084
	7	sp|Q96TA1|NIBL1_HUMAN	FAM129B	5	10.7421	10.619	10.649	12.6518	12.92	12.3282	11.8389	11.2286	11.4527	12.5384	12.805
	7	sp|P21333|FLNA_HUMAN	FLNA	30	14.0878	14.2772	14.403	15.8176	15.9272	14.5391	14.5718	14.8071	14.969	15.4781	15.4793
	7	sp|Q9HA64|KT3K_HUMAN	FN3KRP	2	13.5392	13.9408	14.209	16.2046	16.1989	15.4625	15.716	15.4079	15.5711	15.5167	15.7677
	7	sp|P43304|GPDM_HUMAN	GPD2	4	13.0367	12.9934	13.2377	14.6681	14.6985	13.3691	13.2097	13.8993	14.0947	14.1177	14.0295
	7	sp|P28161|GSTM2_HUMAN	GSTM2	1	14.4217	14.6762	15.1627	16.9646	16.8339	15.9329	15.8655	16.2139	16.2812	17.0743	16.9856
	7	sp|P61978|HNRPK_HUMAN	HNRNPK	9	12.9442	13.078	13.0652	14.3182	14.0896	13.5828	13.8503	13.6904	13.8797	13.923	13.9989
	7	sp|P52272|HNRPM_HUMAN	HNRNPM	2	12.1423	12.8185	12.7466	15.2649	15.1227	13.6585	13.7337	13.2602	13.4227	14.4619	14.5782
	7	sp|Q14847|LASP1_HUMAN	LASP1	1	11.1743	11.2498	11.1853	13.7602	13.5334	12.4418	13.0721	12.0398	12.3776	14.0233	13.4485
	7	sp|Q9UK45|LSM7_HUMAN	LSM7	1	13.5986	13.591	13.5524	14.6562	14.8382	14.6344	14.6863	14.3122	14.5425	14.8176	14.9804
	7	sp|Q96BX8|MOB3A_HUMAN	MOB3A	1	11.1967	11.4674	11.7021	13.7595	13.697	12.3546	12.7099	12.5078	12.7418	12.7983	12.7481
	7	sp|P06748|NPM_HUMAN	NPM1	16	14.0774	13.926	14.3819	16.5958	16.1863	15.8184	16.402	15.5455	15.7479	16.3193	16.2054
	7	sp|O60313|OPA1_HUMAN	OPA1	3	12.6443	12.2103	12.931	13.9986	14.0707	13.345	13.6486	13.3815	13.4783	14.2162	13.7288
	7	sp|P22234|PUR6_HUMAN	PAICS	1	13.4526	12.9709	12.9735	15.1766	15.0957	14.1425	14.6315	14.5509	14.6185	14.5129	14.3127
	7	sp|O00264|PGRC1_HUMAN	PGRMC1	2	12.9782	13.0316	12.6513	14.5695	14.7004	13.6468	13.6884	13.8922	14.1668	14.0192	13.9665
	7	sp|P36873|PP1G_HUMAN	PPP1CC	1	11.9211	12.1713	12.6115	13.4741	13.6624	12.3236	12.4394	13.1331	13.2706	13.2545	13.4707
	7	sp|Q06830|PRDX1_HUMAN	PRDX1	40	15.4079	15.4014	15.5988	18.8056	18.155	17.1055	17.3792	17.0429	17.3168	18.3922	18.4767
	7	sp|P61019|RAB2A_HUMAN	RAB2A	2	12.1868	12.1042	11.7507	13.8056	13.737	13.2704	13.1845	12.7385	12.9947	13.3363	13.5963
	7	sp|Q15286|RAB35_HUMAN	RAB35	3	13.0009	13.1731	12.9624	14.3696	14.5029	13.9007	13.7702	13.7835	13.9722	13.9125	13.9149
	7	sp|P61586|RHOA_HUMAN	RHOA	7	12.5703	12.1974	12.1466	14.0626	14.0585	12.8093	12.8461	13.4317	13.629	13.4856	13.4738
	7	sp|P08134|RHOC_HUMAN	RHOC	7	12.5703	12.1974	12.1466	14.0626	14.0585	12.8093	12.8461	13.4317	13.629	13.4856	13.4738
	7	sp|Q9H7N4|SFR19_HUMAN	SCAF1	1	12.0817	12.2992	12.5222	13.6991	13.58	13.0408	13.5617	13.015	13.352	13.3804	13.1764
	7	sp|O15126|SCAM1_HUMAN	SCAMP1	1	11.5821	12.8402	12.3798	13.9096	13.9894	13.6114	13.8412	13.0213	13.2058	14.6537	15.0751
	7	sp|P53985|MOT1_HUMAN	SLC16A1	6	12.3157	11.7995	12.2335	13.6147	13.9838	13.041	13.165	13.124	13.2714	14.2048	14.3072
	7	sp|P09234|RU1C_HUMAN	SNRPC	2	11.4202	11.7658	11.4847	14.4036	14.2897	12.3338	13.1509	13.018	13.2484	13.8347	13.4578
	7	sp|Q8N3U4|STAG2_HUMAN	STAG2	5	12.303	12.1613	12.6645	13.952	14.0035	13.2678	13.7	12.9089	12.9145	13.8177	13.829
	7	sp|Q96SI9|STRBP_HUMAN	STRBP	2	12.0822	12.2516	12.1381	13.3147	13.3175	12.7726	12.8631	12.9603	13.0466	13.1624	12.836
	7	sp|O15260|SURF4_HUMAN	SURF4	4	12.3064	11.9166	12.5309	14.4455	14.5921	13.148	14.0963	13.247	13.4332	13.785	13.5136
	7	sp|Q9HD45|TM9S3_HUMAN	TM9SF3	4	12.1241	11.8538	12.1565	14.433	14.6955	13.3812	13.9667	13.2027	13.5207	13.6918	13.4318
	7	sp|P60174|TPIS_HUMAN	TPI1	9	14.0205	14.3803	14.4293	16.1044	16.0104	14.9989	15.1564	15.6568	15.8785	16.0283	15.4047
	7	sp|P10599|THIO_HUMAN	TXN	14	15.1901	15.0654	15.3519	17.1563	16.8941	16.0686	16.034	16.21	16.4496	16.8933	16.7712
	7	sp|O94874|UFL1_HUMAN	UFL1	1	12.9176	13.0588	12.902	14.3556	14.2117	14.1123	14.456	13.4643	13.7539	14.287	14.6457
	7	sp|Q08AM6|VAC14_HUMAN	VAC14	3	10.4502	10.2458	9.94242	13.2941	13.5322	12.3213	12.603	12.5767	12.738	12.5228	12.6626
	8	sp|O00154|BACH_HUMAN	ACOT7	4	11.9986	12.2398	12.5124	13.5505	13.6707	13.4693	13.4963	13.222	13.5038	13.7755	13.7445
	8	tr|G3V213|G3V213_HUMAN	AK2	3	12.0537	12.0295	12.095	12.6747	12.5626	13.2205	13.3619	13.5064	13.696	13.5476	13.526
	8	sp|P50995|ANX11_HUMAN	ANXA11	4	13.3135	13.4164	13.4968	14.1143	14.2035	14.2718	14.4771	14.2063	14.2417	14.5739	14.4879
	8	sp|P47756-2|CAPZB_HUMAN	CAPZB	11	13.4589	13.7106	13.7456	14.9783	14.9642	14.6287	14.686	14.8991	15.0911	15.1579	14.9705
	8	sp|P47756|CAPZB_HUMAN	CAPZB	8	12.9686	13.0494	13.0683	14.417	14.4357	13.9525	14.0124	14.2508	14.4805	14.4601	14.309
	8	sp|Q9BT78|CSN4_HUMAN	COPS4	4	13.7982	14.0693	14.1359	15.17	15.1098	14.8505	15.0013	15.1904	15.3127	15.293	15.1051
	8	sp|P06733|ENOA_HUMAN	ENO1	5	13.1223	13.0898	13.1063	14.1015	14.1488	14.045	14.3482	14.8782	15.1084	14.6331	14.528
	8	sp|Q13098|CSN1_HUMAN	GPS1	4	12.648	12.4981	12.496	13.6855	13.7458	14.2433	14.1361	14.3002	14.6652	14.5029	14.4192
	8	sp|P43243|MATR3_HUMAN	MATR3	3	12.3393	12.0852	12.4854	13.6281	13.6736	13.3441	13.8788	13.6345	13.6823	13.6916	13.9625
	8	sp|Q13492|PICAL_HUMAN	PICALM	1	12.0013	11.7303	12.0109	13.0173	12.7954	12.9668	13.1859	13.0814	13.1929	13.4451	13.1857
	8	sp|P14618|KPYM_HUMAN	PKM	15	15.5019	15.9956	15.981	17.5528	17.6739	17.2968	17.6068	17.7306	18.2054	17.6759	18.1816
	8	sp|P32119|PRDX2_HUMAN	PRDX2	8	14.6578	14.8134	14.9184	15.4135	15.2351	15.884	16.0279	16.5882	16.8092	16.6974	16.9852
	8	sp|P63220|RS21_HUMAN	RPS21	4	12.3933	12.4864	12.4859	14.0856	13.9042	13.6944	13.778	13.8372	14.0036	14.056	14.1584
	8	sp|Q9P2E9|RRBP1_HUMAN	RRBP1	2	12.8871	13.1244	13.4126	14.4875	14.5605	13.7929	13.9794	14.4406	14.4916	14.519	14.5262
	8	sp|Q15637|SF01_HUMAN	SF1	2	12.4089	12.3888	12.563	13.3002	13.2575	12.9874	13.1435	13.2842	13.5842	14.2225	13.8164
	8	sp|O60506|HNRPQ_HUMAN	SYNCRIP	4	13.6304	13.8655	13.9753	14.1334	14.1248	14.9222	15.2654	15.4833	15.7964	15.235	15.4471
	8	sp|P22314|UBA1_HUMAN	UBA1	21	14.3029	14.6485	14.8662	15.5394	15.5522	15.6752	15.8007	16.2717	16.4893	16.7872	16.902
	8	sp|P18206|VINC_HUMAN	VCL	23	14.699	14.6113	14.7443	15.5571	15.6716	15.5804	15.7283	16.3095	16.5627	16.5464	16.654
	8	sp|P23381|SYWC_HUMAN	WARS	2	10.8169	11.4671	12.1764	13.4205	13.6213	12.9529	13.1591	13.0616	13.368	14.8686	14.7888
	8	sp|P62258|1433E_HUMAN	YWHAE	7	12.8986	13.3107	13.6997	13.9841	14.1028	14.1509	14.419	14.4885	14.7128	15.1	15.2808
	8	sp|P27348|1433T_HUMAN	YWHAQ	8	14.948	14.9749	15.0607	15.9977	16.0455	16.0862	16.2525	15.7749	16.0149	16.4755	16.5123
	8	sp|P63104|1433Z_HUMAN	YWHAZ	14	14.4385	15.0425	15.0289	15.41	15.5426	15.7266	15.8158	16.3014	16.5001	16.41	16.6467
	n/a	sp|P07355|ANXA2_HUMAN	ANXA2	25	15.0996	15.0139	15.4159	17.3479	17.197	14.7156	14.5029	15.5819	15.6572	17.7147	17.7624
	n/a	sp|P05026|AT1B1_HUMAN	ATP1B1	5	13.8995	13.5863	14.0683	13.9021	14.1244	16.5812	16.9694	13.6727	13.6882	16.1627	16.1681
	n/a	sp|P17174|AATC_HUMAN	GOT1	2	12.8884	12.9245	12.7355	13.3306	13.4368	13.9922	14.5674	13.9732	14.1863	13.1333	13.1208
	n/a	sp|P33908|MA1A1_HUMAN	MAN1A1	1	14.4335	13.4431	14.8404	13.5383	13.7858	17.8525	17.8755	14.1413	14.1274	17.3934	17.5007
	n/a	sp|Q9Y2A7|NCKP1_HUMAN	NCKAP1	3	12.5672	11.0649	11.6178	13.2848	13.2208	13.4493	14.1829	11.7889	11.4765	13.9197	13.0501
	n/a	sp|P46777|RL5_HUMAN	RPL5	8	11.9144	12.8187	11.8528	12.5682	12.7028	12.8909	13.0275	15.1898	15.4112	13.2683	13.6487
	n/a	sp|P06703|S10A6_HUMAN	S100A6	32	16.4489	16.9585	16.4634	18.3901	18.2309	16.7544	16.6614	16.8166	16.9005	18.9168	18.9771
	n/a	sp|P30626|SORCN_HUMAN	SRI	3	12.2995	12.138	12.5082	13.7042	13.6087	11.9873	12.157	14.5201	14.8544	14.7386	14.7987

## Sheet: 2 PPI
	Supplementary Data 5. Protein-protein interaction (PPI) network analysis of PPIX interaction candidates.
	A composite PPI database is constructed by combining BioPlex, STRING and InWeb PPI databases. For each Cluster-module pair, we have included the following information: Cluster, PPI topology-based modules, the mapped proteins and numbers, as well as functional pathways that are defined by searching the module proteins against the pathway databases (KEGG, Hallmark and GO, with P value cutoff of 0.0…
	Cluster	Module	Proteins in the module	# proteins in the module	Functional pathways (Fisher exact test p < 0.01)
	Cluster_1	C1.M1	HSPD1,HSP90AB1,DDX3Y,BABAM1,SACM1L,CKAP5,STT3A,AP3B2,MCM3,MCM5,TCP1,PC,PFKP,SEH1L,YME1L1,XPO1,SEC61A2,COL6A3,ACACA,SLC25A3,RANBP2,CAD,SAR1A,VDAC3,TMED10,NUP155,XPO5,GNG5,USP9X,CUL4B,PDIA3,VAPA,MCM4,DDB1,DNAJA1,GFPT1,MAT2A,COPB1,NUP93,SEC61A1,DDX3X,HAT1,ACLY,FASN,AFG3L2,GNAI2,	46	HALLMARK_MYC_TARGETS_V1,CYTOPLASMIC_PART,CYTOPLASM,UNFOLDED_PROTEIN_BINDING,VESICLE,GOLGI_VESICLE_TRANSPORT,HALLMARK_MYC_TARGETS_V2,SECRETORY_PATHWAY,ORGANELLE_MEMBRANE,KEGG_PROTEIN_EXPORT,CYTOPLASMIC_VESICLE_MEMBRANE,CYTOPLASMIC_VESICLE_PART,VESICLE_MEMBRANE,LIGASE_ACTIVITY,GOLGI_APPARATUS_PART,CYTOPLASMIC_MEMBRANE_BOUND_VESICLE,GOLGI_ASSOCIATED_VESICLE,MITOCHONDRION,HALLMARK_MTORC1_SIGNALING,ME…
	Cluster_1	C1.M2	SYVN1,MMS19,MSH2,SLC25A4,FECH,SLC25A5,ABCB7,ATP2A2,CSE1L,ERLIN2,CANX,IQGAP1,TRIM28,	13	NUCLEOBASENUCLEOSIDENUCLEOTIDE_AND_NUCLEIC_ACID_TRANSMEMBRANE_TRANSPORTER_ACTIVITY,TRANSMEMBRANE_TRANSPORTER_ACTIVITY,ATPASE_ACTIVITY,KEGG_CALCIUM_SIGNALING_PATHWAY,HYDROLASE_ACTIVITY_ACTING_ON_ACID_ANHYDRIDESCATALYZING_TRANSMEMBRANE_MOVEMENT_OF_SUBSTANCES,PRIMARY_ACTIVE_TRANSMEMBRANE_TRANSPORTER_ACTIVITY,ATPASE_ACTIVITY_COUPLED_TO_MOVEMENT_OF_SUBSTANCES,NUCLEOSIDE_TRIPHOSPHATASE_ACTIVITY,HALLMAR…
	Cluster_1	C1.M3	PNO1,EIF4A1,RPS18,KIAA1524,RPL23,IPO7,RPS3,HNRNPU,OGT,PPP2R2A,	10	KEGG_RIBOSOME,HALLMARK_MYC_TARGETS_V1,RNA_BINDING,STRUCTURAL_CONSTITUENT_OF_RIBOSOME,MACROMOLECULAR_COMPLEX,NUCLEAR_PART,PROTEIN_SERINE_THREONINE_PHOSPHATASE_COMPLEX,STRUCTURAL_MOLECULE_ACTIVITY,ACETYLGLUCOSAMINYLTRANSFERASE_ACTIVITY,PROTEIN_PHOSPHATASE_TYPE_2A_REGULATOR_ACTIVITY,HETEROGENEOUS_NUCLEAR_RIBONUCLEOPROTEIN_COMPLEX,RESPONSE_TO_NUTRIENT,
	Cluster_1	C1.M4	RAB34,RAP1GDS1,	2
	Cluster_1	C1.M5	BZW2,BZW1,	2
	Cluster_1	C1.M6	MYO1B,ECM29,	2
	Cluster_2	C2.M1	SCP2,HSD17B4,	2	STEROL_BINDING,KEGG_PRIMARY_BILE_ACID_BIOSYNTHESIS,STEROID_BINDING,MICROBODY,PEROXISOME,LIPID_BINDING,KEGG_PEROXISOME,HALLMARK_PEROXISOME,HALLMARK_BILE_ACID_METABOLISM,STEROID_DEHYDROGENASE_ACTIVITY_ACTING_ON_THE_CH_OH_GROUP_OF_DONORSNAD_OR_NADP_AS_ACCEPTOR,STEROID_DEHYDROGENASE_ACTIVITY,STEROID_BIOSYNTHETIC_PROCESS,LIPID_TRANSPORTER_ACTIVITY,STEROID_METABOLIC_PROCESS,OXIDOREDUCTASE_ACTIVITY_GO_0…
	Cluster_2	C2.M2	DIAPH1,CFL1,CAP1,PPP2R1A,SFN,RAE1,HSPA9,GPI,MDH2,FH,PMPCB,EXOSC2,UPF1,RPL30,SRP54,RBBP5,MTA2,IDH2,CCT8,CCT3,RAP1B,TLN1,ZFR,KHDRBS1,CCT7,AP2A2,AP2A1,ATP6V1A,ATP6V1C1,AP2B1,GTF2I,AP1G1,SHMT2,DDX39B,NUDT21,HNRNPL,SRRT,INTS3,CPSF7,SNRPA1,PTBP1,RAB8A,RAB10,PSMD11,PSMD13,STIP1,PPP5C,DNM1L,SARS,AARS,SND1,	51	RNA_PROCESSING,RNA_BINDING,RNA_EXPORT_FROM_NUCLEUS,HALLMARK_OXIDATIVE_PHOSPHORYLATION,RNA_METABOLIC_PROCESS,NUCLEOBASENUCLEOSIDENUCLEOTIDE_AND_NUCLEIC_ACID_TRANSPORT,KEGG_CITRATE_CYCLE_TCA_CYCLE,MACROMOLECULAR_COMPLEX,NUCLEAR_EXPORT,UNFOLDED_PROTEIN_BINDING,NUCLEUS,TRNA_PROCESSING,HALLMARK_MTORC1_SIGNALING,HETEROGENEOUS_NUCLEAR_RIBONUCLEOPROTEIN_COMPLEX,NUCLEOBASENUCLEOSIDENUCLEOTIDE_AND_NUCLEIC_…
	Cluster_3	C3.M1	ATP5I,ATP5G1,	2	KEGG_OXIDATIVE_PHOSPHORYLATION,HALLMARK_OXIDATIVE_PHOSPHORYLATION,PROTON_TRANSPORTING_TWO_SECTOR_ATPASE_COMPLEX,MITOCHONDRIAL_MEMBRANE_PART,MITOCHONDRIAL_INNER_MEMBRANE,
	Cluster_3	C3.M2	SMG5,RPS19,EIF5,SUPT5H,HSPA8,UBA2,CCT2,PSMC6,EIF3E,NAA15,MAPK3,HADH,NAP1L1,MAPK1,PHB2,TXNL1,STAT5B,PCNA,DDX17,SNRNP70,PCBP1,PRPF19,KPNA1,XRN2,IMPDH2,EIF2B1,CCT4,ANP32B,IPO5,KPNB1,TALDO1,PGP,DDX46,RBBP7,HCFC1,PPP1CA,GSK3B,NFKB1,POLA1,ARHGEF2,ACAT2,WDR12,NCAPD2,RAB5B,ZMPSTE24,TNPO3,RPN1,RPL34,LETM1,SEC63,SEC62,ACSL4,ARPC1B,	53	HALLMARK_MYC_TARGETS_V1,CYTOPLASM,PROTEIN_TARGETING,NUCLEUS,PROTEIN_COMPLEX,MACROMOLECULAR_COMPLEX,NLS_BEARING_SUBSTRATE_IMPORT_INTO_NUCLEUS,NUCLEOCYTOPLASMIC_TRANSPORT,INTRACELLULAR_PROTEIN_TRANSPORT,NUCLEAR_TRANSPORT,MACROMOLECULE_LOCALIZATION,PROTEIN_TRANSPORT,PROTEIN_METABOLIC_PROCESS,INTRACELLULAR_ORGANELLE_PART,ESTABLISHMENT_OF_PROTEIN_LOCALIZATION,ORGANELLE_PART,CELLULAR_PROTEIN_METABOLIC_…
	Cluster_3	C3.M3	COPE,SEC22B,	2	GOLGI_VESICLE_TRANSPORT,SECRETORY_PATHWAY,HALLMARK_PROTEIN_SECRETION,SECRETION_BY_CELL,SECRETION,VESICLE_MEDIATED_TRANSPORT,INTRACELLULAR_TRANSPORT,ESTABLISHMENT_OF_CELLULAR_LOCALIZATION,CELLULAR_LOCALIZATION,INTRA_GOLGI_VESICLE_MEDIATED_TRANSPORT,VESICLE_COAT,COATED_VESICLE_MEMBRANE,MEMBRANE_COAT,COATED_MEMBRANE,TRANSPORT,ER_TO_GOLGI_VESICLE_MEDIATED_TRANSPORT,ESTABLISHMENT_OF_LOCALIZATION,CYTOP…
	Cluster_4	C4.M1	HMGB1,HMGB2,	2	BASE_EXCISION_REPAIR,CONDENSED_CHROMOSOME,CHROMOSOME,DNA_REPAIR,RESPONSE_TO_DNA_DAMAGE_STIMULUS,RESPONSE_TO_ENDOGENOUS_STIMULUS,REGULATION_OF_TRANSCRIPTION_FROM_RNA_POLYMERASE_II_PROMOTER,DNA_METABOLIC_PROCESS,TRANSCRIPTION_FROM_RNA_POLYMERASE_II_PROMOTER,REGULATION_OF_TRANSCRIPTIONDNA_DEPENDENT,REGULATION_OF_RNA_METABOLIC_PROCESS,RESPONSE_TO_STRESS,REGULATION_OF_TRANSCRIPTION,DNA_BINDING,REGULAT…
	Cluster_4	C4.M2	CHMP1A,CHMP1B,	2	CELLULAR_RESPONSE_TO_NUTRIENT_LEVELS,CELLULAR_RESPONSE_TO_EXTRACELLULAR_STIMULUS,GENE_SILENCING,S_PHASE_OF_MITOTIC_CELL_CYCLE,CHROMOSOME_CONDENSATION,NUCLEAR_MATRIX,RESPONSE_TO_NUTRIENT,MITOTIC_SISTER_CHROMATID_SEGREGATION,CELLULAR_RESPONSE_TO_STIMULUS,S_PHASE,SISTER_CHROMATID_SEGREGATION,CONDENSED_NUCLEAR_CHROMOSOME,EARLY_ENDOSOME,RESPONSE_TO_NUTRIENT_LEVELS,REGULATION_OF_MITOTIC_CELL_CYCLE,RESP…
	Cluster_4	C4.M3	PFDN1,VBP1,	2
	Cluster_4	C4.M4	CHORDC1,HSP90AA1,ALDOA,EEF1A1,RAC1,ARPC2,PSMD14,PPIA,EEF1A2,ETF1,EIF3G,PABPC4,PCBP2,PPIL1,EEF2,CUL3,HSPA4,GMPPB,EEF1G,KARS,EEF1B2,COPS5,PSMD8,PSME3,EIF3H,UBE2M,HSPBP1,NT5C2,ST13,SF3B1,SF3A2,PPIH,CCAR1,SNRPB2,SF3A1,HNRNPAB,RRM1,HDLBP,EPB41,IDH3A,RAB11B,XPNPEP1,CDC42,RCC2,PTPN2,ALDOC,CDC73,CDC37,	48	HALLMARK_MYC_TARGETS_V1,PROTEIN_METABOLIC_PROCESS,CELLULAR_PROTEIN_METABOLIC_PROCESS,CELLULAR_MACROMOLECULE_METABOLIC_PROCESS,TRANSLATION,PROTEIN_FOLDING,CELLULAR_BIOSYNTHETIC_PROCESS,KEGG_SPLICEOSOME,HALLMARK_MTORC1_SIGNALING,SPLICEOSOME,MACROMOLECULE_BIOSYNTHETIC_PROCESS,REGULATION_OF_CELLULAR_COMPONENT_ORGANIZATION_AND_BIOGENESIS,BIOSYNTHETIC_PROCESS,PROTEIN_RNA_COMPLEX_ASSEMBLY,PROTEASOME_COM…
	Cluster_4	C4.M5	PURB,RPA1,	2	NUCLEAR_REPLICATION_FORK,PML_BODY,REPLICATION_FORK,KEGG_MISMATCH_REPAIR,KEGG_HOMOLOGOUS_RECOMBINATION,NUCLEAR_CHROMOSOME_PART,NUCLEAR_BODY,SINGLE_STRANDED_DNA_BINDING,KEGG_DNA_REPLICATION,DNA_RECOMBINATION,KEGG_NUCLEOTIDE_EXCISION_REPAIR,NUCLEAR_CHROMOSOME,STRUCTURE_SPECIFIC_DNA_BINDING,DNA_DEPENDENT_DNA_REPLICATION,CHROMOSOMAL_PART,DNA_REPLICATION,CHROMOSOME,DNA_REPAIR,
	Cluster_5	C5.M1	CHMP3,VTA1,IST1,	3
	Cluster_5	C5.M2	ECHS1,STAT3,FSCN1,PTPN11,LRPPRC,	5	KEGG_ADIPOCYTOKINE_SIGNALING_PATHWAY,HALLMARK_IL6_JAK_STAT3_SIGNALING,KEGG_JAK_STAT_SIGNALING_PATHWAY,HALLMARK_MITOTIC_SPINDLE,CYTOSKELETON_ORGANIZATION_AND_BIOGENESIS,HALLMARK_OXIDATIVE_PHOSPHORYLATION,KEGG_LIMONENE_AND_PINENE_DEGRADATION,BETA_TUBULIN_BINDING,FATTY_ACID_BETA_OXIDATION,ACTIN_FILAMENT_BUNDLE_FORMATION,CYTOSKELETON,MITOCHONDRION,MICROTUBULE_BASED_MOVEMENT,FATTY_ACID_OXIDATION,CONDE…
	Cluster_5	C5.M3	PSMC5,PSMD2,NPEPPS,HSPA1A,SEC31A,RAB1B,COPB2,COPG2,EPRS,RARS,MARS,POR,EIF4G1,RPL8,RPL7,SPCS3,RPS3A,RPS20,SRP72,RPS5,GSPT1,RRP12,SF3B3,PDIA4,P4HB,ACTN1,REEP5,PRDX3,SUCLG2,SIGMAR1,NARS,SGPL1,	32	KEGG_AMINOACYL_TRNA_BIOSYNTHESIS,STRUCTURAL_CONSTITUENT_OF_RIBOSOME,KEGG_RIBOSOME,HALLMARK_MYC_TARGETS_V1,CYTOPLASM,TRANSLATION,INTRA_GOLGI_VESICLE_MEDIATED_TRANSPORT,PROTEIN_METABOLIC_PROCESS,LIGASE_ACTIVITY_FORMING_CARBON_OXYGEN_BONDS,VESICLE_COAT,COATED_VESICLE_MEMBRANE,MEMBRANE_COAT,COATED_MEMBRANE,STRUCTURAL_MOLECULE_ACTIVITY,HALLMARK_ANDROGEN_RESPONSE,CYTOPLASMIC_PART,OXIDOREDUCTASE_ACTIVIT…
	Cluster_5	C5.M4	DDX1,C14ORF166,FAM98B,RTCB,	4	RNA_HELICASE_ACTIVITY,
	Cluster_6	C6.M1	ABAT,ALDH5A1,	2	KEGG_ALANINE_ASPARTATE_AND_GLUTAMATE_METABOLISM,KEGG_BUTANOATE_METABOLISM,MITOCHONDRION,VITAMIN_BINDING,PROTEIN_TETRAMERIZATION,OXIDOREDUCTASE_ACTIVITY_ACTING_ON_THE_ALDEHYDE_OR_OXO_GROUP_OF_DONORSNAD_OR_NADP_AS_ACCEPTOR,AMINO_ACID_DERIVATIVE_METABOLIC_PROCESS,COFACTOR_BINDING,KEGG_BETA_ALANINE_METABOLISM,OXIDOREDUCTASE_ACTIVITY_ACTING_ON_THE_ALDEHYDE_OR_OXO_GROUP_OF_DONORS,AROMATIC_COMPOUND_META…
	Cluster_6	C6.M2	COG2,STX5,STX7,RPL19,AP2M1,EIF4A3,HNRNPD,HNRNPC,ILF3,RAB1A,	10	HALLMARK_PROTEIN_SECRETION,VESICLE_MEDIATED_TRANSPORT,KEGG_SNARE_INTERACTIONS_IN_VESICULAR_TRANSPORT,RNA_BINDING,GOLGI_VESICLE_TRANSPORT,MACROMOLECULE_BIOSYNTHETIC_PROCESS,INTRACELLULAR_TRANSPORT,ESTABLISHMENT_OF_CELLULAR_LOCALIZATION,CELLULAR_LOCALIZATION,SECRETORY_PATHWAY,BIOSYNTHETIC_PROCESS,SECRETION_BY_CELL,KEGG_SPLICEOSOME,SECRETION,TRANSLATION,RNA_PROCESSING,SINGLE_STRANDED_RNA_BINDING,HAL…
	Cluster_6	C6.M3	NME1,NME2,CTNNB1,SKP1,PSME2,COPS3,	6	POSITIVE_REGULATION_OF_EPITHELIAL_CELL_PROLIFERATION,PHOSPHOTRANSFERASE_ACTIVITY_PHOSPHATE_GROUP_AS_ACCEPTOR,NUCLEOBASENUCLEOSIDENUCLEOTIDE_KINASE_ACTIVITY,CELL_DEVELOPMENT,KEGG_PYRIMIDINE_METABOLISM,NEGATIVE_REGULATION_OF_CELL_PROLIFERATION,POSITIVE_REGULATION_OF_CELL_PROLIFERATION,KEGG_WNT_SIGNALING_PATHWAY,KEGG_PURINE_METABOLISM,EPITHELIAL_TO_MESENCHYMAL_TRANSITION,KERATINOCYTE_DIFFERENTIATION…
	Cluster_6	C6.M4	GBAS,NIPSNAP1,	2	MITOCHONDRION,CYTOPLASMIC_PART,
	Cluster_6	C6.M5	ATP1A2,ATP12A,ATP1A1,ATP1A3,	4	SPERM_MOTILITY,CELLULAR_MONOVALENT_INORGANIC_CATION_HOMEOSTASIS,REGULATION_OF_CELLULAR_PH,MONOVALENT_INORGANIC_CATION_HOMEOSTASIS,REGULATION_OF_PH,ATPASE_ACTIVITY_COUPLED_TO_TRANSMEMBRANE_MOVEMENT_OF_IONS_PHOSPHORYLATIVE_MECHANISM,KEGG_PROXIMAL_TUBULE_BICARBONATE_RECLAMATION,ATPASE_ACTIVITY_COUPLED_TO_TRANSMEMBRANE_MOVEMENT_OF_IONS,KEGG_ALDOSTERONE_REGULATED_SODIUM_REABSORPTION,HYDROLASE_ACTIVITY…
	Cluster_6	C6.M6	CTH,HSPA4L,	2	KEGG_NITROGEN_METABOLISM,KEGG_SELENOAMINO_ACID_METABOLISM,KEGG_GLYCINE_SERINE_AND_THREONINE_METABOLISM,KEGG_CYSTEINE_AND_METHIONINE_METABOLISM,PROTEIN_FOLDING,
	Cluster_6	C6.M7	AKR1C3,AKR1B1,KCNAB2,AKR7A2,AKR1D1,AKR1B15,	6	ALDO_KETO_REDUCTASE_ACTIVITY,OXIDOREDUCTASE_ACTIVITY_GO_0016616,OXIDOREDUCTASE_ACTIVITY_ACTING_ON_CH_OH_GROUP_OF_DONORS,OXIDOREDUCTASE_ACTIVITY,ELECTRON_CARRIER_ACTIVITY,CARBOHYDRATE_METABOLIC_PROCESS,KEGG_PENTOSE_AND_GLUCURONATE_INTERCONVERSIONS,POTASSIUM_CHANNEL_REGULATOR_ACTIVITY,ICOSANOID_METABOLIC_PROCESS,KEGG_STEROID_HORMONE_BIOSYNTHESIS,CHANNEL_REGULATOR_ACTIVITY,AUXILIARY_TRANSPORT_PROTEI…
	Cluster_6	C6.M8	PRKAR2A,IDH1,	2	TRICARBOXYLIC_ACID_CYCLE_INTERMEDIATE_METABOLIC_PROCESS,KEGG_CITRATE_CYCLE_TCA_CYCLE,KEGG_GLUTATHIONE_METABOLISM,OXIDOREDUCTASE_ACTIVITY_GO_0016616,OXIDOREDUCTASE_ACTIVITY_ACTING_ON_CH_OH_GROUP_OF_DONORS,
	Cluster_7	C7.M1	ELAVL1,SNRPC,HNRNPK,HNRNPM,NPM1,FLNA,CLTA,ARF1,ARF5,TXN,EIF4A2,PRDX1,CLTC,PPP1CC,STAG2,ACO1,LSM7,TPI1,	18	KEGG_SPLICEOSOME,HALLMARK_PROTEIN_SECRETION,RIBONUCLEOPROTEIN_COMPLEX,REGULATION_OF_TRANSCRIPTION_FACTOR_ACTIVITY,REGULATION_OF_DNA_BINDING,HALLMARK_REACTIVE_OXIGEN_SPECIES_PATHWAY,REGULATION_OF_BINDING,SPLICEOSOME,PROTEIN_RNA_COMPLEX_ASSEMBLY,RNA_BINDING,NUCLEUS,NUCLEAR_PART,NUCLEOCYTOPLASMIC_TRANSPORT,NUCLEAR_TRANSPORT,RIBONUCLEOPROTEIN_COMPLEX_BIOGENESIS_AND_ASSEMBLY,GTPASE_ACTIVITY,HALLMARK_P…
	Cluster_7	C7.M2	ACTN4,RHOA,RHOC,CTNNA2,	4	KEGG_ADHERENS_JUNCTION,KEGG_LEUKOCYTE_TRANSENDOTHELIAL_MIGRATION,KEGG_TIGHT_JUNCTION,KEGG_ARRHYTHMOGENIC_RIGHT_VENTRICULAR_CARDIOMYOPATHY_ARVC,POSITIVE_REGULATION_OF_I_KAPPAB_KINASE_NF_KAPPAB_CASCADE,REGULATION_OF_I_KAPPAB_KINASE_NF_KAPPAB_CASCADE,POSITIVE_REGULATION_OF_CELLULAR_PROCESS,GTPASE_ACTIVITY,POSITIVE_REGULATION_OF_BIOLOGICAL_PROCESS,I_KAPPAB_KINASE_NF_KAPPAB_CASCADE,POSITIVE_REGULATION…
	Cluster_8	C8.M1	SYNCRIP,VCL,YWHAZ,RPS21,COPS4,YWHAQ,YWHAE,CAPZB,ENO1,MATR3,PKM,GPS1,UBA1,	13	KEGG_OOCYTE_MEIOSIS,KEGG_NEUROTROPHIN_SIGNALING_PATHWAY,KEGG_CELL_CYCLE,HALLMARK_MITOTIC_SPINDLE,HALLMARK_MYC_TARGETS_V1,KEGG_PATHOGENIC_ESCHERICHIA_COLI_INFECTION,ACTIN_BINDING,INTERCELLULAR_JUNCTION_ASSEMBLY,CYTOSKELETAL_PROTEIN_BINDING,INTERCELLULAR_JUNCTION_ASSEMBLY_AND_MAINTENANCE,NEGATIVE_REGULATION_OF_CELLULAR_PROCESS,NEGATIVE_REGULATION_OF_BIOLOGICAL_PROCESS,NEGATIVE_REGULATION_OF_CELL_MI…

## Sheet: 3 subcell localization
	Supplementary Data 5. Enrichment analysis of subcellular localization of PPIX interaction candidates.
	Listed are indicater of co-expression clusters (or all PPIX interaction candidates), cellular component terms from the Gene Ontology database, the total number of pathway genes, the total number of genes that correspond to interaction candidates, the overlapped gene numbers and names, enrichment fold, Fisher exact test derived P values and Benjamini–Hochberg false discovery rate (BH FDR with cuto…
	Cluster	Cellular component entries	# genes in the entry	# genes of PPIX interaction candidaites	# genes overlapped	Genes overlapped	Enrichment fold	P value	BH FDR
	Cluster_1	CYTOPLASMIC_PART	1183	106	28	VAPA,SLC25A22,OGT,FMR1,UGGT1,SYVN1,HADHB,TMED10,HIP1,CKAP5,AFG3L2,ABCB7,VDAC3,HSPD1,PC,PDIA3,CANX,COPB1,SLC25A3,AP3B2,DHCR24,SLC25A4,ERLIN2,SACM1L,EIF4A1,STT3A,TCP1,ACLY	2.89204	1.74795e-07	4.07273e-05
	Cluster_1	CYTOPLASM	1802	106	35	XPO1,LDHB,VAPA,SLC25A22,OGT,FMR1,UGGT1,SYVN1,HADHB,DDX3X,CSE1L,TMED10,HIP1,CKAP5,AFG3L2,ABCB7,VDAC3,HSPD1,PC,PDIA3,CANX,BZW1,COPB1,SLC25A3,AP3B2,DHCR24,SYMPK,SLC25A4,ERLIN2,SACM1L,EIF4A1,FHOD1,STT3A,TCP1,ACLY	2.37325	5.37041e-07	6.25653e-05
	Cluster_1	INTRACELLULAR_ORGANELLE_PART	1046	106	21	XPO1,IQGAP1,SLC25A22,FMR1,HNRNPU,HADHB,TMED10,CKAP5,ABCB7,VDAC3,HSPD1,COPB1,SLC25A3,AP3B2,SYMPK,ERLIN2,IPO7,TBCD,STT3A,MSH2,PNO1	2.45312	9.64284e-05	0.00593011
	Cluster_1	ORGANELLE_PART	1050	106	21	XPO1,IQGAP1,SLC25A22,FMR1,HNRNPU,HADHB,TMED10,CKAP5,ABCB7,VDAC3,HSPD1,COPB1,SLC25A3,AP3B2,SYMPK,ERLIN2,IPO7,TBCD,STT3A,MSH2,PNO1	2.44377	0.000101804	0.00593011
	Cluster_1	ENVELOPE	155	106	7	XPO1,SLC25A22,HADHB,ABCB7,VDAC3,SLC25A3,IPO7	5.5182	0.000277814	0.0107884
	Cluster_1	ORGANELLE_ENVELOPE	155	106	7	XPO1,SLC25A22,HADHB,ABCB7,VDAC3,SLC25A3,IPO7	5.5182	0.000277814	0.0107884
	Cluster_1	ORGANELLE_MEMBRANE	271	106	9	SLC25A22,TMED10,ABCB7,VDAC3,COPB1,SLC25A3,ERLIN2,IPO7,STT3A	4.05793	0.000376336	0.0125266
	Cluster_1	MITOCHONDRIAL_ENVELOPE	90	106	5	SLC25A22,HADHB,ABCB7,VDAC3,SLC25A3	6.78826	0.000845509	0.0244128
	Cluster_1	MITOCHONDRION	308	106	9	SLC25A22,HADHB,AFG3L2,ABCB7,VDAC3,HSPD1,PC,SLC25A3,SLC25A4	3.57045	0.000942984	0.0244128
	Cluster_1	MITOCHONDRIAL_MEMBRANE	79	106	4	SLC25A22,ABCB7,VDAC3,SLC25A3	6.18677	0.00397853	0.0926998
	Cluster_1	MITOCHONDRIAL_PART	134	106	5	SLC25A22,HADHB,ABCB7,VDAC3,SLC25A3	4.55928	0.004841	0.0973054
	Cluster_1	ENDOPLASMIC_RETICULUM	259	106	7	UGGT1,SYVN1,PDIA3,CANX,DHCR24,ERLIN2,STT3A	3.3024	0.00535578	0.0973054
	Cluster_1	ENDOMEMBRANE_SYSTEM	196	106	6	XPO1,TMED10,COPB1,ERLIN2,IPO7,STT3A	3.74047	0.00542906	0.0973054
	Cluster_1	VESICLE	98	106	4	VAPA,TMED10,COPB1,AP3B2	4.98729	0.00850128	0.141486
	Cluster_1	MITOCHONDRIAL_INNER_MEMBRANE	61	106	3	SLC25A22,ABCB7,SLC25A3	6.00928	0.0136016	0.184044
	Cluster_1	MICROSOME	23	106	2	TMED10,ATP2A2	10.6251	0.0150079	0.184044
	Cluster_1	ER_GOLGI_INTERMEDIATE_COMPARTMENT	23	106	2	UGGT1,TMED10	10.6251	0.0150079	0.184044
	Cluster_1	CYTOPLASMIC_VESICLE_MEMBRANE	23	106	2	TMED10,COPB1	10.6251	0.0150079	0.184044
	Cluster_1	CYTOPLASMIC_VESICLE_PART	23	106	2	TMED10,COPB1	10.6251	0.0150079	0.184044
	Cluster_1	VESICLE_MEMBRANE	25	106	2	TMED10,COPB1	9.77509	0.0176084	0.192227
	Cluster_1	VESICULAR_FRACTION	25	106	2	TMED10,ATP2A2	9.77509	0.0176084	0.192227
	Cluster_1	ORGANELLE_INNER_MEMBRANE	69	106	3	SLC25A22,ABCB7,SLC25A3	5.31255	0.0188956	0.192227
	Cluster_1	GOLGI_ASSOCIATED_VESICLE	26	106	2	COPB1,AP3B2	9.39913	0.0189751	0.192227
	Cluster_2	CYTOPLASM	1802	74	26	ATP5E,AP1G1,RAE1,PPP2R1A,TM9SF2,AARS,EXOSC2,G6PD,CFL1,PDCD6IP,STIP1,NUDT21,IDH2,VPS35,HSD17B4,HSPA9,FH,SHMT2,DNM1L,GARS,CCT7,HYOU1,COG4,CCT8,XPO7,SCP2	2.52536	3.43327e-06	0.000799953
	Cluster_2	MACROMOLECULAR_COMPLEX	829	74	15	ATP5E,INTS3,RAE1,SNRPA1,PPP2R1A,RBBP5,PTBP1,ATP6V1C1,ATP6V1A,HNRNPL,UBE2L3,COG4,PSMD13,PSMD11,XPO7	3.16695	5.68031e-05	0.00602245
	Cluster_2	PROTON_TRANSPORTING_TWO_SECTOR_ATPASE_COMPLEX	15	74	3	ATP5E,ATP6V1C1,ATP6V1A	35.0054	7.75423e-05	0.00602245
	Cluster_2	CYTOPLASMIC_PART	1183	74	17	ATP5E,AP1G1,PPP2R1A,TM9SF2,PDCD6IP,STIP1,NUDT21,IDH2,VPS35,HSD17B4,HSPA9,FH,SHMT2,DNM1L,HYOU1,COG4,SCP2	2.51518	0.000289103	0.0168403
	Cluster_2	PROTEIN_COMPLEX	706	74	12	ATP5E,INTS3,RAE1,PPP2R1A,RBBP5,ATP6V1C1,ATP6V1A,UBE2L3,COG4,PSMD13,PSMD11,XPO7	2.97496	0.000610082	0.0284298
	Cluster_2	HETEROGENEOUS_NUCLEAR_RIBONUCLEOPROTEIN_COMPLEX	12	74	2	PTBP1,HNRNPL	29.1712	0.00204815	0.0795363
	Cluster_2	NUCLEUS	1210	74	15	INTS3,RAE1,SND1,KHDRBS1,SNRPA1,RBBP5,PTBP1,EXOSC2,CFL1,PPP5C,STIP1,HNRNPL,NUDT21,HNRNPUL2,XPO7	2.16976	0.00377796	0.125752
	Cluster_3	CYTOPLASM	1802	73	30	RAB5B,CYC1,EIF5,NAA15,PDIA6,EDC4,NFKB1,RPN1,HADH,KPNB1,TXNL1,EIF4G2,LETM1,IPO5,KPNA1,COPE,TALDO1,SNX2,HCFC1,ATP5G1,ACAT2,SEC62,SEC63,EIF3E,SMG5,EIF2B1,UBL5,SDHA,GSK3B,PHB2	2.9538	1.01123e-08	2.35616e-06
	Cluster_3	PROTEIN_COMPLEX	706	73	16	NAP1L1,NAA15,RPN1,KPNB1,EIF4G2,ARPC1B,IPO5,KPNA1,POLA1,ATP5G1,EIF3E,EIF2B1,SDHA,PSMC6,GSK3B,PCNA	4.02096	1.46185e-06	0.000170305
	Cluster_3	MACROMOLECULAR_COMPLEX	829	73	17	NAP1L1,NAA15,RPN1,KPNB1,EIF4G2,ARPC1B,IPO5,KPNA1,POLA1,ATP5G1,EIF3E,SNRNP70,EIF2B1,SDHA,PSMC6,GSK3B,PCNA	3.63838	2.54499e-06	0.000197661
	Cluster_3	ENVELOPE	155	73	7	KPNB1,IPO5,KPNA1,POLA1,ATP5G1,SDHA,PHB2	8.01273	2.58075e-05	0.00120263
	Cluster_3	ORGANELLE_ENVELOPE	155	73	7	KPNB1,IPO5,KPNA1,POLA1,ATP5G1,SDHA,PHB2	8.01273	2.58075e-05	0.00120263
	Cluster_3	INTRACELLULAR_ORGANELLE_PART	1046	73	17	NAP1L1,NAA15,RPN1,KPNB1,ARHGEF2,ARPC1B,RPS19,IPO5,KPNA1,XRN2,COPE,POLA1,ATP5G1,SNRNP70,SDHA,PHB2,PCNA	2.88357	5.36944e-05	0.00187513
	Cluster_3	ORGANELLE_PART	1050	73	17	NAP1L1,NAA15,RPN1,KPNB1,ARHGEF2,ARPC1B,RPS19,IPO5,KPNA1,XRN2,COPE,POLA1,ATP5G1,SNRNP70,SDHA,PHB2,PCNA	2.87259	5.63343e-05	0.00187513
	Cluster_3	NUCLEUS	1210	73	18	NAP1L1,NAA15,EDC4,NFKB1,DDX17,SUPT5H,KPNB1,RPS19,IPO5,KPNA1,XRN2,POLA1,HCFC1,SNRNP70,SMG5,PSMC6,GSK3B,PHB2	2.63938	9.7958e-05	0.00285303
	Cluster_3	ORGANELLE_MEMBRANE	271	73	8	RPN1,KPNB1,IPO5,KPNA1,COPE,ATP5G1,SDHA,PHB2	5.23763	0.000137284	0.00355413
	Cluster_3	NUCLEAR_ENVELOPE	65	73	4	KPNB1,IPO5,KPNA1,POLA1	10.9184	0.000484954	0.0107724
	Cluster_3	NUCLEAR_PORE	28	73	3	KPNB1,IPO5,KPNA1	19.0098	0.00050857	0.0107724
	Cluster_3	PORE_COMPLEX	31	73	3	KPNB1,IPO5,KPNA1	17.1701	0.000689403	0.0133859
	Cluster_3	CYTOPLASMIC_PART	1183	73	16	RAB5B,CYC1,PDIA6,RPN1,HADH,EIF4G2,LETM1,COPE,ATP5G1,SEC62,SEC63,EIF3E,EIF2B1,SDHA,GSK3B,PHB2	2.39966	0.000751563	0.0134703
	Cluster_3	ENDOMEMBRANE_SYSTEM	196	73	6	RPN1,KPNB1,IPO5,KPNA1,COPE,POLA1	5.43137	0.000816128	0.0135827
	Cluster_3	NUCLEAR_MEMBRANE_PART	39	73	3	KPNB1,IPO5,KPNA1	13.6481	0.00135713	0.0210808
	Cluster_3	NUCLEAR_PART	508	73	9	NAP1L1,NAA15,KPNB1,RPS19,IPO5,KPNA1,XRN2,POLA1,SNRNP70	3.14335	0.00212949	0.030037
	Cluster_3	NUCLEAR_MEMBRANE	46	73	3	KPNB1,IPO5,KPNA1	11.5712	0.00219154	0.030037
	Cluster_3	REPLICATION_FORK	15	73	2	POLA1,PCNA	23.6566	0.00313748	0.0406129
	Cluster_3	MITOCHONDRIAL_INNER_MEMBRANE	61	73	3	ATP5G1,SDHA,PHB2	8.7258	0.00489196	0.0599909
	Cluster_3	ORGANELLE_INNER_MEMBRANE	69	73	3	ATP5G1,SDHA,PHB2	7.71412	0.00689697	0.0803497
	Cluster_3	MITOCHONDRION	308	73	6	CYC1,HADH,LETM1,ATP5G1,SDHA,PHB2	3.45632	0.00772026	0.0856581
	Cluster_3	MITOCHONDRIAL_MEMBRANE	79	73	3	ATP5G1,SDHA,PHB2	6.73765	0.0100016	0.105926
	Cluster_3	MITOCHONDRIAL_ENVELOPE	90	73	3	ATP5G1,SDHA,PHB2	5.91416	0.0142205	0.14406
	Cluster_3	CHROMOSOME	102	73	3	NCAPD2,POLA1,PCNA	5.21837	0.0198148	0.192369
	Cluster_4	SPLICEOSOME	49	68	4	SNRPB2,SF3A2,SF3A1,PPIH	15.5486	0.000123231	0.0264887
	Cluster_4	PROTEASOME_COMPLEX	23	68	3	PSMD8,PSME3,PSMD14	24.844	0.00022737	0.0264887
	Cluster_4	CONDENSED_CHROMOSOME	31	68	3	CHMP1A,HMGB1,HMGB2	18.4326	0.000560016	0.0434047
	Cluster_4	EUKARYOTIC_TRANSLATION_INITIATION_FACTOR_3_COMPLEX	8	68	2	COPS5,EIF3H	47.6176	0.000745146	0.0434047
	Cluster_4	MACROMOLECULAR_COMPLEX	829	68	12	COPS5,PSMD8,PSME3,SNRPB2,RPA1,EIF3H,ARPC2,EEF1A1,SF3A2,SF3A1,PPIH,PSMD14	2.75711	0.00114474	0.0533447
	Cluster_4	NUCLEAR_CHROMOSOME	44	68	3	CHMP1A,HMGB2,RPA1	12.9866	0.00157158	0.0610296
	Cluster_4	CHROMOSOME	102	68	4	CHMP1A,HMGB1,HMGB2,RPA1	7.46943	0.00200673	0.0667953
	Cluster_4	SMALL_NUCLEAR_RIBONUCLEOPROTEIN_COMPLEX	21	68	2	SNRPB2,SF3A2	18.1401	0.00534777	0.149726
	Cluster_4	RIBONUCLEOPROTEIN_COMPLEX	137	68	4	SNRPB2,SF3A2,SF3A1,PPIH	5.56119	0.00578339	0.149726
	Cluster_5	CYTOPLASM	1802	63	21	PTGES2,NARS,RAB1B,PRDX3,PDIA4,COPB2,NPEPPS,POR,EIF4G1,MAGT1,COPG2,RARS,LRPPRC,ECHS1,ABCD3,P4HB,IMMT,EPRS,STAT3,CPT1A,PSMC5	2.39586	7.16505e-05	0.0145366
	Cluster_5	CYTOPLASMIC_PART	1183	63	16	PTGES2,RAB1B,PRDX3,PDIA4,COPB2,NPEPPS,POR,EIF4G1,MAGT1,COPG2,LRPPRC,ECHS1,ABCD3,P4HB,IMMT,CPT1A	2.78056	0.000124777	0.0145366
	Cluster_5	VESICLE_COAT	15	63	2	COPB2,COPG2	27.4116	0.00234725	0.103848
	Cluster_5	COATED_VESICLE_MEMBRANE	15	63	2	COPB2,COPG2	27.4116	0.00234725	0.103848
	Cluster_5	COATED_MEMBRANE	16	63	2	COPB2,COPG2	25.6984	0.00267419	0.103848
	Cluster_5	MEMBRANE_COAT	16	63	2	COPB2,COPG2	25.6984	0.00267419	0.103848
	Cluster_5	PROTEASOME_COMPLEX	23	63	2	PSMD2,PSMC5	17.8772	0.00551601	0.142803
	Cluster_5	CYTOPLASMIC_VESICLE_MEMBRANE	23	63	2	COPB2,COPG2	17.8772	0.00551601	0.142803
	Cluster_5	CYTOPLASMIC_VESICLE_PART	23	63	2	COPB2,COPG2	17.8772	0.00551601	0.142803
	Cluster_5	VESICLE_MEMBRANE	25	63	2	COPB2,COPG2	16.447	0.0065	0.148691
	Cluster_5	GOLGI_ASSOCIATED_VESICLE	26	63	2	COPB2,COPG2	15.8144	0.00701973	0.148691
	Cluster_5	ORGANELLE_MEMBRANE	271	63	5	COPB2,MAGT1,COPG2,ABCD3,IMMT	3.79312	0.0101187	0.196472
	Cluster_6	CYTOPLASM	1802	47	26	ACADSB,GLUD1,COPS3,CTNNB1,GOT2,PRKAR2A,GBAS,PLIN3,IDH1,ALDH4A1,AP3B1,STX5,YARS,ALDH5A1,ATP1A3,AK3,CLIC1,ATP1A2,EIF4A3,NME1,NIPSNAP1,HSPA4L,ABAT,RDH14,COG2,MDH1	3.9761	2.9345e-11	6.83739e-09
	Cluster_6	CYTOPLASMIC_PART	1183	47	18	ACADSB,GLUD1,CTNNB1,GOT2,GBAS,PLIN3,IDH1,ALDH4A1,AP3B1,STX5,ALDH5A1,ATP1A3,AK3,NIPSNAP1,ABAT,RDH14,COG2,MDH1	4.19302	6.02835e-08	7.02303e-06
	Cluster_6	MITOCHONDRION	308	47	9	ACADSB,GLUD1,GOT2,GBAS,ALDH4A1,ALDH5A1,AK3,NIPSNAP1,ABAT	8.0525	1.33211e-06	0.00010346
	Cluster_6	GOLGI_APPARATUS	193	47	5	PLIN3,AP3B1,STX5,ATP1A3,COG2	7.13923	0.000643964	0.0375109
	Cluster_6	CELL_FRACTION	366	47	6	PRKAR2A,GBAS,YARS,ALDH5A1,ATP1A1,CLIC1	4.51761	0.00197225	0.0919068
	All candidates	CYTOPLASM	1802	502	176	LDHB,NAA15,CTNNB1,RAE1,OGT,YARS,OPA1,ST13,NME1,SURF4,ABAT,ACADSB,PABPC4,HADHB,ALDH4A1,FH,GARS,VDAC3,LASP1,PDIA3,PDIA6,PDIA4,COPB2,COPB1,STX5,SYMPK,ACO1,EXOSC2,ERLIN2,CLIC1,FLNA,EIF4A3,EIF4A2,EIF4A1,HSD17B4,SHMT2,ACLY,ETF1,CPT1A,SDHA,GSK3B,HSPA4L,XPO1,AP1G1,EIF5,VCL,PRKAR2A,RPN1,HADH,ACTN4,FMR1,COPG2,PDCD6IP,UGGT1,LRPPRC,HMGB2,GLUD1,STIP1,HNRNPK,DDX3X,SMG5,ABCB7,HSPD1,XPO7,PC,PTGES2,CYC1,EDC4,PRDX…	2.51994	2.12446e-34	4.95e-32
	All candidates	CYTOPLASMIC_PART	1183	502	115	CTNNB1,OGT,OPA1,SURF4,ABAT,ACADSB,HADHB,ALDH4A1,FH,VDAC3,LASP1,PDIA3,PDIA6,PDIA4,COPB2,COPB1,STX5,ACO1,ERLIN2,EIF4A2,EIF4A1,HSD17B4,SHMT2,ACLY,CPT1A,SDHA,GSK3B,AP1G1,VCL,RPN1,HADH,ACTN4,FMR1,COPG2,PDCD6IP,UGGT1,LRPPRC,HMGB2,GLUD1,STIP1,ABCB7,HSPD1,PC,PTGES2,CYC1,PRDX3,PPP2R1A,MAN1A1,ATP5G1,SEC62,SEC63,VPS35,HSPA9,HSP90B1,RDH14,VAPA,RAB1B,GOT2,LETM1,MDH1,IDH2,TMED10,IDH1,HIP1,AFG3L2,HYOU1,NIPSNAP1…	2.50811	3.57926e-21	4.16984e-19
	All candidates	MACROMOLECULAR_COMPLEX	829	502	80	NAA15,MED23,INTS3,CTNNB1,RAE1,PTBP1,ABAT,UBE2L3,PCNA,NAP1L1,STX5,EIF4A2,EIF4A1,CAND1,POLA1,SF3B3,ACLY,SF3A2,SF3A1,SDHA,GSK3B,VCL,RPN1,SNRPA1,ACTN4,FMR1,HNRNPU,ARPC1B,SNRPB2,HNRNPL,HNRNPM,HNRNPK,ARPC2,HNRNPC,HSPD1,XPO7,PRDX3,PPP2R1A,ATP6V1A,IPO7,IPO5,PPP2R2A,ATP5G1,ATP1B1,CAPZB,ATP5E,COPS5,RBBP5,SF1,ATP6V1C1,STT3A,SNRNP70,RRBP1,ATP1A1,EIF2B1,COG4,PSMD14,PSMD13,PSMD11,COG2,CISD2,SNRPC,EIF3H,EIF3E,E…	2.48982	1.78122e-14	1.38341e-12
	All candidates	PROTEIN_COMPLEX	706	502	63	NAA15,MED23,INTS3,CTNNB1,RAE1,ABAT,UBE2L3,PCNA,NAP1L1,STX5,EIF4A2,EIF4A1,CAND1,POLA1,ACLY,SDHA,GSK3B,VCL,RPN1,ACTN4,ARPC1B,ARPC2,HSPD1,XPO7,PRDX3,PPP2R1A,ATP6V1A,IPO7,IPO5,PPP2R2A,ATP5G1,ATP1B1,CAPZB,ATP5E,COPS5,RBBP5,ATP6V1C1,STT3A,ATP1A1,EIF2B1,COG4,PSMD14,PSMD13,PSMD11,COG2,CISD2,EIF3H,EIF3E,EEF1A1,CKAP5,PSMC6,PSMC5,PSMD2,KPNB1,PSMD8,EIF4G1,EIF4G2,MAGT1,PSME2,PSME3,KPNA1,RPA1,MSH2	2.30234	5.41621e-10	3.15494e-08
	All candidates	MITOCHONDRION	308	502	37	OPA1,ABAT,ACADSB,HADHB,ALDH4A1,FH,VDAC3,SHMT2,CPT1A,SDHA,HADH,LRPPRC,GLUD1,ABCB7,HSPD1,PC,PTGES2,CYC1,ATP5G1,HSPA9,GOT2,LETM1,IDH2,AFG3L2,NIPSNAP1,ATP5E,GBAS,SLC25A3,SLC25A4,IMMT,SLC25A22,KARS,FIS1,AK3,ALDH5A1,ECHS1,PHB2	3.09945	8.59502e-10	4.00528e-08
	All candidates	INTRACELLULAR_ORGANELLE_PART	1046	502	81	NAA15,MED23,INTS3,RAE1,OPA1,PTBP1,RPS19,HADHB,ALDH4A1,VDAC3,LASP1,PCNA,NAP1L1,PDIA4,COPB2,COPB1,SYMPK,ARHGEF2,ERLIN2,POLA1,SF3B3,UPF1,SF3A2,SF3A1,SDHA,XPO1,IQGAP1,RPN1,SNRPA1,FMR1,HNRNPU,ARPC1B,COPG2,XRN2,LRPPRC,HMGB2,SNRPB2,HNRNPL,HNRNPM,HNRNPK,ARPC2,HNRNPC,ABCB7,HSPD1,XPO7,IPO7,TBCD,IPO5,ATP5G1,PNO1,HSP90B1,CAPZB,TMED10,ATP5E,AP3B2,SLC25A3,RBBP5,SF1,CHMP1A,STT3A,ABCD3,SNRNP70,IMMT,COG4,COG2,SLC…	1.99796	1.48096e-09	5.3445e-08
	All candidates	ORGANELLE_PART	1050	502	81	NAA15,MED23,INTS3,RAE1,OPA1,PTBP1,RPS19,HADHB,ALDH4A1,VDAC3,LASP1,PCNA,NAP1L1,PDIA4,COPB2,COPB1,SYMPK,ARHGEF2,ERLIN2,POLA1,SF3B3,UPF1,SF3A2,SF3A1,SDHA,XPO1,IQGAP1,RPN1,SNRPA1,FMR1,HNRNPU,ARPC1B,COPG2,XRN2,LRPPRC,HMGB2,SNRPB2,HNRNPL,HNRNPM,HNRNPK,ARPC2,HNRNPC,ABCB7,HSPD1,XPO7,IPO7,TBCD,IPO5,ATP5G1,PNO1,HSP90B1,CAPZB,TMED10,ATP5E,AP3B2,SLC25A3,RBBP5,SF1,CHMP1A,STT3A,ABCD3,SNRNP70,IMMT,COG4,COG2,SLC…	1.99035	1.60564e-09	5.3445e-08
	All candidates	NUCLEUS	1210	502	87	NAA15,SYNCRIP,MED23,INTS3,CTNNB1,RAE1,OGT,STAG2,PTBP1,RPS19,NME1,NAP1L1,SYMPK,EXOSC2,CLIC1,FLNA,CAND1,POLA1,SF3B3,TRIM28,SF3A2,SF3A1,HNRNPUL2,GSK3B,HSPA4L,MMS19,XPO1,SND1,SNRPA1,ACTN4,FMR1,HNRNPU,XRN2,LRPPRC,HMGB1,HMGB2,SNRPB2,STIP1,HNRNPL,HNRNPM,HNRNPK,DDX3X,HNRNPC,SMG5,HSPD1,XPO7,EDC4,DEK,IPO7,IPO5,FHOD1,PNO1,DDX17,SUPT5H,HNRNPAB,NFKB1,DHCR24,RBBP5,SF1,BLMH,CHMP1A,SNRNP70,ILF3,STAT3,SNRPC,PPP5C…	1.8551	1.11238e-08	3.23981e-07
	All candidates	PROTEASOME_COMPLEX	23	502	9	PSMD14,PSMD13,PSMD11,PSMC6,PSMC5,PSMD2,PSMD8,PSME2,PSME3	10.096	9.24352e-08	2.39304e-06
	All candidates	ORGANELLE_MEMBRANE	271	502	30	RAE1,OPA1,VDAC3,COPB2,COPB1,ERLIN2,SDHA,RPN1,COPG2,ABCB7,XPO7,IPO7,IPO5,ATP5G1,HSP90B1,TMED10,ATP5E,SLC25A3,STT3A,ABCD3,IMMT,COG2,SLC25A22,FIS1,KPNB1,MAGT1,KPNA1,MATR3,COPE,PHB2	2.85618	2.20631e-07	5.1407e-06
	All candidates	ENVELOPE	155	502	21	RAE1,OPA1,HADHB,VDAC3,POLA1,SDHA,XPO1,ABCB7,XPO7,IPO7,IPO5,ATP5G1,ATP5E,SLC25A3,IMMT,SLC25A22,FIS1,KPNB1,KPNA1,MATR3,PHB2	3.49559	5.61294e-07	1.08985e-05
	All candidates	ORGANELLE_ENVELOPE	155	502	21	RAE1,OPA1,HADHB,VDAC3,POLA1,SDHA,XPO1,ABCB7,XPO7,IPO7,IPO5,ATP5G1,ATP5E,SLC25A3,IMMT,SLC25A22,FIS1,KPNB1,KPNA1,MATR3,PHB2	3.49559	5.61294e-07	1.08985e-05
	All candidates	SPLICEOSOME	49	502	11	SF3B3,SF3A2,SF3A1,SNRPA1,SNRPB2,HNRNPM,HNRNPC,SF1,SNRNP70,SNRPC,PPIH	5.79202	2.03406e-06	3.64566e-05
	All candidates	NUCLEAR_PART	508	502	42	NAA15,MED23,INTS3,RAE1,PTBP1,RPS19,NAP1L1,SYMPK,POLA1,SF3B3,SF3A2,SF3A1,XPO1,SNRPA1,FMR1,HNRNPU,XRN2,LRPPRC,HMGB2,SNRPB2,HNRNPL,HNRNPM,HNRNPK,HNRNPC,HSPD1,XPO7,IPO7,IPO5,PNO1,RBBP5,SF1,CHMP1A,SNRNP70,SNRPC,NPM1,PPIH,KPNB1,KPNA1,MATR3,RPA1,NUDT21,MSH2	2.13314	3.2179e-06	5.3555e-05
	All candidates	ENDOMEMBRANE_SYSTEM	196	502	22	RAE1,COPB2,COPB1,ERLIN2,POLA1,XPO1,RPN1,COPG2,XPO7,IPO7,IPO5,HSP90B1,TMED10,CHMP1A,STT3A,COG2,FIS1,KPNB1,MAGT1,KPNA1,MATR3,COPE	2.89601	7.35782e-06	0.000114292
	All candidates	RIBONUCLEOPROTEIN_COMPLEX	137	502	17	PTBP1,SF3B3,SF3A2,SF3A1,SNRPA1,FMR1,HNRNPU,SNRPB2,HNRNPL,HNRNPM,HNRNPK,HNRNPC,SF1,SNRNP70,RRBP1,SNRPC,PPIH	3.20156	2.18441e-05	0.000318105
	All candidates	GOLGI_APPARATUS	193	502	20	COPB2,COPB1,STX5,ACO1,AP1G1,COPG2,STIP1,RAB1B,TMED10,HIP1,AP3B2,AP3B1,PLIN3,ATP1A3,COG4,COG2,FIS1,SACM1L,COPE,DNM1L	2.67366	6.03976e-05	0.000827803
	All candidates	SOLUBLE_FRACTION	111	502	14	YARS,GARS,CLIC1,FMR1,WARS,IPO7,ASNS,ANXA2,AARS,RARS,EPRS,NARS,KARS,ALDH5A1	3.25415	9.59969e-05	0.00124263
	All candidates	MITOCHONDRIAL_ENVELOPE	90	502	12	OPA1,HADHB,VDAC3,SDHA,ABCB7,ATP5G1,ATP5E,SLC25A3,IMMT,SLC25A22,FIS1,PHB2	3.44011	0.000176029	0.00215867
	All candidates	ER_GOLGI_INTERMEDIATE_COMPARTMENT	23	502	6	SURF4,PDIA6,UGGT1,MAN1A1,TMED10,P4HB	6.73064	0.000189051	0.00220244
	All candidates	MITOCHONDRIAL_MEMBRANE	79	502	11	OPA1,VDAC3,SDHA,ABCB7,ATP5G1,ATP5E,SLC25A3,IMMT,SLC25A22,FIS1,PHB2	3.59252	0.000220868	0.00245058
	All candidates	ORGANELLE_INNER_MEMBRANE	69	502	10	OPA1,SDHA,ABCB7,ATP5G1,ATP5E,SLC25A3,IMMT,SLC25A22,MATR3,PHB2	3.73925	0.000304262	0.00322241
	All candidates	ENDOPLASMIC_RETICULUM	259	502	22	PDIA3,PDIA6,PDIA4,ACO1,ERLIN2,RPN1,UGGT1,MAN1A1,SEC62,SEC63,HSP90B1,RDH14,HYOU1,CANX,DHCR24,STT3A,ATP1A3,POR,SYVN1,P4HB,MAGT1,DNM1L	2.19157	0.000509838	0.00513219
	All candidates	MITOCHONDRIAL_INNER_MEMBRANE	61	502	9	OPA1,SDHA,ABCB7,ATP5G1,ATP5E,SLC25A3,IMMT,SLC25A22,PHB2	3.80667	0.000528638	0.00513219
	All candidates	NUCLEAR_PORE	28	502	6	RAE1,XPO7,IPO7,IPO5,KPNB1,KPNA1	5.52874	0.00059838	0.0055769
	All candidates	NUCLEAR_MEMBRANE_PART	39	502	7	RAE1,XPO7,IPO7,IPO5,KPNB1,KPNA1,MATR3	4.63091	0.000659046	0.00590606
	All candidates	NUCLEAR_ENVELOPE	65	502	9	RAE1,POLA1,XPO1,XPO7,IPO7,IPO5,KPNB1,KPNA1,MATR3	3.57242	0.000849792	0.0071644
	All candidates	HETEROGENEOUS_NUCLEAR_RIBONUCLEOPROTEIN_COMPLEX	12	502	4	PTBP1,HNRNPU,HNRNPL,HNRNPK	8.60027	0.000860958	0.0071644
	All candidates	SMALL_NUCLEAR_RIBONUCLEOPROTEIN_COMPLEX	21	502	5	SF3B3,SF3A2,SNRPA1,SNRPB2,SNRPC	6.14305	0.00104156	0.00823028
	All candidates	PORE_COMPLEX	31	502	6	RAE1,XPO7,IPO7,IPO5,KPNB1,KPNA1	4.9937	0.00105969	0.00823028
	All candidates	COATED_VESICLE	43	502	7	COPB2,COPB1,AP1G1,COPG2,AP3B2,RAB35,COPE	4.20013	0.00120805	0.00907985
	All candidates	CYTOPLASMIC_VESICLE_MEMBRANE	23	502	5	COPB2,COPB1,COPG2,TMED10,COPE	5.60887	0.00161552	0.0114066
	All candidates	CYTOPLASMIC_VESICLE_PART	23	502	5	COPB2,COPB1,COPG2,TMED10,COPE	5.60887	0.00161552	0.0114066
	All candidates	NUCLEAR_MEMBRANE	46	502	7	RAE1,XPO7,IPO7,IPO5,KPNB1,KPNA1,MATR3	3.92621	0.00181565	0.0124426
	All candidates	MITOCHONDRIAL_PART	134	502	13	OPA1,HADHB,ALDH4A1,VDAC3,SDHA,ABCB7,ATP5G1,ATP5E,SLC25A3,IMMT,SLC25A22,FIS1,PHB2	2.50306	0.00209329	0.0132692
	All candidates	VESICLE_COAT	15	502	4	COPB2,COPB1,COPG2,COPE	6.88021	0.00216408	0.0132692
	All candidates	COATED_VESICLE_MEMBRANE	15	502	4	COPB2,COPB1,COPG2,COPE	6.88021	0.00216408	0.0132692
	All candidates	PROTON_TRANSPORTING_TWO_SECTOR_ATPASE_COMPLEX	15	502	4	ATP6V1A,ATP5G1,ATP5E,ATP6V1C1	6.88021	0.00216408	0.0132692
	All candidates	VESICLE_MEMBRANE	25	502	5	COPB2,COPB1,COPG2,TMED10,COPE	5.16016	0.00239298	0.0142965
	All candidates	GOLGI_APPARATUS_PART	90	502	10	COPB2,COPB1,COPG2,TMED10,AP3B2,COG4,COG2,FIS1,COPE,DNM1L	2.86676	0.00248281	0.0144624
	All candidates	COATED_MEMBRANE	16	502	4	COPB2,COPB1,COPG2,COPE	6.4502	0.00279793	0.015179
	All candidates	MEMBRANE_COAT	16	502	4	COPB2,COPB1,COPG2,COPE	6.4502	0.00279793	0.015179
	All candidates	EUKARYOTIC_TRANSLATION_INITIATION_FACTOR_3_COMPLEX	8	502	3	COPS5,EIF3H,EIF3E	9.6753	0.00280127	0.015179
	All candidates	GOLGI_ASSOCIATED_VESICLE	26	502	5	COPB2,COPB1,COPG2,AP3B2,COPE	4.96169	0.00286974	0.0151966
	All candidates	CELL_FRACTION	366	502	26	YARS,GARS,CLIC1,PRKAR2A,FMR1,WARS,MAN1A1,IPO7,ASNS,ANXA2,HSP90B1,AARS,RARS,TMED10,HIP1,EPRS,ATP2A2,NARS,RAB5B,GBAS,ATP1A1,EIF2B1,ABCC1,SLC16A1,KARS,ALDH5A1	1.83284	0.00339437	0.0175753
	All candidates	OLIGOSACCHARYL_TRANSFERASE_COMPLEX	10	502	3	RPN1,STT3A,MAGT1	7.74024	0.00566438	0.0286913
	All candidates	CONDENSED_CHROMOSOME	31	502	5	NCAPD2,LRPPRC,HMGB1,HMGB2,CHMP1A	4.16142	0.0063233	0.0313474
