# Supplementary material for: A PPIX-binding probe facilitates discovery of PPIX-induced cell death modulation by peroxiredoxin
Source: Commun Biol. 2023 Jun 24;6:673. doi: 10.1038/s42003-023-05024-5 (PMC10290680; doi:10.1038/s42003-023-05024-5)
Supplement: Supplementary file 8 — Supplementary Data 6 [file 42003_2023_5024_MOESM8_ESM.xlsx]

## Sheet: Table_1
	SAINT analysis for identifying PPIX interaction candidates in two cell lines.
	Interaction candidates were detected using the SAINTexpress software (Choi et al., Nature Methods, 2010; Teo et al., J proteomics, 2013) with default paramters. Proteins with the reported Bayesian false discovery rate (FDR) less than 1% were considered as interaction candidates. Listed are gene names, protein accession #, protein description, spectral counts (SC) for each samples, the SAINT analy…
	Gene name	Protein accession	Description	Spectral counts (SC) for each sample						SAINT analysis					PPIX interaction candidates?
				Hei_Blank	Hei_Cntrl	Hei_PP-B	Mel_Blank	Mel_Cntrl	Mel_PP-B	preySC	ctrlSC	SaintScore	FoldChange	FDR
	Eno1	sp|P17182|ENOA_MOUSE	Alpha-enolase OS=Mus musculus GN=Eno1 PE=1 SV=3	0	0	39	0	0	17	39|17	0|0|0|0	1	280	0	yes
	Pkm	sp|P52480|KPYM_MOUSE	Pyruvate kinase PKM OS=Mus musculus GN=Pkm PE=1 SV=4	0	0	51	0	0	5	51|5	0|0|0|0	1	280	0	yes
	Hsp90aa1	sp|P07901|HS90A_MOUSE	Heat shock protein HSP 90-alpha OS=Mus musculus GN=Hsp90aa1 PE=1 SV=4	0	0	30	0	0	24	30|24	0|0|0|0	1	270	0	yes
	Rpsa	sp|P14206|RSSA_MOUSE	40S ribosomal protein SA OS=Mus musculus GN=Rpsa PE=1 SV=4	0	0	22	0	0	19	22|19	0|0|0|0	1	205	0	yes
	Hspd1	sp|P63038|CH60_MOUSE	60 kDa heat shock protein, mitochondrial OS=Mus musculus GN=Hspd1 PE=1 SV=1	0	0	8	0	0	28	8|28	0|0|0|0	1	180	0	yes
	Cand1	sp|Q6ZQ38|CAND1_MOUSE	Cullin-associated NEDD8-dissociated protein 1 OS=Mus musculus GN=Cand1 PE=2 SV=2	0	0	4	0	0	30	4|30	0|0|0|0	1	170	0	yes
	Phb2	sp|O35129|PHB2_MOUSE	Prohibitin-2 OS=Mus musculus GN=Phb2 PE=1 SV=1	0	0	23	0	0	10	23|10	0|0|0|0	1	165	0	yes
	Cltc	sp|Q68FD5|CLH1_MOUSE	Clathrin heavy chain 1 OS=Mus musculus GN=Cltc PE=1 SV=3	0	0	17	0	0	13	17|13	0|0|0|0	1	150	0	yes
	Fasn	sp|P19096|FAS_MOUSE	Fatty acid synthase OS=Mus musculus GN=Fasn PE=1 SV=2	0	0	24	0	0	2	24|2	0|0|0|0	1	130	0	yes
	Cct8	sp|P42932|TCPQ_MOUSE	T-complex protein 1 subunit theta OS=Mus musculus GN=Cct8 PE=1 SV=3	0	0	19	0	0	7	19|7	0|0|0|0	1	130	0	yes
	Eef2	sp|P58252|EF2_MOUSE	Elongation factor 2 OS=Mus musculus GN=Eef2 PE=1 SV=2	0	0	6	0	0	20	6|20	0|0|0|0	1	130	0	yes
	Atp1a1	sp|Q8VDN2|AT1A1_MOUSE	Sodium/potassium-transporting ATPase subunit alpha-1 OS=Mus musculus GN=Atp1a1 PE=1 SV=1	0	0	11	0	0	15	11|15	0|0|0|0	1	130	0	yes
	Xpo1	sp|Q6P5F9|XPO1_MOUSE	Exportin-1 OS=Mus musculus GN=Xpo1 PE=1 SV=1	0	0	0	0	0	25	0|25	0|0|0|0	0.5	125	0	yes
	Arf3	sp|P61205|ARF3_MOUSE	ADP-ribosylation factor 3 OS=Mus musculus GN=Arf3 PE=2 SV=2	0	0	12	0	0	12	12|12	0|0|0|0	1	120	0	yes
	Hspa9	sp|P38647|GRP75_MOUSE	Stress-70 protein, mitochondrial OS=Mus musculus GN=Hspa9 PE=1 SV=3	0	0	0	0	0	23	0|23	0|0|0|0	0.5	115	0	yes
	Cse1l	sp|Q9ERK4|XPO2_MOUSE	Exportin-2 OS=Mus musculus GN=Cse1l PE=2 SV=1	0	0	5	0	0	17	5|17	0|0|0|0	1	110	0	yes
	Impdh2	sp|P24547|IMDH2_MOUSE	Inosine-5'-monophosphate dehydrogenase 2 OS=Mus musculus GN=Impdh2 PE=1 SV=2	0	0	0	0	0	21	0|21	0|0|0|0	0.5	105	0	yes
	Cct7	sp|P80313|TCPH_MOUSE	T-complex protein 1 subunit eta OS=Mus musculus GN=Cct7 PE=1 SV=1	0	0	12	0	0	9	12|9	0|0|0|0	1	105	0	yes
	Ipo5	sp|Q8BKC5|IPO5_MOUSE	Importin-5 OS=Mus musculus GN=Ipo5 PE=1 SV=3	0	0	0	0	0	21	0|21	0|0|0|0	0.5	105	0	yes
	Mybbp1a	sp|Q7TPV4|MBB1A_MOUSE	Myb-binding protein 1A OS=Mus musculus GN=Mybbp1a PE=1 SV=2	0	0	5	0	0	15	5|15	0|0|0|0	1	100	0	yes
	Aars	sp|Q8BGQ7|SYAC_MOUSE	Alanine--tRNA ligase, cytoplasmic OS=Mus musculus GN=Aars PE=1 SV=1	0	0	16	0	0	4	16|4	0|0|0|0	1	100	0	yes
	Pdia3	sp|P27773|PDIA3_MOUSE	Protein disulfide-isomerase A3 OS=Mus musculus GN=Pdia3 PE=1 SV=2	0	0	6	0	0	13	6|13	0|0|0|0	1	95	0	yes
	Cct3	sp|P80318|TCPG_MOUSE	T-complex protein 1 subunit gamma OS=Mus musculus GN=Cct3 PE=1 SV=1	0	0	15	0	0	4	15|4	0|0|0|0	1	95	0	yes
	Sdha	sp|Q8K2B3|SDHA_MOUSE	Succinate dehydrogenase [ubiquinone] flavoprotein subunit, mitochondrial OS=Mus musculus GN=Sdha PE=1 SV=1	0	0	10	0	0	9	10|9	0|0|0|0	1	95	0	yes
	Cct4	sp|P80315|TCPD_MOUSE	T-complex protein 1 subunit delta OS=Mus musculus GN=Cct4 PE=1 SV=3	0	0	13	0	0	4	13|4	0|0|0|0	1	85	0	yes
	Iqgap1	sp|Q9JKF1|IQGA1_MOUSE	Ras GTPase-activating-like protein IQGAP1 OS=Mus musculus GN=Iqgap1 PE=1 SV=2	0	0	7	0	0	9	7|9	0|0|0|0	1	80	0	yes
	Cad	sp|B2RQC6|PYR1_MOUSE	CAD protein OS=Mus musculus GN=Cad PE=2 SV=1	0	0	2	0	0	13	2|13	0|0|0|0	1	75	0	yes
	Kpnb1	sp|P70168|IMB1_MOUSE	Importin subunit beta-1 OS=Mus musculus GN=Kpnb1 PE=1 SV=2	0	0	3	0	0	12	3|12	0|0|0|0	1	75	0	yes
	Mthfd1	sp|Q922D8|C1TC_MOUSE	C-1-tetrahydrofolate synthase, cytoplasmic OS=Mus musculus GN=Mthfd1 PE=1 SV=4	0	0	3	0	0	12	3|12	0|0|0|0	1	75	0	yes
	Eef1g	sp|Q9D8N0|EF1G_MOUSE	Elongation factor 1-gamma OS=Mus musculus GN=Eef1g PE=1 SV=3	0	0	11	0	0	4	11|4	0|0|0|0	1	75	0	yes
	Gnai2	sp|P08752|GNAI2_MOUSE	Guanine nucleotide-binding protein G(i) subunit alpha-2 OS=Mus musculus GN=Gnai2 PE=1 SV=5	0	0	7	0	0	7	7|7	0|0|0|0	1	70	0	yes
	Pcna	sp|P17918|PCNA_MOUSE	Proliferating cell nuclear antigen OS=Mus musculus GN=Pcna PE=1 SV=2	0	0	7	0	0	7	7|7	0|0|0|0	1	70	0	yes
	Phb	sp|P67778|PHB_MOUSE	Prohibitin OS=Mus musculus GN=Phb PE=1 SV=1	0	0	9	0	0	5	9|5	0|0|0|0	1	70	0	yes
	Rpn1	sp|Q91YQ5|RPN1_MOUSE	Dolichyl-diphosphooligosaccharide--protein glycosyltransferase subunit 1 OS=Mus musculus GN=Rpn1 PE=1 SV=1	0	0	2	0	0	12	2|12	0|0|0|0	1	70	0	yes
	Gnb2l1	sp|P68040|GBLP_MOUSE	Guanine nucleotide-binding protein subunit beta-2-like 1 OS=Mus musculus GN=Gnb2l1 PE=1 SV=3	0	0	6	0	0	7	6|7	0|0|0|0	1	65	0	yes
	Gars	sp|Q9CZD3|SYG_MOUSE	Glycine--tRNA ligase OS=Mus musculus GN=Gars PE=1 SV=1	0	0	11	0	0	2	11|2	0|0|0|0	1	65	0	yes
	Tpi1	sp|P17751|TPIS_MOUSE	Triosephosphate isomerase OS=Mus musculus GN=Tpi1 PE=1 SV=4	0	0	2	0	0	10	2|10	0|0|0|0	1	60	0	yes
	Prdx1	sp|P35700|PRDX1_MOUSE	Peroxiredoxin-1 OS=Mus musculus GN=Prdx1 PE=1 SV=1	0	0	4	0	0	8	4|8	0|0|0|0	1	60	0	yes
	Arf4	sp|P61750|ARF4_MOUSE	ADP-ribosylation factor 4 OS=Mus musculus GN=Arf4 PE=1 SV=2	0	0	4	0	0	8	4|8	0|0|0|0	1	60	0	yes
	Arf5	sp|P84084|ARF5_MOUSE	ADP-ribosylation factor 5 OS=Mus musculus GN=Arf5 PE=1 SV=2	0	0	5	0	0	7	5|7	0|0|0|0	1	60	0	yes
	Cct6a	sp|P80317|TCPZ_MOUSE	T-complex protein 1 subunit zeta OS=Mus musculus GN=Cct6a PE=1 SV=3	0	0	9	0	0	2	9|2	0|0|0|0	1	55	0	yes
	Vat1	sp|Q62465|VAT1_MOUSE	Synaptic vesicle membrane protein VAT-1 homolog OS=Mus musculus GN=Vat1 PE=1 SV=3	0	0	7	0	0	4	7|4	0|0|0|0	1	55	0	yes
	Flna	sp|Q8BTM8|FLNA_MOUSE	Filamin-A OS=Mus musculus GN=Flna PE=1 SV=5	0	0	9	0	0	2	9|2	0|0|0|0	1	55	0	yes
	Pdia6	sp|Q922R8|PDIA6_MOUSE	Protein disulfide-isomerase A6 OS=Mus musculus GN=Pdia6 PE=1 SV=3	0	0	7	0	0	4	7|4	0|0|0|0	1	55	0	yes
	Atp5a1	sp|Q03265|ATPA_MOUSE	ATP synthase subunit alpha, mitochondrial OS=Mus musculus GN=Atp5a1 PE=1 SV=1	0	0	23	0	3	57	23|57	0|0|0|3	1	53.33	0	yes
	Gstp1	sp|P19157|GSTP1_MOUSE	Glutathione S-transferase P 1 OS=Mus musculus GN=Gstp1 PE=1 SV=2	0	0	6	0	0	4	6|4	0|0|0|0	1	50	0	yes
	Slc16a1	sp|P53986|MOT1_MOUSE	Monocarboxylate transporter 1 OS=Mus musculus GN=Slc16a1 PE=1 SV=1	0	0	2	0	0	8	2|8	0|0|0|0	1	50	0	yes
	Acly	sp|Q91V92|ACLY_MOUSE	ATP-citrate synthase OS=Mus musculus GN=Acly PE=1 SV=1	0	0	5	0	0	5	5|5	0|0|0|0	1	50	0	yes
	Psmc3	sp|O88685|PRS6A_MOUSE	26S protease regulatory subunit 6A OS=Mus musculus GN=Psmc3 PE=1 SV=2	0	0	4	0	0	4	4|4	0|0|0|0	1	40	0	yes
	Hsp90b1	sp|P08113|ENPL_MOUSE	Endoplasmin OS=Mus musculus GN=Hsp90b1 PE=1 SV=2	0	2	14	0	0	26	14|26	0|2|0|0	1	40	0	yes
	Stt3a	sp|P46978|STT3A_MOUSE	Dolichyl-diphosphooligosaccharide--protein glycosyltransferase subunit STT3A OS=Mus musculus GN=Stt3a PE=1 SV=1	0	0	2	0	0	6	2|6	0|0|0|0	1	40	0	yes
	Hnrnpk	sp|P61979|HNRPK_MOUSE	Heterogeneous nuclear ribonucleoprotein K OS=Mus musculus GN=Hnrnpk PE=1 SV=1	0	0	3	0	0	5	3|5	0|0|0|0	1	40	0	yes
	Cyc1	sp|Q9D0M3|CY1_MOUSE	Cytochrome c1, heme protein, mitochondrial OS=Mus musculus GN=Cyc1 PE=1 SV=1	0	0	4	0	0	4	4|4	0|0|0|0	1	40	0	yes
	Uba2	sp|Q9Z1F9|SAE2_MOUSE	SUMO-activating enzyme subunit 2 OS=Mus musculus GN=Uba2 PE=1 SV=1	0	0	5	0	0	3	5|3	0|0|0|0	1	40	0	yes
	Atp1a2	sp|Q6PIE5|AT1A2_MOUSE	Sodium/potassium-transporting ATPase subunit alpha-2 OS=Mus musculus GN=Atp1a2 PE=1 SV=1	0	0	4	0	0	3	4|3	0|0|0|0	1	35	0	yes
	Sf3b3	sp|Q921M3|SF3B3_MOUSE	Splicing factor 3B subunit 3 OS=Mus musculus GN=Sf3b3 PE=2 SV=1	0	0	4	0	0	3	4|3	0|0|0|0	1	35	0	yes
	Dync1h1	sp|Q9JHU4|DYHC1_MOUSE	Cytoplasmic dynein 1 heavy chain 1 OS=Mus musculus GN=Dync1h1 PE=1 SV=2	0	0	3	0	0	4	3|4	0|0|0|0	1	35	0	yes
	Psmc5	sp|P62196|PRS8_MOUSE	26S protease regulatory subunit 8 OS=Mus musculus GN=Psmc5 PE=1 SV=1	0	0	4	0	0	2	4|2	0|0|0|0	1	30	0	yes
	Asns	sp|Q61024|ASNS_MOUSE	Asparagine synthetase [glutamine-hydrolyzing] OS=Mus musculus GN=Asns PE=2 SV=3	0	0	3	0	0	3	3|3	0|0|0|0	1	30	0	yes
	Prdx2	sp|Q61171|PRDX2_MOUSE	Peroxiredoxin-2 OS=Mus musculus GN=Prdx2 PE=1 SV=3	0	0	2	0	0	4	2|4	0|0|0|0	1	30	0	yes
	Ldha	sp|P06151|LDHA_MOUSE	L-lactate dehydrogenase A chain OS=Mus musculus GN=Ldha PE=1 SV=3	2	0	17	0	0	11	17|11	2|0|0|0	1	28	0	yes
	Hspa5	sp|P20029|GRP78_MOUSE	78 kDa glucose-regulated protein OS=Mus musculus GN=Hspa5 PE=1 SV=3	0	0	9	2	0	19	9|19	0|0|2|0	1	28	0	yes
	Tcp1	sp|P11983|TCPA_MOUSE	T-complex protein 1 subunit alpha OS=Mus musculus GN=Tcp1 PE=1 SV=3	0	0	3	0	0	2	3|2	0|0|0|0	1	25	0	yes
	Ldhb	sp|P16125|LDHB_MOUSE	L-lactate dehydrogenase B chain OS=Mus musculus GN=Ldhb PE=1 SV=2	0	0	3	0	0	2	3|2	0|0|0|0	1	25	0	yes
	Cct5	sp|P80316|TCPE_MOUSE	T-complex protein 1 subunit epsilon OS=Mus musculus GN=Cct5 PE=1 SV=1	0	0	3	0	0	2	3|2	0|0|0|0	1	25	0	yes
	Gnai3	sp|Q9DC51|GNAI3_MOUSE	Guanine nucleotide-binding protein G(k) subunit alpha OS=Mus musculus GN=Gnai3 PE=1 SV=3	0	0	2	0	0	3	2|3	0|0|0|0	1	25	0	yes
	Hsp90ab1	sp|P11499|HS90B_MOUSE	Heat shock protein HSP 90-beta OS=Mus musculus GN=Hsp90ab1 PE=1 SV=3	3	7	57	0	0	60	57|60	3|7|0|0	1	23.4	0	yes
	Hspa8	sp|P63017|HSP7C_MOUSE	Heat shock cognate 71 kDa protein OS=Mus musculus GN=Hspa8 PE=1 SV=1	0	0	19	2	4	44	19|44	0|0|2|4	1	21	0	yes
	Rrm1	sp|P07742|RIR1_MOUSE	Ribonucleoside-diphosphate reductase large subunit OS=Mus musculus GN=Rrm1 PE=1 SV=2	0	0	2	0	0	2	2|2	0|0|0|0	1	20	0	yes
	Trim28	sp|Q62318|TIF1B_MOUSE	Transcription intermediary factor 1-beta OS=Mus musculus GN=Trim28 PE=1 SV=3	0	0	2	0	0	2	2|2	0|0|0|0	1	20	0	yes
	Slc7a5	sp|Q9Z127|LAT1_MOUSE	Large neutral amino acids transporter small subunit 1 OS=Mus musculus GN=Slc7a5 PE=1 SV=2	0	0	2	0	0	2	2|2	0|0|0|0	1	20	0	yes
	Slc25a4	sp|P48962|ADT1_MOUSE	ADP/ATP translocase 1 OS=Mus musculus GN=Slc25a4 PE=1 SV=4	0	0	7	2	0	12	7|12	0|0|2|0	1	19	0	yes
	Gm11214	tr|V9GX06|V9GX06_MOUSE	Uncharacterized protein (Fragment) OS=Mus musculus GN=Gm11214 PE=3 SV=1	0	0	4	0	2	14	4|14	0|0|0|2	1	18	0	yes
	Atp5b	sp|P56480|ATPB_MOUSE	ATP synthase subunit beta, mitochondrial OS=Mus musculus GN=Atp5b PE=1 SV=2	4	4	30	2	0	56	30|56	4|4|2|0	1	17.2	0	yes
	Ran	sp|P62827|RAN_MOUSE	GTP-binding nuclear protein Ran OS=Mus musculus GN=Ran PE=1 SV=3	0	0	5	2	0	11	5|11	0|0|2|0	1	16	0	yes
	Hist1h4a	sp|P62806|H4_MOUSE	Histone H4 OS=Mus musculus GN=Hist1h4a PE=1 SV=2	0	0	7	0	2	8	7|8	0|0|0|2	1	15	0	yes
	Eprs	sp|Q8CGC7|SYEP_MOUSE	Bifunctional glutamate/proline--tRNA ligase OS=Mus musculus GN=Eprs PE=1 SV=4	0	0	5	0	2	10	5|10	0|0|0|2	1	15	0	yes
	Eef1a1	sp|P10126|EF1A1_MOUSE	Elongation factor 1-alpha 1 OS=Mus musculus GN=Eef1a1 PE=1 SV=3	3	5	87	9	14	88	87|88	3|5|9|14	1	11.29	0	yes
	Slc25a5	sp|P51881|ADT2_MOUSE	ADP/ATP translocase 2 OS=Mus musculus GN=Slc25a5 PE=1 SV=3	0	0	3	2	0	7	3|7	0|0|2|0	1	10	0	yes
	Phgdh	sp|Q61753|SERA_MOUSE	D-3-phosphoglycerate dehydrogenase OS=Mus musculus GN=Phgdh PE=1 SV=3	6	5	25	4	0	46	25|46	6|5|4|0	1	9.47	0	yes
	Rps3	sp|P62908|RS3_MOUSE	40S ribosomal protein S3 OS=Mus musculus GN=Rps3 PE=1 SV=1	0	0	5	4	2	14	5|14	0|0|4|2	1	6.33	0	yes
	Eif4a1	sp|P60843|IF4A1_MOUSE	Eukaryotic initiation factor 4A-I OS=Mus musculus GN=Eif4a1 PE=1 SV=1	6	3	23	0	0	4	23|4	6|3|0|0	0.96	6	0	yes
	Gapdh	sp|P16858|G3P_MOUSE	Glyceraldehyde-3-phosphate dehydrogenase OS=Mus musculus GN=Gapdh PE=1 SV=2	5	3	13	5	4	32	13|32	5|3|5|4	1	5.29	0	yes
	Tubb5	sp|P99024|TBB5_MOUSE	Tubulin beta-5 chain OS=Mus musculus GN=Tubb5 PE=1 SV=1	12	13	52	13	17	89	52|89	12|13|13|17	1	5.13	0	yes
	Tubb2a	sp|Q7TMM9|TBB2A_MOUSE	Tubulin beta-2A chain OS=Mus musculus GN=Tubb2a PE=1 SV=1	7	10	43	10	14	61	43|61	7|10|10|14	1	5.07	0	yes
	Tubb2b	sp|Q9CWF2|TBB2B_MOUSE	Tubulin beta-2B chain OS=Mus musculus GN=Tubb2b PE=1 SV=1	7	10	43	10	14	60	43|60	7|10|10|14	1	5.02	0	yes
	Hnrnpu	sp|Q8VEK3|HNRPU_MOUSE	Heterogeneous nuclear ribonucleoprotein U OS=Mus musculus GN=Hnrnpu PE=1 SV=1	0	0	8	4	4	11	8|11	0|0|4|4	1	4.75	0	yes
	Tubb6	sp|Q922F4|TBB6_MOUSE	Tubulin beta-6 chain OS=Mus musculus GN=Tubb6 PE=1 SV=1	0	3	6	2	2	10	6|10	0|3|2|2	1	4.57	0	yes
	Tubb4b	sp|P68372|TBB4B_MOUSE	Tubulin beta-4B chain OS=Mus musculus GN=Tubb4b PE=1 SV=1	10	12	41	14	17	75	41|75	10|12|14|17	1	4.38	0	yes
	Hnrnpab	sp|Q99020|ROAA_MOUSE	Heterogeneous nuclear ribonucleoprotein A/B OS=Mus musculus GN=Hnrnpab PE=1 SV=1	0	0	2	4	0	3	2|3	0|0|4|0	0.99	2.5	0	yes
	Ifggb5	tr|Q62293|Q62293_MOUSE	Interferon-gamma-inducible GTPase Ifggb5 protein OS=Mus musculus GN=Ifggb5 PE=2 SV=1	0	0	20	0	0	0	20|0	0|0|0|0	0.5	100	0.02	no
	Gcn1l1	tr|E9PVA8|E9PVA8_MOUSE	Protein Gcn1l1 OS=Mus musculus GN=Gcn1l1 PE=4 SV=1	0	0	0	0	0	19	0|19	0|0|0|0	0.5	95	0.03	no
	Ugdh	sp|O70475|UGDH_MOUSE	UDP-glucose 6-dehydrogenase OS=Mus musculus GN=Ugdh PE=1 SV=1	0	0	18	0	0	0	18|0	0|0|0|0	0.5	90	0.03	no
	Gbp2	sp|Q9Z0E6|GBP2_MOUSE	Interferon-induced guanylate-binding protein 2 OS=Mus musculus GN=Gbp2 PE=1 SV=1	0	0	18	0	0	0	18|0	0|0|0|0	0.5	90	0.03	no
	Rps5	tr|Q91V55|Q91V55_MOUSE	40S ribosomal protein S5 OS=Mus musculus GN=Rps5 PE=1 SV=1	0	0	0	0	0	18	0|18	0|0|0|0	0.5	90	0.03	no
	Slc25a3	sp|Q8VEM8|MPCP_MOUSE	Phosphate carrier protein, mitochondrial OS=Mus musculus GN=Slc25a3 PE=1 SV=1	0	0	0	0	0	17	0|17	0|0|0|0	0.5	85	0.05	no
	Cct2	sp|P80314|TCPB_MOUSE	T-complex protein 1 subunit beta OS=Mus musculus GN=Cct2 PE=1 SV=4	0	0	15	0	0	0	15|0	0|0|0|0	0.5	75	0.05	no
	Mthfd1l	sp|Q3V3R1|C1TM_MOUSE	Monofunctional C1-tetrahydrofolate synthase, mitochondrial OS=Mus musculus GN=Mthfd1l PE=1 SV=2	0	0	0	0	0	15	0|15	0|0|0|0	0.5	75	0.05	no
	Lrpprc	sp|Q6PB66|LPPRC_MOUSE	Leucine-rich PPR motif-containing protein, mitochondrial OS=Mus musculus GN=Lrpprc PE=1 SV=2	0	0	0	0	0	14	0|14	0|0|0|0	0.5	70	0.06	no
	Ahcy	sp|P50247|SAHH_MOUSE	Adenosylhomocysteinase OS=Mus musculus GN=Ahcy PE=1 SV=3	0	0	13	0	0	0	13|0	0|0|0|0	0.5	65	0.07	no
	Ddx3x	sp|Q62167|DDX3X_MOUSE	ATP-dependent RNA helicase DDX3X OS=Mus musculus GN=Ddx3x PE=1 SV=3	0	0	0	0	0	13	0|13	0|0|0|0	0.5	65	0.07	no
	Irgm1	sp|Q60766|IRGM1_MOUSE	Immunity-related GTPase family M protein 1 OS=Mus musculus GN=Irgm1 PE=1 SV=1	0	0	12	0	0	0	12|0	0|0|0|0	0.5	60	0.07	no
	Steap3	sp|Q8CI59|STEA3_MOUSE	Metalloreductase STEAP3 OS=Mus musculus GN=Steap3 PE=1 SV=1	0	0	0	0	0	12	0|12	0|0|0|0	0.5	60	0.07	no
	Lap3	sp|Q9CPY7|AMPL_MOUSE	Cytosol aminopeptidase OS=Mus musculus GN=Lap3 PE=1 SV=3	0	0	12	0	0	0	12|0	0|0|0|0	0.5	60	0.07	no
	Wdr1	sp|O88342|WDR1_MOUSE	WD repeat-containing protein 1 OS=Mus musculus GN=Wdr1 PE=1 SV=3	0	0	11	0	0	0	11|0	0|0|0|0	0.5	55	0.09	no
	Fech	sp|P22315|HEMH_MOUSE	Ferrochelatase, mitochondrial OS=Mus musculus GN=Fech PE=1 SV=2	0	0	0	0	0	11	0|11	0|0|0|0	0.5	55	0.09	no
	Rps5	sp|P97461|RS5_MOUSE	40S ribosomal protein S5 OS=Mus musculus GN=Rps5 PE=1 SV=3	0	0	0	0	0	11	0|11	0|0|0|0	0.5	55	0.09	no
	Serpinh1	sp|P19324|SERPH_MOUSE	Serpin H1 OS=Mus musculus GN=Serpinh1 PE=1 SV=3	0	0	10	0	0	0	10|0	0|0|0|0	0.5	50	0.1	no
	Tkt	sp|P40142|TKT_MOUSE	Transketolase OS=Mus musculus GN=Tkt PE=1 SV=1	0	0	10	0	0	0	10|0	0|0|0|0	0.5	50	0.1	no
	Stat1	sp|P42225|STAT1_MOUSE	Signal transducer and activator of transcription 1 OS=Mus musculus GN=Stat1 PE=1 SV=1	0	0	10	0	0	0	10|0	0|0|0|0	0.5	50	0.1	no
	Cyp51a1	sp|Q8K0C4|CP51A_MOUSE	Lanosterol 14-alpha demethylase OS=Mus musculus GN=Cyp51a1 PE=2 SV=1	0	0	10	0	0	0	10|0	0|0|0|0	0.5	50	0.1	no
	Tuba4a	sp|P68368|TBA4A_MOUSE	Tubulin alpha-4A chain OS=Mus musculus GN=Tuba4a PE=1 SV=1	0	0	0	0	0	9	0|9	0|0|0|0	0.5	45	0.11	no
	Psmd12	sp|Q9D8W5|PSD12_MOUSE	26S proteasome non-ATPase regulatory subunit 12 OS=Mus musculus GN=Psmd12 PE=1 SV=4	0	0	9	0	0	0	9|0	0|0|0|0	0.5	45	0.11	no
	Rpn2	sp|Q9DBG6|RPN2_MOUSE	Dolichyl-diphosphooligosaccharide--protein glycosyltransferase subunit 2 OS=Mus musculus GN=Rpn2 PE=2 SV=1	0	0	0	0	0	9	0|9	0|0|0|0	0.5	45	0.11	no
	Pgd	sp|Q9DCD0|6PGD_MOUSE	6-phosphogluconate dehydrogenase, decarboxylating OS=Mus musculus GN=Pgd PE=1 SV=3	0	0	9	0	0	0	9|0	0|0|0|0	0.5	45	0.11	no
	Anpep	sp|P97449|AMPN_MOUSE	Aminopeptidase N OS=Mus musculus GN=Anpep PE=1 SV=4	0	0	0	0	0	8	0|8	0|0|0|0	0.5	40	0.13	no
	Tnpo1	sp|Q8BFY9|TNPO1_MOUSE	Transportin-1 OS=Mus musculus GN=Tnpo1 PE=1 SV=2	0	0	0	0	0	8	0|8	0|0|0|0	0.5	40	0.13	no
	Pfkl	sp|P12382|PFKAL_MOUSE	ATP-dependent 6-phosphofructokinase, liver type OS=Mus musculus GN=Pfkl PE=1 SV=4	0	0	0	0	0	7	0|7	0|0|0|0	0.5	35	0.13	no
	Kpna2	sp|P52293|IMA1_MOUSE	Importin subunit alpha-1 OS=Mus musculus GN=Kpna2 PE=1 SV=2	0	0	0	0	0	7	0|7	0|0|0|0	0.5	35	0.13	no
	Adsl	sp|P54822|PUR8_MOUSE	Adenylosuccinate lyase OS=Mus musculus GN=Adsl PE=2 SV=2	0	0	7	0	0	0	7|0	0|0|0|0	0.5	35	0.13	no
	Bcap31	sp|Q61335|BAP31_MOUSE	B-cell receptor-associated protein 31 OS=Mus musculus GN=Bcap31 PE=1 SV=4	0	0	0	0	0	7	0|7	0|0|0|0	0.5	35	0.13	no
	Psmd11	sp|Q8BG32|PSD11_MOUSE	26S proteasome non-ATPase regulatory subunit 11 OS=Mus musculus GN=Psmd11 PE=1 SV=3	0	0	7	0	0	0	7|0	0|0|0|0	0.5	35	0.13	no
	Lonp1	sp|Q8CGK3|LONM_MOUSE	Lon protease homolog, mitochondrial OS=Mus musculus GN=Lonp1 PE=1 SV=2	0	0	0	0	0	7	0|7	0|0|0|0	0.5	35	0.13	no
	Ipo7	sp|Q9EPL8|IPO7_MOUSE	Importin-7 OS=Mus musculus GN=Ipo7 PE=1 SV=2	0	0	0	0	0	7	0|7	0|0|0|0	0.5	35	0.13	no
	Iigp1	sp|Q9QZ85|IIGP1_MOUSE	Interferon-inducible GTPase 1 OS=Mus musculus GN=Iigp1 PE=1 SV=2	3	0	31	0	0	0	31|0	3|0|0|0	0.5	20.67	0.15	no
	Atp2a2	sp|O55143|AT2A2_MOUSE	Sarcoplasmic/endoplasmic reticulum calcium ATPase 2 OS=Mus musculus GN=Atp2a2 PE=1 SV=2	0	0	0	0	0	6	0|6	0|0|0|0	0.5	30	0.16	no
	Uba52	sp|P62984|RL40_MOUSE	Ubiquitin-60S ribosomal protein L40 OS=Mus musculus GN=Uba52 PE=1 SV=2	0	0	6	0	0	0	6|0	0|0|0|0	0.5	30	0.16	no
	Xpo5	sp|Q924C1|XPO5_MOUSE	Exportin-5 OS=Mus musculus GN=Xpo5 PE=2 SV=1	0	0	0	0	0	6	0|6	0|0|0|0	0.5	30	0.16	no
	Rap1b	sp|Q99JI6|RAP1B_MOUSE	Ras-related protein Rap-1b OS=Mus musculus GN=Rap1b PE=2 SV=2	0	0	0	0	0	6	0|6	0|0|0|0	0.5	30	0.16	no
	Psat1	sp|Q99K85|SERC_MOUSE	Phosphoserine aminotransferase OS=Mus musculus GN=Psat1 PE=1 SV=1	0	0	6	0	0	0	6|0	0|0|0|0	0.5	30	0.16	no
	Eif3f	sp|Q9DCH4|EIF3F_MOUSE	Eukaryotic translation initiation factor 3 subunit F OS=Mus musculus GN=Eif3f PE=1 SV=2	0	0	6	0	0	0	6|0	0|0|0|0	0.5	30	0.16	no
	Hnrnph1	sp|O35737|HNRH1_MOUSE	Heterogeneous nuclear ribonucleoprotein H OS=Mus musculus GN=Hnrnph1 PE=1 SV=3	0	0	0	0	0	5	0|5	0|0|0|0	0.5	25	0.17	no
	P4hb	sp|P09103|PDIA1_MOUSE	Protein disulfide-isomerase OS=Mus musculus GN=P4hb PE=1 SV=2	0	0	0	0	0	5	0|5	0|0|0|0	0.5	25	0.17	no
	Pcbp1	sp|P60335|PCBP1_MOUSE	Poly(rC)-binding protein 1 OS=Mus musculus GN=Pcbp1 PE=1 SV=1	0	0	0	0	0	5	0|5	0|0|0|0	0.5	25	0.17	no
	Tuba1a	sp|P68369|TBA1A_MOUSE	Tubulin alpha-1A chain OS=Mus musculus GN=Tuba1a PE=1 SV=1	0	0	5	0	0	0	5|0	0|0|0|0	0.5	25	0.17	no
	Usp9x	sp|P70398|USP9X_MOUSE	Probable ubiquitin carboxyl-terminal hydrolase FAF-X OS=Mus musculus GN=Usp9x PE=1 SV=2	0	0	0	0	0	5	0|5	0|0|0|0	0.5	25	0.17	no
	Mcm6	sp|P97311|MCM6_MOUSE	DNA replication licensing factor MCM6 OS=Mus musculus GN=Mcm6 PE=1 SV=1	0	0	5	0	0	0	5|0	0|0|0|0	0.5	25	0.17	no
	Fh	sp|P97807|FUMH_MOUSE	Fumarate hydratase, mitochondrial OS=Mus musculus GN=Fh PE=1 SV=3	0	0	5	0	0	0	5|0	0|0|0|0	0.5	25	0.17	no
	G6pdx	sp|Q00612|G6PD1_MOUSE	Glucose-6-phosphate 1-dehydrogenase X OS=Mus musculus GN=G6pdx PE=1 SV=3	0	0	5	0	0	0	5|0	0|0|0|0	0.5	25	0.17	no
	Tmpo	sp|Q61029|LAP2B_MOUSE	Lamina-associated polypeptide 2, isoforms beta/delta/epsilon/gamma OS=Mus musculus GN=Tmpo PE=1 SV=4	0	0	0	0	0	5	0|5	0|0|0|0	0.5	25	0.17	no
	Apool	sp|Q78IK4|MIC27_MOUSE	MICOS complex subunit Mic27 OS=Mus musculus GN=Apool PE=2 SV=1	0	0	0	0	0	5	0|5	0|0|0|0	0.5	25	0.17	no
	Nup155	sp|Q99P88|NU155_MOUSE	Nuclear pore complex protein Nup155 OS=Mus musculus GN=Nup155 PE=1 SV=1	0	0	0	0	0	5	0|5	0|0|0|0	0.5	25	0.17	no
	Ppid	sp|Q9CR16|PPID_MOUSE	Peptidyl-prolyl cis-trans isomerase D OS=Mus musculus GN=Ppid PE=1 SV=3	0	0	5	0	0	0	5|0	0|0|0|0	0.5	25	0.17	no
	Rars	sp|Q9D0I9|SYRC_MOUSE	Arginine--tRNA ligase, cytoplasmic OS=Mus musculus GN=Rars PE=2 SV=2	0	0	0	0	0	5	0|5	0|0|0|0	0.5	25	0.17	no
	Ppa1	sp|Q9D819|IPYR_MOUSE	Inorganic pyrophosphatase OS=Mus musculus GN=Ppa1 PE=1 SV=1	0	0	5	0	0	0	5|0	0|0|0|0	0.5	25	0.17	no
	Atp5o	sp|Q9DB20|ATPO_MOUSE	ATP synthase subunit O, mitochondrial OS=Mus musculus GN=Atp5o PE=1 SV=1	0	0	0	0	0	5	0|5	0|0|0|0	0.5	25	0.17	no
	Crip2	sp|Q9DCT8|CRIP2_MOUSE	Cysteine-rich protein 2 OS=Mus musculus GN=Crip2 PE=1 SV=1	0	0	0	0	0	5	0|5	0|0|0|0	0.5	25	0.17	no
	Tapbp	sp|Q9R233|TPSN_MOUSE	Tapasin OS=Mus musculus GN=Tapbp PE=2 SV=2	0	0	5	0	0	0	5|0	0|0|0|0	0.5	25	0.17	no
	Carm1	sp|Q9WVG6|CARM1_MOUSE	Histone-arginine methyltransferase CARM1 OS=Mus musculus GN=Carm1 PE=1 SV=2	0	0	0	0	0	5	0|5	0|0|0|0	0.5	25	0.17	no
	Rab1	tr|Q5SW88|Q5SW88_MOUSE	Ras-related protein Rab-1A OS=Mus musculus GN=Rab1 PE=3 SV=1	0	0	0	0	0	5	0|5	0|0|0|0	0.5	25	0.17	no
	Gbp7	tr|Q91Z40|Q91Z40_MOUSE	Gbp6 protein OS=Mus musculus GN=Gbp7 PE=2 SV=2	0	0	5	0	0	0	5|0	0|0|0|0	0.5	25	0.17	no
	Igtp	tr|Q9DCE9|Q9DCE9_MOUSE	Protein Igtp OS=Mus musculus GN=Igtp PE=1 SV=1	0	0	5	0	0	0	5|0	0|0|0|0	0.5	25	0.17	no
	Ap1b1	sp|O35643|AP1B1_MOUSE	AP-1 complex subunit beta-1 OS=Mus musculus GN=Ap1b1 PE=2 SV=2	0	0	4	0	0	0	4|0	0|0|0|0	0.5	20	0.22	no
	H2-D1	sp|P01899|HA11_MOUSE	H-2 class I histocompatibility antigen, D-B alpha chain OS=Mus musculus GN=H2-D1 PE=1 SV=2	0	0	4	0	0	0	4|0	0|0|0|0	0.5	20	0.22	no
	Cfl1	sp|P18760|COF1_MOUSE	Cofilin-1 OS=Mus musculus GN=Cfl1 PE=1 SV=3	0	0	4	0	0	0	4|0	0|0|0|0	0.5	20	0.22	no
	Tap1	sp|P21958|TAP1_MOUSE	Antigen peptide transporter 1 OS=Mus musculus GN=Tap1 PE=2 SV=3	0	0	4	0	0	0	4|0	0|0|0|0	0.5	20	0.22	no
	Rps2	sp|P25444|RS2_MOUSE	40S ribosomal protein S2 OS=Mus musculus GN=Rps2 PE=2 SV=3	0	0	0	0	0	4	0|4	0|0|0|0	0.5	20	0.22	no
	Tln1	sp|P26039|TLN1_MOUSE	Talin-1 OS=Mus musculus GN=Tln1 PE=1 SV=2	0	0	4	0	0	0	4|0	0|0|0|0	0.5	20	0.22	no
	Rangap1	sp|P46061|RAGP1_MOUSE	Ran GTPase-activating protein 1 OS=Mus musculus GN=Rangap1 PE=1 SV=2	0	0	0	0	0	4	0|4	0|0|0|0	0.5	20	0.22	no
	Gstm5	sp|P48774|GSTM5_MOUSE	Glutathione S-transferase Mu 5 OS=Mus musculus GN=Gstm5 PE=1 SV=1	0	0	0	0	0	4	0|4	0|0|0|0	0.5	20	0.22	no
	Rps18	sp|P62270|RS18_MOUSE	40S ribosomal protein S18 OS=Mus musculus GN=Rps18 PE=1 SV=3	0	0	4	0	0	0	4|0	0|0|0|0	0.5	20	0.22	no
	Rps10	sp|P63325|RS10_MOUSE	40S ribosomal protein S10 OS=Mus musculus GN=Rps10 PE=1 SV=1	0	0	0	0	0	4	0|4	0|0|0|0	0.5	20	0.22	no
	Mcm2	sp|P97310|MCM2_MOUSE	DNA replication licensing factor MCM2 OS=Mus musculus GN=Mcm2 PE=1 SV=3	0	0	4	0	0	0	4|0	0|0|0|0	0.5	20	0.22	no
	Nme2	sp|Q01768|NDKB_MOUSE	Nucleoside diphosphate kinase B OS=Mus musculus GN=Nme2 PE=1 SV=1	0	0	4	0	0	0	4|0	0|0|0|0	0.5	20	0.22	no
	Uba1	sp|Q02053|UBA1_MOUSE	Ubiquitin-like modifier-activating enzyme 1 OS=Mus musculus GN=Uba1 PE=1 SV=1	0	0	0	0	0	4	0|4	0|0|0|0	0.5	20	0.22	no
	Slc7a1	sp|Q09143|CTR1_MOUSE	High affinity cationic amino acid transporter 1 OS=Mus musculus GN=Slc7a1 PE=1 SV=1	0	0	0	0	0	4	0|4	0|0|0|0	0.5	20	0.22	no
	Cdc37	sp|Q61081|CDC37_MOUSE	Hsp90 co-chaperone Cdc37 OS=Mus musculus GN=Cdc37 PE=2 SV=1	0	0	0	0	0	4	0|4	0|0|0|0	0.5	20	0.22	no
	Pcbp2	sp|Q61990|PCBP2_MOUSE	Poly(rC)-binding protein 2 OS=Mus musculus GN=Pcbp2 PE=1 SV=1	0	0	0	0	0	4	0|4	0|0|0|0	0.5	20	0.22	no
	Eif4g1	sp|Q6NZJ6|IF4G1_MOUSE	Eukaryotic translation initiation factor 4 gamma 1 OS=Mus musculus GN=Eif4g1 PE=1 SV=1	0	0	0	0	0	4	0|4	0|0|0|0	0.5	20	0.22	no
	Ecm29	sp|Q6PDI5|ECM29_MOUSE	Proteasome-associated protein ECM29 homolog OS=Mus musculus GN=Ecm29 PE=1 SV=3	0	0	0	0	0	4	0|4	0|0|0|0	0.5	20	0.22	no
	Psmd2	sp|Q8VDM4|PSMD2_MOUSE	26S proteasome non-ATPase regulatory subunit 2 OS=Mus musculus GN=Psmd2 PE=1 SV=1	0	0	4	0	0	0	4|0	0|0|0|0	0.5	20	0.22	no
	Ddx39a	sp|Q8VDW0|DX39A_MOUSE	ATP-dependent RNA helicase DDX39A OS=Mus musculus GN=Ddx39a PE=2 SV=1	0	0	0	0	0	4	0|4	0|0|0|0	0.5	20	0.22	no
	Eif3h	sp|Q91WK2|EIF3H_MOUSE	Eukaryotic translation initiation factor 3 subunit H OS=Mus musculus GN=Eif3h PE=1 SV=1	0	0	4	0	0	0	4|0	0|0|0|0	0.5	20	0.22	no
	Fdps	sp|Q920E5|FPPS_MOUSE	Farnesyl pyrophosphate synthase OS=Mus musculus GN=Fdps PE=1 SV=1	0	0	4	0	0	0	4|0	0|0|0|0	0.5	20	0.22	no
	Cers2	sp|Q924Z4|CERS2_MOUSE	Ceramide synthase 2 OS=Mus musculus GN=Cers2 PE=1 SV=1	0	0	0	0	0	4	0|4	0|0|0|0	0.5	20	0.22	no
	Ap2b1	sp|Q9DBG3|AP2B1_MOUSE	AP-2 complex subunit beta OS=Mus musculus GN=Ap2b1 PE=1 SV=1	0	0	4	0	0	0	4|0	0|0|0|0	0.5	20	0.22	no
	Usp14	sp|Q9JMA1|UBP14_MOUSE	Ubiquitin carboxyl-terminal hydrolase 14 OS=Mus musculus GN=Usp14 PE=1 SV=3	0	0	0	0	0	4	0|4	0|0|0|0	0.5	20	0.22	no
	Txnrd1	sp|Q9JMH6|TRXR1_MOUSE	Thioredoxin reductase 1, cytoplasmic OS=Mus musculus GN=Txnrd1 PE=1 SV=3	0	0	4	0	0	0	4|0	0|0|0|0	0.5	20	0.22	no
	Copg1	sp|Q9QZE5|COPG1_MOUSE	Coatomer subunit gamma-1 OS=Mus musculus GN=Copg1 PE=2 SV=1	0	0	0	0	0	4	0|4	0|0|0|0	0.5	20	0.22	no
	Pdcd6ip	sp|Q9WU78|PDC6I_MOUSE	Programmed cell death 6-interacting protein OS=Mus musculus GN=Pdcd6ip PE=1 SV=3	0	0	4	0	0	0	4|0	0|0|0|0	0.5	20	0.22	no
	Tgfb1	sp|P04202|TGFB1_MOUSE	Transforming growth factor beta-1 OS=Mus musculus GN=Tgfb1 PE=1 SV=1	0	0	0	0	0	3	0|3	0|0|0|0	0.5	15	0.26	no
	Ass1	sp|P16460|ASSY_MOUSE	Argininosuccinate synthase OS=Mus musculus GN=Ass1 PE=1 SV=1	0	0	0	0	0	3	0|3	0|0|0|0	0.5	15	0.26	no
	Nap1l1	sp|P28656|NP1L1_MOUSE	Nucleosome assembly protein 1-like 1 OS=Mus musculus GN=Nap1l1 PE=1 SV=2	0	0	3	0	0	0	3|0	0|0|0|0	0.5	15	0.26	no
	Pabpc1	sp|P29341|PABP1_MOUSE	Polyadenylate-binding protein 1 OS=Mus musculus GN=Pabpc1 PE=1 SV=2	0	0	0	0	0	3	0|3	0|0|0|0	0.5	15	0.26	no
	Rab5c	sp|P35278|RAB5C_MOUSE	Ras-related protein Rab-5C OS=Mus musculus GN=Rab5c PE=1 SV=2	0	0	0	0	0	3	0|3	0|0|0|0	0.5	15	0.26	no
	Canx	sp|P35564|CALX_MOUSE	Calnexin OS=Mus musculus GN=Canx PE=1 SV=1	0	0	0	0	0	3	0|3	0|0|0|0	0.5	15	0.26	no
	Dnm2	sp|P39054|DYN2_MOUSE	Dynamin-2 OS=Mus musculus GN=Dnm2 PE=1 SV=2	0	0	0	0	0	3	0|3	0|0|0|0	0.5	15	0.26	no
	Cd63	sp|P41731|CD63_MOUSE	CD63 antigen OS=Mus musculus GN=Cd63 PE=1 SV=2	0	0	3	0	0	0	3|0	0|0|0|0	0.5	15	0.26	no
	Gfpt1	sp|P47856|GFPT1_MOUSE	Glutamine--fructose-6-phosphate aminotransferase [isomerizing] 1 OS=Mus musculus GN=Gfpt1 PE=1 SV=3	0	0	0	0	0	3	0|3	0|0|0|0	0.5	15	0.26	no
	Idh2	sp|P54071|IDHP_MOUSE	Isocitrate dehydrogenase [NADP], mitochondrial OS=Mus musculus GN=Idh2 PE=1 SV=3	0	0	3	0	0	0	3|0	0|0|0|0	0.5	15	0.26	no
	Eif3e	sp|P60229|EIF3E_MOUSE	Eukaryotic translation initiation factor 3 subunit E OS=Mus musculus GN=Eif3e PE=1 SV=1	0	0	3	0	0	0	3|0	0|0|0|0	0.5	15	0.26	no
	Rpl27	sp|P61358|RL27_MOUSE	60S ribosomal protein L27 OS=Mus musculus GN=Rpl27 PE=1 SV=2	0	0	3	0	0	0	3|0	0|0|0|0	0.5	15	0.26	no
	Rps14	sp|P62264|RS14_MOUSE	40S ribosomal protein S14 OS=Mus musculus GN=Rps14 PE=2 SV=3	0	0	0	0	0	3	0|3	0|0|0|0	0.5	15	0.26	no
	Kcnab2	sp|P62482|KCAB2_MOUSE	Voltage-gated potassium channel subunit beta-2 OS=Mus musculus GN=Kcnab2 PE=2 SV=1	0	0	0	0	0	3	0|3	0|0|0|0	0.5	15	0.26	no
	Vdac2	sp|Q60930|VDAC2_MOUSE	Voltage-dependent anion-selective channel protein 2 OS=Mus musculus GN=Vdac2 PE=1 SV=2	0	0	0	0	0	3	0|3	0|0|0|0	0.5	15	0.26	no
	Vdac1	sp|Q60932|VDAC1_MOUSE	Voltage-dependent anion-selective channel protein 1 OS=Mus musculus GN=Vdac1 PE=1 SV=3	0	0	0	0	0	3	0|3	0|0|0|0	0.5	15	0.26	no
	Tfrc	sp|Q62351|TFR1_MOUSE	Transferrin receptor protein 1 OS=Mus musculus GN=Tfrc PE=1 SV=1	0	0	0	0	0	3	0|3	0|0|0|0	0.5	15	0.26	no
	Pds5a	sp|Q6A026|PDS5A_MOUSE	Sister chromatid cohesion protein PDS5 homolog A OS=Mus musculus GN=Pds5a PE=1 SV=3	0	0	0	0	0	3	0|3	0|0|0|0	0.5	15	0.26	no
	Ppp2r2a	sp|Q6P1F6|2ABA_MOUSE	Serine/threonine-protein phosphatase 2A 55 kDa regulatory subunit B alpha isoform OS=Mus musculus GN=Ppp2r2a PE=1 SV=1	0	0	0	0	0	3	0|3	0|0|0|0	0.5	15	0.26	no
	Gnas	sp|Q6R0H7|GNAS1_MOUSE	Guanine nucleotide-binding protein G(s) subunit alpha isoforms XLas OS=Mus musculus GN=Gnas PE=2 SV=1	0	0	3	0	0	0	3|0	0|0|0|0	0.5	15	0.26	no
	Bdh1	sp|Q80XN0|BDH_MOUSE	D-beta-hydroxybutyrate dehydrogenase, mitochondrial OS=Mus musculus GN=Bdh1 PE=1 SV=2	0	0	0	0	0	3	0|3	0|0|0|0	0.5	15	0.26	no
	Nars	sp|Q8BP47|SYNC_MOUSE	Asparagine--tRNA ligase, cytoplasmic OS=Mus musculus GN=Nars PE=1 SV=2	0	0	0	0	0	3	0|3	0|0|0|0	0.5	15	0.26	no
	Ipo4	sp|Q8VI75|IPO4_MOUSE	Importin-4 OS=Mus musculus GN=Ipo4 PE=1 SV=1	0	0	0	0	0	3	0|3	0|0|0|0	0.5	15	0.26	no
	Atp5c1	sp|Q91VR2|ATPG_MOUSE	ATP synthase subunit gamma, mitochondrial OS=Mus musculus GN=Atp5c1 PE=1 SV=1	0	0	0	0	0	3	0|3	0|0|0|0	0.5	15	0.26	no
	Tardbp	sp|Q921F2|TADBP_MOUSE	TAR DNA-binding protein 43 OS=Mus musculus GN=Tardbp PE=1 SV=1	0	0	0	0	0	3	0|3	0|0|0|0	0.5	15	0.26	no
	Psmd6	sp|Q99JI4|PSMD6_MOUSE	26S proteasome non-ATPase regulatory subunit 6 OS=Mus musculus GN=Psmd6 PE=1 SV=1	0	0	3	0	0	0	3|0	0|0|0|0	0.5	15	0.26	no
	Sfxn1	sp|Q99JR1|SFXN1_MOUSE	Sideroflexin-1 OS=Mus musculus GN=Sfxn1 PE=1 SV=3	0	0	0	0	0	3	0|3	0|0|0|0	0.5	15	0.26	no
	Eif3m	sp|Q99JX4|EIF3M_MOUSE	Eukaryotic translation initiation factor 3 subunit M OS=Mus musculus GN=Eif3m PE=2 SV=1	0	0	3	0	0	0	3|0	0|0|0|0	0.5	15	0.26	no
	Trap1	sp|Q9CQN1|TRAP1_MOUSE	Heat shock protein 75 kDa, mitochondrial OS=Mus musculus GN=Trap1 PE=1 SV=1	0	0	0	0	0	3	0|3	0|0|0|0	0.5	15	0.26	no
	Uqcrc2	sp|Q9DB77|QCR2_MOUSE	Cytochrome b-c1 complex subunit 2, mitochondrial OS=Mus musculus GN=Uqcrc2 PE=1 SV=1	0	0	0	0	0	3	0|3	0|0|0|0	0.5	15	0.26	no
	Erap1	sp|Q9EQH2|ERAP1_MOUSE	Endoplasmic reticulum aminopeptidase 1 OS=Mus musculus GN=Erap1 PE=2 SV=2	0	0	3	0	0	0	3|0	0|0|0|0	0.5	15	0.26	no
	Hnrnpf	sp|Q9Z2X1|HNRPF_MOUSE	Heterogeneous nuclear ribonucleoprotein F OS=Mus musculus GN=Hnrnpf PE=1 SV=3	0	0	0	0	0	3	0|3	0|0|0|0	0.5	15	0.26	no
	Hnrnpk	tr|Q8BT23|Q8BT23_MOUSE	Heterogeneous nuclear ribonucleoprotein K OS=Mus musculus GN=Hnrnpk PE=2 SV=1	0	0	0	0	0	3	0|3	0|0|0|0	0.5	15	0.26	no
	Scamp3	sp|O35609|SCAM3_MOUSE	Secretory carrier-associated membrane protein 3 OS=Mus musculus GN=Scamp3 PE=1 SV=3	0	0	0	0	0	2	0|2	0|0|0|0	0.5	10	0.3	no
	Api5	sp|O35841|API5_MOUSE	Apoptosis inhibitor 5 OS=Mus musculus GN=Api5 PE=1 SV=2	0	0	0	0	0	2	0|2	0|0|0|0	0.5	10	0.3	no
	H2-D1	sp|P01895|HA1Y_MOUSE	H-2 class I histocompatibility antigen, alpha chain (Fragment) OS=Mus musculus GN=H2-D1 PE=1 SV=1	0	0	2	0	0	0	2|0	0|0|0|0	0.5	10	0.3	no
	Aldoa	sp|P05064|ALDOA_MOUSE	Fructose-bisphosphate aldolase A OS=Mus musculus GN=Aldoa PE=1 SV=2	0	0	0	0	0	2	0|2	0|0|0|0	0.5	10	0.3	no
	Anxa2	sp|P07356|ANXA2_MOUSE	Annexin A2 OS=Mus musculus GN=Anxa2 PE=1 SV=2	0	0	0	0	0	2	0|2	0|0|0|0	0.5	10	0.3	no
	Pdia4	sp|P08003|PDIA4_MOUSE	Protein disulfide-isomerase A4 OS=Mus musculus GN=Pdia4 PE=1 SV=3	0	0	0	0	0	2	0|2	0|0|0|0	0.5	10	0.3	no
	Ncl	sp|P09405|NUCL_MOUSE	Nucleolin OS=Mus musculus GN=Ncl PE=1 SV=2	0	0	0	0	0	2	0|2	0|0|0|0	0.5	10	0.3	no
	Cdk1	sp|P11440|CDK1_MOUSE	Cyclin-dependent kinase 1 OS=Mus musculus GN=Cdk1 PE=1 SV=3	0	0	0	0	0	2	0|2	0|0|0|0	0.5	10	0.3	no
	Umps	sp|P13439|UMPS_MOUSE	Uridine 5'-monophosphate synthase OS=Mus musculus GN=Umps PE=2 SV=3	0	0	0	0	0	2	0|2	0|0|0|0	0.5	10	0.3	no
	Nme1	sp|P15532|NDKA_MOUSE	Nucleoside diphosphate kinase A OS=Mus musculus GN=Nme1 PE=1 SV=1	0	0	2	0	0	0	2|0	0|0|0|0	0.5	10	0.3	no
	Bcat1	sp|P24288|BCAT1_MOUSE	Branched-chain-amino-acid aminotransferase, cytosolic OS=Mus musculus GN=Bcat1 PE=2 SV=2	0	0	2	0	0	0	2|0	0|0|0|0	0.5	10	0.3	no
	Wars	sp|P32921|SYWC_MOUSE	Tryptophan--tRNA ligase, cytoplasmic OS=Mus musculus GN=Wars PE=1 SV=2	0	0	2	0	0	0	2|0	0|0|0|0	0.5	10	0.3	no
	Hmgcl	sp|P38060|HMGCL_MOUSE	Hydroxymethylglutaryl-CoA lyase, mitochondrial OS=Mus musculus GN=Hmgcl PE=1 SV=2	0	0	0	0	0	2	0|2	0|0|0|0	0.5	10	0.3	no
	Ruvbl1	sp|P60122|RUVB1_MOUSE	RuvB-like 1 OS=Mus musculus GN=Ruvbl1 PE=1 SV=1	0	0	0	0	0	2	0|2	0|0|0|0	0.5	10	0.3	no
	Psmc1	sp|P62192|PRS4_MOUSE	26S protease regulatory subunit 4 OS=Mus musculus GN=Psmc1 PE=1 SV=1	0	0	2	0	0	0	2|0	0|0|0|0	0.5	10	0.3	no
	Psmc6	sp|P62334|PRS10_MOUSE	26S protease regulatory subunit 10B OS=Mus musculus GN=Psmc6 PE=1 SV=1	0	0	0	0	0	2	0|2	0|0|0|0	0.5	10	0.3	no
	Rps6	sp|P62754|RS6_MOUSE	40S ribosomal protein S6 OS=Mus musculus GN=Rps6 PE=1 SV=1	0	0	0	0	0	2	0|2	0|0|0|0	0.5	10	0.3	no
	Dnaja1	sp|P63037|DNJA1_MOUSE	DnaJ homolog subfamily A member 1 OS=Mus musculus GN=Dnaja1 PE=1 SV=1	0	0	0	0	0	2	0|2	0|0|0|0	0.5	10	0.3	no
	Rpl19	sp|P84099|RL19_MOUSE	60S ribosomal protein L19 OS=Mus musculus GN=Rpl19 PE=1 SV=1	0	0	0	0	0	2	0|2	0|0|0|0	0.5	10	0.3	no
	Psme2	sp|P97372|PSME2_MOUSE	Proteasome activator complex subunit 2 OS=Mus musculus GN=Psme2 PE=2 SV=4	0	0	2	0	0	0	2|0	0|0|0|0	0.5	10	0.3	no
	Mat2a	sp|Q3THS6|METK2_MOUSE	S-adenosylmethionine synthase isoform type-2 OS=Mus musculus GN=Mat2a PE=2 SV=2	0	0	2	0	0	0	2|0	0|0|0|0	0.5	10	0.3	no
	Psmd1	sp|Q3TXS7|PSMD1_MOUSE	26S proteasome non-ATPase regulatory subunit 1 OS=Mus musculus GN=Psmd1 PE=1 SV=1	0	0	2	0	0	0	2|0	0|0|0|0	0.5	10	0.3	no
	Vdac3	sp|Q60931|VDAC3_MOUSE	Voltage-dependent anion-selective channel protein 3 OS=Mus musculus GN=Vdac3 PE=1 SV=1	0	0	0	0	0	2	0|2	0|0|0|0	0.5	10	0.3	no
	Rps27l	sp|Q6ZWY3|RS27L_MOUSE	40S ribosomal protein S27-like OS=Mus musculus GN=Rps27l PE=2 SV=3	0	0	0	0	0	2	0|2	0|0|0|0	0.5	10	0.3	no
	Tufm	sp|Q8BFR5|EFTU_MOUSE	Elongation factor Tu, mitochondrial OS=Mus musculus GN=Tufm PE=1 SV=1	0	0	0	0	0	2	0|2	0|0|0|0	0.5	10	0.3	no
	Ahsa1	sp|Q8BK64|AHSA1_MOUSE	Activator of 90 kDa heat shock protein ATPase homolog 1 OS=Mus musculus GN=Ahsa1 PE=2 SV=2	0	0	0	0	0	2	0|2	0|0|0|0	0.5	10	0.3	no
	Txnl1	sp|Q8CDN6|TXNL1_MOUSE	Thioredoxin-like protein 1 OS=Mus musculus GN=Txnl1 PE=2 SV=3	0	0	2	0	0	0	2|0	0|0|0|0	0.5	10	0.3	no
	Copa	sp|Q8CIE6|COPA_MOUSE	Coatomer subunit alpha OS=Mus musculus GN=Copa PE=1 SV=2	0	0	0	0	0	2	0|2	0|0|0|0	0.5	10	0.3	no
	Acsl5	sp|Q8JZR0|ACSL5_MOUSE	Long-chain-fatty-acid--CoA ligase 5 OS=Mus musculus GN=Acsl5 PE=1 SV=1	0	0	0	0	0	2	0|2	0|0|0|0	0.5	10	0.3	no
	Ncapd2	sp|Q8K2Z4|CND1_MOUSE	Condensin complex subunit 1 OS=Mus musculus GN=Ncapd2 PE=1 SV=2	0	0	0	0	0	2	0|2	0|0|0|0	0.5	10	0.3	no
	Fam129b	sp|Q8R1F1|NIBL1_MOUSE	Niban-like protein 1 OS=Mus musculus GN=Fam129b PE=2 SV=2	0	0	2	0	0	0	2|0	0|0|0|0	0.5	10	0.3	no
	Mrpl37	sp|Q921S7|RM37_MOUSE	39S ribosomal protein L37, mitochondrial OS=Mus musculus GN=Mrpl37 PE=2 SV=1	0	0	2	0	0	0	2|0	0|0|0|0	0.5	10	0.3	no
	Kars	sp|Q99MN1|SYK_MOUSE	Lysine--tRNA ligase OS=Mus musculus GN=Kars PE=1 SV=1	0	0	2	0	0	0	2|0	0|0|0|0	0.5	10	0.3	no
	Atp5f1	sp|Q9CQQ7|AT5F1_MOUSE	ATP synthase F(0) complex subunit B1, mitochondrial OS=Mus musculus GN=Atp5f1 PE=1 SV=1	0	0	0	0	0	2	0|2	0|0|0|0	0.5	10	0.3	no
	Xpot	sp|Q9CRT8|XPOT_MOUSE	Exportin-T OS=Mus musculus GN=Xpot PE=2 SV=3	0	0	0	0	0	2	0|2	0|0|0|0	0.5	10	0.3	no
	Ndufa8	sp|Q9DCJ5|NDUA8_MOUSE	NADH dehydrogenase [ubiquinone] 1 alpha subcomplex subunit 8 OS=Mus musculus GN=Ndufa8 PE=1 SV=3	0	0	0	0	0	2	0|2	0|0|0|0	0.5	10	0.3	no
	Atp5h	sp|Q9DCX2|ATP5H_MOUSE	ATP synthase subunit d, mitochondrial OS=Mus musculus GN=Atp5h PE=1 SV=3	0	0	0	0	0	2	0|2	0|0|0|0	0.5	10	0.3	no
	Copg2	sp|Q9QXK3|COPG2_MOUSE	Coatomer subunit gamma-2 OS=Mus musculus GN=Copg2 PE=2 SV=1	0	0	0	0	0	2	0|2	0|0|0|0	0.5	10	0.3	no
	Sae1	sp|Q9R1T2|SAE1_MOUSE	SUMO-activating enzyme subunit 1 OS=Mus musculus GN=Sae1 PE=1 SV=1	0	0	2	0	0	0	2|0	0|0|0|0	0.5	10	0.3	no
	Pfkp	sp|Q9WUA3|PFKAP_MOUSE	ATP-dependent 6-phosphofructokinase, platelet type OS=Mus musculus GN=Pfkp PE=1 SV=1	0	0	0	0	0	2	0|2	0|0|0|0	0.5	10	0.3	no
	Ehd1	sp|Q9WVK4|EHD1_MOUSE	EH domain-containing protein 1 OS=Mus musculus GN=Ehd1 PE=1 SV=1	0	0	2	0	0	0	2|0	0|0|0|0	0.5	10	0.3	no
	Atp12a	sp|Q9Z1W8|AT12A_MOUSE	Potassium-transporting ATPase alpha chain 2 OS=Mus musculus GN=Atp12a PE=1 SV=3	0	0	0	0	0	2	0|2	0|0|0|0	0.5	10	0.3	no
	Nup205	tr|B9EJ54|B9EJ54_MOUSE	MCG21756, isoform CRA_b OS=Mus musculus GN=Nup205 PE=2 SV=1	0	0	0	0	0	2	0|2	0|0|0|0	0.5	10	0.3	no
	Hnrnpd	tr|E9Q5B6|E9Q5B6_MOUSE	Heterogeneous nuclear ribonucleoprotein D0 (Fragment) OS=Mus musculus GN=Hnrnpd PE=1 SV=1	0	0	2	0	0	0	2|0	0|0|0|0	0.5	10	0.3	no
	Serpinb6a	tr|F8WIV2|F8WIV2_MOUSE	Serpin B6 OS=Mus musculus GN=Serpinb6a PE=1 SV=1	0	0	0	0	0	2	0|2	0|0|0|0	0.5	10	0.3	no
	Gbp6	tr|L7N1X8|L7N1X8_MOUSE	Protein Gbp6 OS=Mus musculus GN=Gbp6 PE=4 SV=1	0	0	2	0	0	0	2|0	0|0|0|0	0.5	10	0.3	no
	Gm10334	tr|Q792Y8|Q792Y8_MOUSE	MCG15081 OS=Mus musculus GN=Gm10334 PE=3 SV=1	0	0	0	0	0	2	0|2	0|0|0|0	0.5	10	0.3	no
	Rplp0	sp|P14869|RLA0_MOUSE	60S acidic ribosomal protein P0 OS=Mus musculus GN=Rplp0 PE=1 SV=3	0	0	4	2	0	0	4|0	0|0|2|0	0.5	4	0.33	no
	Serbp1	sp|Q9CY58|PAIRB_MOUSE	Plasminogen activator inhibitor 1 RNA-binding protein OS=Mus musculus GN=Serbp1 PE=1 SV=2	0	0	0	2	0	4	0|4	0|0|2|0	0.5	4	0.33	no
	Rps3a	sp|P97351|RS3A_MOUSE	40S ribosomal protein S3a OS=Mus musculus GN=Rps3a PE=1 SV=3	0	0	3	2	0	0	3|0	0|0|2|0	0.5	3	0.34	no
	Rpl3	sp|P27659|RL3_MOUSE	60S ribosomal protein L3 OS=Mus musculus GN=Rpl3 PE=1 SV=3	0	0	0	0	2	2	0|2	0|0|0|2	0.5	2	0.34	no
	Rpl13	sp|P47963|RL13_MOUSE	60S ribosomal protein L13 OS=Mus musculus GN=Rpl13 PE=2 SV=3	0	0	0	0	3	3	0|3	0|0|0|3	0.5	2	0.34	no
	Rps8	sp|P62242|RS8_MOUSE	40S ribosomal protein S8 OS=Mus musculus GN=Rps8 PE=1 SV=2	0	0	0	0	2	2	0|2	0|0|0|2	0.5	2	0.34	no
	Actg2	sp|P63268|ACTH_MOUSE	Actin, gamma-enteric smooth muscle OS=Mus musculus GN=Actg2 PE=1 SV=1	6	5	14	4	6	4	14|4	6|5|4|6	0.5	1.71	0.34	no
	Ybx1	sp|P62960|YBOX1_MOUSE	Nuclease-sensitive element-binding protein 1 OS=Mus musculus GN=Ybx1 PE=1 SV=3	0	0	0	4	0	3	0|3	0|0|4|0	0.5	1.5	0.34	no
	Prss1	tr|Q9Z1R9|Q9Z1R9_MOUSE	MCG124046 OS=Mus musculus GN=Prss1 PE=2 SV=1	0	0	0	0	3	2	0|2	0|0|0|3	0.5	1.33	0.34	no
	Try4	tr|Q9R0T7|Q9R0T7_MOUSE	MCG15085 OS=Mus musculus GN=Try4 PE=2 SV=1	12	5	8	16	4	8	8|8	12|5|16|4	0	0.86	0.34	no
	2210010C04Rik	tr|Q9CPN9|Q9CPN9_MOUSE	Protein 2210010C04Rik OS=Mus musculus GN=2210010C04Rik PE=2 SV=1	0	5	3	3	8	0	3|0	0|5|3|8	0	0.38	0.34	no
	Tf	sp|Q921I1|TRFE_MOUSE	Serotransferrin OS=Mus musculus GN=Tf PE=1 SV=1	5	4	3	3	5	0	3|0	5|4|3|5	0	0.35	0.34	no
	Jup	sp|Q02257|PLAK_MOUSE	Junction plakoglobin OS=Mus musculus GN=Jup PE=1 SV=3	10	26	0	5	8	6	0|6	10|26|5|8	0	0.24	0.34	no
	Ryr1	sp|E9PZQ0|RYR1_MOUSE	Ryanodine receptor 1 OS=Mus musculus GN=Ryr1 PE=1 SV=1	0	3	0	0	0	0	0|0	0|3|0|0	0	0	0.34	no
	Dsp	sp|E9Q557|DESP_MOUSE	Desmoplakin OS=Mus musculus GN=Dsp PE=1 SV=1	3	15	0	2	6	0	0|0	3|15|2|6	0	0	0.34	no
	Pkp1	sp|P97350|PKP1_MOUSE	Plakophilin-1 OS=Mus musculus GN=Pkp1 PE=2 SV=1	0	9	0	0	2	0	0|0	0|9|0|2	0	0	0.34	no
	Yeats2	sp|Q3TUF7|YETS2_MOUSE	YEATS domain-containing protein 2 OS=Mus musculus GN=Yeats2 PE=2 SV=2	4	0	0	6	6	0	0|0	4|0|6|6	0	0	0.34	no
	Cp	sp|Q61147|CERU_MOUSE	Ceruloplasmin OS=Mus musculus GN=Cp PE=1 SV=2	0	0	0	0	2	0	0|0	0|0|0|2	0	0	0.34	no
	Smchd1	sp|Q6P5D8|SMHD1_MOUSE	Structural maintenance of chromosomes flexible hinge domain-containing protein 1 OS=Mus musculus GN=Smchd1 PE=1 SV=2	0	2	0	0	0	0	0|0	0|2|0|0	0	0	0.34	no
	Rpl24	sp|Q8BP67|RL24_MOUSE	60S ribosomal protein L24 OS=Mus musculus GN=Rpl24 PE=1 SV=2	0	0	0	2	0	0	0|0	0|0|2|0	0	0	0.34	no
	Fbxl20	sp|Q9CZV8|FXL20_MOUSE	F-box/LRR-repeat protein 20 OS=Mus musculus GN=Fbxl20 PE=1 SV=3	3	0	0	0	0	0	0|0	3|0|0|0	0	0	0.34	no
	Plxdc2	sp|Q9DC11|PXDC2_MOUSE	Plexin domain-containing protein 2 OS=Mus musculus GN=Plxdc2 PE=1 SV=1	0	2	0	2	2	0	0|0	0|2|2|2	0	0	0.34	no
	Ybx3	sp|Q9JKB3|YBOX3_MOUSE	Y-box-binding protein 3 OS=Mus musculus GN=Ybx3 PE=1 SV=2	0	0	0	2	0	0	0|0	0|0|2|0	0	0	0.34	no
	Xlr4a	tr|A2BI40|A2BI40_MOUSE	Protein Xlr4a OS=Mus musculus GN=Xlr4a PE=4 SV=1	0	0	0	0	2	0	0|0	0|0|0|2	0	0	0.34	no
	Igkv1-115	tr|F6XWB2|F6XWB2_MOUSE	Uncharacterized protein OS=Mus musculus GN=Igkv1-115 PE=4 SV=1	2	2	0	0	0	0	0|0	2|2|0|0	0	0	0.34	no
	Olfr266	tr|Q8VFC3|Q8VFC3_MOUSE	Olfactory receptor OS=Mus musculus GN=Olfr266 PE=2 SV=1	2	3	0	0	0	0	0|0	2|3|0|0	0	0	0.34	no
	haemaglobin alpha 1	tr|Q91VB8|Q91VB8_MOUSE	Alpha globin 1 OS=Mus musculus GN=haemaglobin alpha 1 PE=1 SV=1	0	0	0	0	3	0	0|0	0|0|0|3	0	0	0.34	no
	1810009J06Rik	tr|Q9CPN7|Q9CPN7_MOUSE	Protein 1810009J06Rik OS=Mus musculus GN=1810009J06Rik PE=2 SV=1	2	5	0	3	2	0	0|0	2|5|3|2	0	0	0.34	no
