# Supplementary material for: A PPIX-binding probe facilitates discovery of PPIX-induced cell death modulation by peroxiredoxin
Source: Commun Biol. 2023 Jun 24;6:673. doi: 10.1038/s42003-023-05024-5 (PMC10290680; doi:10.1038/s42003-023-05024-5)
Supplement: Supplementary file 9 — Supplementary Data 7 [file 42003_2023_5024_MOESM9_ESM.xlsx]

## Sheet: F-1
Fig 1a	PPIX Induced by ALA Concentration
			set #1	check
		0	0.791309	0.791309
		0	0.273938	0.273938
		20	1.92447	1.92447
		20	2.28735	2.28735
		50	2.8962	2.8962
		50	2.58317	2.58317
		500	4.35498	4.35498
		500	5.33791	5.33791
		2000	9.97904	9.97904
		2000	11.3987	11.3987		Porph_HPLC_3T3_ALA_Dose_2b
Fig 1b.	All Data Shown in Figure.
Fig 1c	PPIX Induced by ALA Dose											0 uM
				Check
		0 Hr	0.160463	0.160463								20 uM
			ND	ND
		2 Hr	0.466413	0.466413								50 uM
			ND	ND
		4 Hr	2.0417	2.0417								200 uM
			2.87772	2.87772
		8 Hr	3.68723	3.68723								500 uM
			4.80119	4.80119
		16 Hr	9.91962	9.91962	Porph_HPLC_3T3_ALA_Time_3e							2 mM
			8.1626	8.1626
Fig1c-Inset
			Heme Induction by time with ALA
				Rep#1	Rep#2	Rep#3	Rep#4
			4Hr	32.7302	-2.85238	-19.4043
			8Hr	33.8068	-11.0075	84.3563	96.7539			Porph_HPLC_3T3_Avg_1d
			16Hr	36.4953	12.0517	105.332

## Sheet: F-2a
Fig 2a
	See Supplementary Information file

## Sheet: F-2b,c
	Fig 2b	Scoring of Mitochondria			Cam's Mito Scores_1b
		Score	0	1	2	3	Sample Size (N)
		Control	1	6	20	8	35			Cam Data
		ALA	1	7	47	69	124
		ALA+SA	3	11	31	28	73
	Fig 2c
		Control	1.012	1					TMRE_3T3_ALA_SA+Ferro_1c
			0.987996						TMRE_3T3_ALA_SA+Ferro_2
		ALA	0.462245	0.5221					TMRE_3T3_ALA_SA+Ferro_3
			0.581955
		SA	1.25851	1.26962
			1.28074
		A+SA	1.15451	1.34967
			1.54484
		Ferro	1.32622	1.31521
			1.3042
		Ala+Ferro	0.866958	1.08934
			1.31172
								Normed
				Control			Control					Control	1	1	1
				ALA			ALA					ALA	0.5221	0.488948	0.182377
				SA			SA					SA	1.26962	0.985264	2.36642
				A+SA			A+SA					A+SA	1.34967	0.977365	2.00499
	Ferro	1.31521		Ferro	0.892043		Ferro	#REF!
	Ala+Ferro	1.08934		Ala+Ferro	0.742303		Ala+Ferro	#REF!									0.00509464
				Pos	0.0383185		Pos	#REF!									0.058288
												Control	1		0		0.86118
												ALA	0.397808		0.10814
												SA	1.54044		0.42107
												A+SA	1.44401		0.300376

## Sheet: F-3
Fig 3a-d		All Data Shown.
Fig 3e
				0.195312	0.390625	0.78125	1.5625	3.125	6.25	12.5	25	50	100	200
		CPIII	85437	68461	54072	38824	17339	12419	10225	8809	7227	5094	2994	1321
			89617	75153	66296	50374	25875	13323	11380	9232	7633	5350	3000	1084
		Heme	89296	75193	79128	76540	67985	50129	28115	7636	3903	2165	982	344		Albumen_Quench_Porphs+PPB_2c
			89535	83070	80299	75732	63224	55056	27899	7446	3795	2107	963	355
		PPIX	91956	87359	79295	83823	79490	75736	64192	48315	20796	4272	1614	570
			89332	75900	81588	75576	79487	73887	60315	44605	18126	3688	1551	517
		UroIII	79993	82872	79202	79973	68705	69652	55146	38885	24328	15480	9421	4881
			79993	73584	77284	79688	74603	63255	55070	39191	24082	15081	9657	5214
		PPB	94530	87344	81293	80583	83492	79705	75596	68258	48583	39735	20764	5836
			88999	69820	81587	81534	80478	81687	72258	70517	56056	35511	21001	6731

## Sheet: F-4
	All Data Shown in Figure.

## Sheet: F-5
	5A		Silver stains of PPB Pulldowns
		See Supplementary Information File
	5B
			Calculation of Percentages
									Table Subcell Enrichment analysis of subcellular localization of PPIX interaction candidates.
							502		Listed are cellular component terms from the Gene Ontology database, the total number of pathway genes, the total number of genes that correspond to interaction candidates, the overlapped gene numbers and names, enrichment fold, Fisher exact test derived P values and Benjamini–Hochberg false discovery rate (BH FDR with cutoff of 0.05). The list is sorted by the P values.
				Cytoplasm		176	0.350598		Cellular component entries	# genes in the entry	# genes of PPIX interaction candidaites	# genes overlapped	Genes overlapped	Enrichment fold	P value	BH FDR
				Mitochondia		37	0.073705		CYTOPLASM	1802	502	176	LDHB,NAA15,CTNNB1,RAE1,OGT,YARS,OPA1,ST13,NME1,SURF4,ABAT,ACADSB,PABPC4,HADHB,ALDH4A1,FH,GARS,VDAC3,LASP1,PDIA3,PDIA6,PDIA4,COPB2,COPB1,STX5,SYMPK,ACO1,EXOSC2,ERLIN2,CLIC1,FLNA,EIF4A3,EIF4A2,EIF4A1,HSD17B4,SHMT2,ACLY,ETF1,CPT1A,SDHA,GSK3B,HSPA4L,XPO1,AP1G1,EIF5,VCL,PRKAR2A,RPN1,HADH,ACTN4,FMR1,COPG2,PDCD6IP,UGGT1,LRPPRC,HMGB2,GLUD1,STIP1,HNRNPK,DDX3X,SMG5,ABCB7,HSPD1,XPO7,PC,PTGES2,CYC1,EDC4,PRDX…	2.51994	2.12446e-34	4.95e-32
				Nucleus		87	0.173307		CYTOPLASMIC_PART	1183	502	115	CTNNB1,OGT,OPA1,SURF4,ABAT,ACADSB,HADHB,ALDH4A1,FH,VDAC3,LASP1,PDIA3,PDIA6,PDIA4,COPB2,COPB1,STX5,ACO1,ERLIN2,EIF4A2,EIF4A1,HSD17B4,SHMT2,ACLY,CPT1A,SDHA,GSK3B,AP1G1,VCL,RPN1,HADH,ACTN4,FMR1,COPG2,PDCD6IP,UGGT1,LRPPRC,HMGB2,GLUD1,STIP1,ABCB7,HSPD1,PC,PTGES2,CYC1,PRDX3,PPP2R1A,MAN1A1,ATP5G1,SEC62,SEC63,VPS35,HSPA9,HSP90B1,RDH14,VAPA,RAB1B,GOT2,LETM1,MDH1,IDH2,TMED10,IDH1,HIP1,AFG3L2,HYOU1,NIPSNAP1…	2.50811	3.57926e-21	4.16984e-19
				Nucleolus			0.055777		MACROMOLECULAR_COMPLEX	829	502	80	NAA15,MED23,INTS3,CTNNB1,RAE1,PTBP1,ABAT,UBE2L3,PCNA,NAP1L1,STX5,EIF4A2,EIF4A1,CAND1,POLA1,SF3B3,ACLY,SF3A2,SF3A1,SDHA,GSK3B,VCL,RPN1,SNRPA1,ACTN4,FMR1,HNRNPU,ARPC1B,SNRPB2,HNRNPL,HNRNPM,HNRNPK,ARPC2,HNRNPC,HSPD1,XPO7,PRDX3,PPP2R1A,ATP6V1A,IPO7,IPO5,PPP2R2A,ATP5G1,ATP1B1,CAPZB,ATP5E,COPS5,RBBP5,SF1,ATP6V1C1,STT3A,SNRNP70,RRBP1,ATP1A1,EIF2B1,COG4,PSMD14,PSMD13,PSMD11,COG2,CISD2,SNRPC,EIF3H,EIF3E,E…	2.48982	1.78122e-14	1.38341e-12
				Spliceosome		11	0.021912		PROTEIN_COMPLEX	706	502	63	NAA15,MED23,INTS3,CTNNB1,RAE1,ABAT,UBE2L3,PCNA,NAP1L1,STX5,EIF4A2,EIF4A1,CAND1,POLA1,ACLY,SDHA,GSK3B,VCL,RPN1,ACTN4,ARPC1B,ARPC2,HSPD1,XPO7,PRDX3,PPP2R1A,ATP6V1A,IPO7,IPO5,PPP2R2A,ATP5G1,ATP1B1,CAPZB,ATP5E,COPS5,RBBP5,ATP6V1C1,STT3A,ATP1A1,EIF2B1,COG4,PSMD14,PSMD13,PSMD11,COG2,CISD2,EIF3H,EIF3E,EEF1A1,CKAP5,PSMC6,PSMC5,PSMD2,KPNB1,PSMD8,EIF4G1,EIF4G2,MAGT1,PSME2,PSME3,KPNA1,RPA1,MSH2	2.30234	5.41621e-10	3.15494e-08
				Nucleoptn. Cpx.		17	0.033865		MITOCHONDRION	308	502	37	OPA1,ABAT,ACADSB,HADHB,ALDH4A1,FH,VDAC3,SHMT2,CPT1A,SDHA,HADH,LRPPRC,GLUD1,ABCB7,HSPD1,PC,PTGES2,CYC1,ATP5G1,HSPA9,GOT2,LETM1,IDH2,AFG3L2,NIPSNAP1,ATP5E,GBAS,SLC25A3,SLC25A4,IMMT,SLC25A22,KARS,FIS1,AK3,ALDH5A1,ECHS1,PHB2	3.09945	8.59502e-10	4.00528e-08
				Pore Complex		6	0.011952		INTRACELLULAR_ORGANELLE_PART	1046	502	81	NAA15,MED23,INTS3,RAE1,OPA1,PTBP1,RPS19,HADHB,ALDH4A1,VDAC3,LASP1,PCNA,NAP1L1,PDIA4,COPB2,COPB1,SYMPK,ARHGEF2,ERLIN2,POLA1,SF3B3,UPF1,SF3A2,SF3A1,SDHA,XPO1,IQGAP1,RPN1,SNRPA1,FMR1,HNRNPU,ARPC1B,COPG2,XRN2,LRPPRC,HMGB2,SNRPB2,HNRNPL,HNRNPM,HNRNPK,ARPC2,HNRNPC,ABCB7,HSPD1,XPO7,IPO7,TBCD,IPO5,ATP5G1,PNO1,HSP90B1,CAPZB,TMED10,ATP5E,AP3B2,SLC25A3,RBBP5,SF1,CHMP1A,STT3A,ABCD3,SNRNP70,IMMT,COG4,COG2,SLC…	1.99796	1.48096e-09	5.3445e-08
				Nuc. Membrane		7	0.013944		ORGANELLE_PART	1050	502	81	NAA15,MED23,INTS3,RAE1,OPA1,PTBP1,RPS19,HADHB,ALDH4A1,VDAC3,LASP1,PCNA,NAP1L1,PDIA4,COPB2,COPB1,SYMPK,ARHGEF2,ERLIN2,POLA1,SF3B3,UPF1,SF3A2,SF3A1,SDHA,XPO1,IQGAP1,RPN1,SNRPA1,FMR1,HNRNPU,ARPC1B,COPG2,XRN2,LRPPRC,HMGB2,SNRPB2,HNRNPL,HNRNPM,HNRNPK,ARPC2,HNRNPC,ABCB7,HSPD1,XPO7,IPO7,TBCD,IPO5,ATP5G1,PNO1,HSP90B1,CAPZB,TMED10,ATP5E,AP3B2,SLC25A3,RBBP5,SF1,CHMP1A,STT3A,ABCD3,SNRNP70,IMMT,COG4,COG2,SLC…	1.99035	1.60564e-09	5.3445e-08
				Proteosome		9	0.017928		NUCLEUS	1210	502	87	NAA15,SYNCRIP,MED23,INTS3,CTNNB1,RAE1,OGT,STAG2,PTBP1,RPS19,NME1,NAP1L1,SYMPK,EXOSC2,CLIC1,FLNA,CAND1,POLA1,SF3B3,TRIM28,SF3A2,SF3A1,HNRNPUL2,GSK3B,HSPA4L,MMS19,XPO1,SND1,SNRPA1,ACTN4,FMR1,HNRNPU,XRN2,LRPPRC,HMGB1,HMGB2,SNRPB2,STIP1,HNRNPL,HNRNPM,HNRNPK,DDX3X,HNRNPC,SMG5,HSPD1,XPO7,EDC4,DEK,IPO7,IPO5,FHOD1,PNO1,DDX17,SUPT5H,HNRNPAB,NFKB1,DHCR24,RBBP5,SF1,BLMH,CHMP1A,SNRNP70,ILF3,STAT3,SNRPC,PPP5C…	1.8551	1.11238e-08	3.23981e-07
				ER		22	0.043825		PROTEASOME_COMPLEX	23	502	9	PSMD14,PSMD13,PSMD11,PSMC6,PSMC5,PSMD2,PSMD8,PSME2,PSME3	10.096	9.24352e-08	2.39304e-06
									ORGANELLE_MEMBRANE	271	502	30	RAE1,OPA1,VDAC3,COPB2,COPB1,ERLIN2,SDHA,RPN1,COPG2,ABCB7,XPO7,IPO7,IPO5,ATP5G1,HSP90B1,TMED10,ATP5E,SLC25A3,STT3A,ABCD3,IMMT,COG2,SLC25A22,FIS1,KPNB1,MAGT1,KPNA1,MATR3,COPE,PHB2	2.85618	2.20631e-07	5.1407e-06
									ENVELOPE	155	502	21	RAE1,OPA1,HADHB,VDAC3,POLA1,SDHA,XPO1,ABCB7,XPO7,IPO7,IPO5,ATP5G1,ATP5E,SLC25A3,IMMT,SLC25A22,FIS1,KPNB1,KPNA1,MATR3,PHB2	3.49559	5.61294e-07	1.08985e-05
									ORGANELLE_ENVELOPE	155	502	21	RAE1,OPA1,HADHB,VDAC3,POLA1,SDHA,XPO1,ABCB7,XPO7,IPO7,IPO5,ATP5G1,ATP5E,SLC25A3,IMMT,SLC25A22,FIS1,KPNB1,KPNA1,MATR3,PHB2	3.49559	5.61294e-07	1.08985e-05
									SPLICEOSOME	49	502	11	SF3B3,SF3A2,SF3A1,SNRPA1,SNRPB2,HNRNPM,HNRNPC,SF1,SNRNP70,SNRPC,PPIH	5.79202	2.03406e-06	3.64566e-05
									NUCLEAR_PART	508	502	42	NAA15,MED23,INTS3,RAE1,PTBP1,RPS19,NAP1L1,SYMPK,POLA1,SF3B3,SF3A2,SF3A1,XPO1,SNRPA1,FMR1,HNRNPU,XRN2,LRPPRC,HMGB2,SNRPB2,HNRNPL,HNRNPM,HNRNPK,HNRNPC,HSPD1,XPO7,IPO7,IPO5,PNO1,RBBP5,SF1,CHMP1A,SNRNP70,SNRPC,NPM1,PPIH,KPNB1,KPNA1,MATR3,RPA1,NUDT21,MSH2	2.13314	3.2179e-06	5.3555e-05
									ENDOMEMBRANE_SYSTEM	196	502	22	RAE1,COPB2,COPB1,ERLIN2,POLA1,XPO1,RPN1,COPG2,XPO7,IPO7,IPO5,HSP90B1,TMED10,CHMP1A,STT3A,COG2,FIS1,KPNB1,MAGT1,KPNA1,MATR3,COPE	2.89601	7.35782e-06	0.000114292
									RIBONUCLEOPROTEIN_COMPLEX	137	502	17	PTBP1,SF3B3,SF3A2,SF3A1,SNRPA1,FMR1,HNRNPU,SNRPB2,HNRNPL,HNRNPM,HNRNPK,HNRNPC,SF1,SNRNP70,RRBP1,SNRPC,PPIH	3.20156	2.18441e-05	0.000318105
									GOLGI_APPARATUS	193	502	20	COPB2,COPB1,STX5,ACO1,AP1G1,COPG2,STIP1,RAB1B,TMED10,HIP1,AP3B2,AP3B1,PLIN3,ATP1A3,COG4,COG2,FIS1,SACM1L,COPE,DNM1L	2.67366	6.03976e-05	0.000827803
									SOLUBLE_FRACTION	111	502	14	YARS,GARS,CLIC1,FMR1,WARS,IPO7,ASNS,ANXA2,AARS,RARS,EPRS,NARS,KARS,ALDH5A1	3.25415	9.59969e-05	0.00124263
									MITOCHONDRIAL_ENVELOPE	90	502	12	OPA1,HADHB,VDAC3,SDHA,ABCB7,ATP5G1,ATP5E,SLC25A3,IMMT,SLC25A22,FIS1,PHB2	3.44011	0.000176029	0.00215867
									ER_GOLGI_INTERMEDIATE_COMPARTMENT	23	502	6	SURF4,PDIA6,UGGT1,MAN1A1,TMED10,P4HB	6.73064	0.000189051	0.00220244
									MITOCHONDRIAL_MEMBRANE	79	502	11	OPA1,VDAC3,SDHA,ABCB7,ATP5G1,ATP5E,SLC25A3,IMMT,SLC25A22,FIS1,PHB2	3.59252	0.000220868	0.00245058
									ORGANELLE_INNER_MEMBRANE	69	502	10	OPA1,SDHA,ABCB7,ATP5G1,ATP5E,SLC25A3,IMMT,SLC25A22,MATR3,PHB2	3.73925	0.000304262	0.00322241
									ENDOPLASMIC_RETICULUM	259	502	22	PDIA3,PDIA6,PDIA4,ACO1,ERLIN2,RPN1,UGGT1,MAN1A1,SEC62,SEC63,HSP90B1,RDH14,HYOU1,CANX,DHCR24,STT3A,ATP1A3,POR,SYVN1,P4HB,MAGT1,DNM1L	2.19157	0.000509838	0.00513219
									MITOCHONDRIAL_INNER_MEMBRANE	61	502	9	OPA1,SDHA,ABCB7,ATP5G1,ATP5E,SLC25A3,IMMT,SLC25A22,PHB2	3.80667	0.000528638	0.00513219
									NUCLEAR_PORE	28	502	6	RAE1,XPO7,IPO7,IPO5,KPNB1,KPNA1	5.52874	0.00059838	0.0055769
									NUCLEAR_MEMBRANE_PART	39	502	7	RAE1,XPO7,IPO7,IPO5,KPNB1,KPNA1,MATR3	4.63091	0.000659046	0.00590606
									NUCLEAR_ENVELOPE	65	502	9	RAE1,POLA1,XPO1,XPO7,IPO7,IPO5,KPNB1,KPNA1,MATR3	3.57242	0.000849792	0.0071644
									HETEROGENEOUS_NUCLEAR_RIBONUCLEOPROTEIN_COMPLEX	12	502	4	PTBP1,HNRNPU,HNRNPL,HNRNPK	8.60027	0.000860958	0.0071644
									SMALL_NUCLEAR_RIBONUCLEOPROTEIN_COMPLEX	21	502	5	SF3B3,SF3A2,SNRPA1,SNRPB2,SNRPC	6.14305	0.00104156	0.00823028
									PORE_COMPLEX	31	502	6	RAE1,XPO7,IPO7,IPO5,KPNB1,KPNA1	4.9937	0.00105969	0.00823028
									COATED_VESICLE	43	502	7	COPB2,COPB1,AP1G1,COPG2,AP3B2,RAB35,COPE	4.20013	0.00120805	0.00907985
									CYTOPLASMIC_VESICLE_MEMBRANE	23	502	5	COPB2,COPB1,COPG2,TMED10,COPE	5.60887	0.00161552	0.0114066
									CYTOPLASMIC_VESICLE_PART	23	502	5	COPB2,COPB1,COPG2,TMED10,COPE	5.60887	0.00161552	0.0114066
									NUCLEAR_MEMBRANE	46	502	7	RAE1,XPO7,IPO7,IPO5,KPNB1,KPNA1,MATR3	3.92621	0.00181565	0.0124426
									MITOCHONDRIAL_PART	134	502	13	OPA1,HADHB,ALDH4A1,VDAC3,SDHA,ABCB7,ATP5G1,ATP5E,SLC25A3,IMMT,SLC25A22,FIS1,PHB2	2.50306	0.00209329	0.0132692
									VESICLE_COAT	15	502	4	COPB2,COPB1,COPG2,COPE	6.88021	0.00216408	0.0132692
									COATED_VESICLE_MEMBRANE	15	502	4	COPB2,COPB1,COPG2,COPE	6.88021	0.00216408	0.0132692
									PROTON_TRANSPORTING_TWO_SECTOR_ATPASE_COMPLEX	15	502	4	ATP6V1A,ATP5G1,ATP5E,ATP6V1C1	6.88021	0.00216408	0.0132692
									VESICLE_MEMBRANE	25	502	5	COPB2,COPB1,COPG2,TMED10,COPE	5.16016	0.00239298	0.0142965
									GOLGI_APPARATUS_PART	90	502	10	COPB2,COPB1,COPG2,TMED10,AP3B2,COG4,COG2,FIS1,COPE,DNM1L	2.86676	0.00248281	0.0144624
									COATED_MEMBRANE	16	502	4	COPB2,COPB1,COPG2,COPE	6.4502	0.00279793	0.015179
									MEMBRANE_COAT	16	502	4	COPB2,COPB1,COPG2,COPE	6.4502	0.00279793	0.015179
									EUKARYOTIC_TRANSLATION_INITIATION_FACTOR_3_COMPLEX	8	502	3	COPS5,EIF3H,EIF3E	9.6753	0.00280127	0.015179
									GOLGI_ASSOCIATED_VESICLE	26	502	5	COPB2,COPB1,COPG2,AP3B2,COPE	4.96169	0.00286974	0.0151966
									CELL_FRACTION	366	502	26	YARS,GARS,CLIC1,PRKAR2A,FMR1,WARS,MAN1A1,IPO7,ASNS,ANXA2,HSP90B1,AARS,RARS,TMED10,HIP1,EPRS,ATP2A2,NARS,RAB5B,GBAS,ATP1A1,EIF2B1,ABCC1,SLC16A1,KARS,ALDH5A1	1.83284	0.00339437	0.0175753
									OLIGOSACCHARYL_TRANSFERASE_COMPLEX	10	502	3	RPN1,STT3A,MAGT1	7.74024	0.00566438	0.0286913
									CONDENSED_CHROMOSOME	31	502	5	NCAPD2,LRPPRC,HMGB1,HMGB2,CHMP1A	4.16142	0.0063233	0.0313474

## Sheet: F-6
Figure 6a and Extended Data Figure 4 (clusters 1-8)
cluster 1													cluster 2													cluster 3													cluster 4
blank1	blank2	blank3	X3T3_1	X3T3_2	HepG2_1	HepG2_2	MEL_1	MEL_2	U251_1	U251_2			blank1	blank2	blank3	X3T3_1	X3T3_2	HepG2_1	HepG2_2	MEL_1	MEL_2	U251_1	U251_2			blank1	blank2	blank3	X3T3_1	X3T3_2	HepG2_1	HepG2_2	MEL_1	MEL_2	U251_1	U251_2			blank1	blank2	blank3	X3T3_1	X3T3_2	HepG2_1	HepG2_2	MEL_1	MEL_2	U251_1	U251_2
-0.0258373	-0.163419	0.189256	4.57931	4.69673	0.69544	0.563013	1.1326	1.57442	2.32506	2.3278			-0.147827	-0.0264281	0.174255	2.31477	2.62771	3.02102	3.13863	2.65056	2.86007	2.64123	2.61176			0.0704663	0.0868012	-0.157267	3.38054	3.20965	2.26407	2.41597	2.67759	2.84154	1.84884	1.51669			0.163496	-0.330723	0.167227	2.24384	2.4968	1.8351	1.08145	3.58538	4.07828	1.19421	1.08541
0.202503	0.0342175	-0.23672	3.75133	3.75979	1.16494	1.33317	1.1908	1.35846	1.75347	1.94459			0.26624	0.0617297	-0.32797	1.92871	1.77888	2.98727	2.82682	2.6383	2.38458	2.15094	2.54286			-0.179229	-0.0357305	0.21496	3.77739	3.65467	1.34815	1.49627	2.11289	2.23858	1.45585	1.271			0.0105273	0.139162	-0.149689	2.69002	2.47578	1.57097	1.65254	2.46079	2.61722	1.83327	1.98252
0.307058	-0.193735	-0.113324	3.61748	3.50637	1.33258	1.5382	1.38113	1.60953	1.19675	1.2125			-0.0369548	0.173055	-0.136101	2.28042	2.48369	1.93818	2.43605	2.58473	2.77429	2.09017	1.88959			0.133322	-0.0552143	-0.0781077	2.81941	3.01478	1.97098	2.18704	2.29032	2.36751	1.27927	1.22452			-0.18837	0.273696	-0.0853254	1.19686	1.03432	2.19308	2.11463	3.09695	3.59415	1.33462	1.56902
0.280439	0.250239	-0.530678	3.7362	3.70694	1.40332	1.72419	1.26656	1.3921	1.13455	0.884587			0.0461046	0.0791417	-0.125246	2.19303	2.27466	1.84025	2.24395	2.09146	2.28101	2.20899	1.97704			0.0940528	0.125415	-0.219468	2.35557	2.51232	2.23162	2.1014	2.24738	2.52946	1.38504	1.36689			-0.517475	0.275602	0.241873	1.47931	1.45008	1.80548	2.09931	3.20702	3.52556	1.38938	1.2894
-0.0481146	0.0888948	-0.0407802	3.78986	4.23882	0.500962	0.841254	1.04598	1.23324	1.30185	1.30136			-0.427508	0.42933	-0.00182209	1.33822	1.55059	2.19053	2.37191	2.93843	3.09592	1.92852	2.01259			-0.391236	0.210434	0.180802	2.41232	2.69107	1.50042	1.94018	1.98493	2.26388	1.39929	1.3221			-0.40743	0.266814	0.140616	1.77771	1.62096	0.928645	1.25694	3.52861	3.83825	1.58773	1.43019
-0.0598527	0.195707	-0.135854	2.70407	2.88453	1.30848	1.76135	1.19217	1.37603	1.7188	1.33121			-0.241067	0.170036	0.0710304	1.28043	1.42834	2.13154	2.6656	2.36579	2.84707	1.97355	2.09031			0.235726	-0.212704	-0.0230219	2.28768	2.25486	1.71491	1.9543	1.80696	2.31712	1.28297	1.01662			-0.286364	0.159182	0.127182	2.31632	2.38208	1.58878	1.65044	2.3585	2.63219	1.43687	1.46279
0.0840889	-0.350251	0.266162	2.89952	2.90704	1.33187	1.4182	1.22648	1.57276	1.53412	1.31086			-0.506944	0.130174	0.37677	1.88737	1.91072	2.45763	2.70287	1.73681	1.93812	2.02503	2.19027			-0.453264	0.124899	0.328365	2.65891	2.64552	1.07126	1.31649	1.86349	2.1552	1.65585	1.49991			-0.284047	-0.124251	0.408298	2.14879	2.39834	1.47987	1.62587	2.05726	2.16101	1.70422	1.637
-0.0900697	0.0173348	0.0727348	3.10948	3.07936	1.52979	1.87297	0.962156	1.16524	1.24335	0.909625			-0.0757238	-0.1167	0.192424	1.39189	1.30824	1.79783	2.00506	2.32662	2.63507	1.87343	2.11464			-0.188426	0.0711274	0.117299	2.78877	2.69189	1.1463	1.29337	1.82257	2.05947	1.3263	1.12802			-0.586231	0.470931	0.1153	2.13373	1.96796	1.55602	1.66072	2.22947	2.43215	1.62263	1.57123
0.187237	-0.285171	0.0979338	4.46056	4.14414	0.137966	0.0119414	0.377112	0.606421	2.10663	2.12692			-0.0601619	-0.058736	0.118898	1.96083	1.7227	1.74924	1.98649	2.21298	2.39768	1.7299	1.57739			-0.15561	0.276007	-0.120396	2.50766	2.42496	1.17791	1.06139	2.07418	2.22349	1.39961	1.22134			0.388869	0.14206	-0.530929	1.80348	1.67037	1.60174	1.64094	2.40657	2.72462	1.42824	1.33316
0.459999	-0.36554	-0.0944588	3.7882	3.79917	1.09509	1.43185	1.0606	1.2043	0.892656	0.796587			-0.501735	0.322931	0.178805	1.38988	1.68589	2.20278	2.53662	2.06239	2.24127	1.75892	1.42867			0.434949	-0.183121	-0.251828	2.76216	2.64388	1.75679	1.38162	1.54885	1.72631	1.37077	1.02588			-0.181944	0.10968	0.0722644	1.73821	1.84864	1.32552	1.65602	2.31356	2.75522	1.21394	1.32576
0.423747	-0.00937857	-0.414368	3.34217	3.42416	1.30768	1.54274	1.16955	1.30355	0.940763	0.536405			-0.499642	0.768978	-0.269336	2.21589	2.16334	2.04442	1.96238	1.81331	1.93709	1.89514	1.74706			-0.335003	0.146005	0.188998	2.25867	2.05558	1.22589	1.44866	1.9683	1.99082	1.36125	1.14543			-0.435295	0.394729	0.0405654	1.58268	1.56272	1.61548	1.19408	2.42478	2.66172	1.11594	1.72894
0.188545	0.0347372	-0.223282	3.07322	2.96235	0.986765	0.978667	1.47594	1.5434	1.23902	1.07112			-0.110541	0.0609236	0.0496174	1.48079	1.40309	1.73334	1.92524	2.09236	2.45628	1.54539	1.87728			-0.0913765	0.184678	-0.0933018	2.28757	2.67176	1.18013	1.19582	1.57795	1.77155	1.11147	1.19733			-0.178927	0.297188	-0.118261	1.45333	1.84298	1.35367	1.61708	2.20918	2.40136	1.21368	1.54034
0.291606	-0.279168	-0.0124378	2.57258	3.03445	1.23081	1.75386	0.600224	1.12157	1.48137	1.35694			0.132908	-0.33024	0.197332	2.03779	2.04726	1.74385	1.79801	1.67303	1.83345	1.80585	1.74634			0.065132	0.0442933	-0.109425	2.39069	2.53124	1.20158	1.4188	1.58905	1.82436	1.05015	0.958233			-0.477435	0.284012	0.193423	2.22667	2.42871	0.96774	1.06799	2.2981	2.75965	0.970735	0.966155
0.420717	-0.542515	0.121798	3.59978	3.85098	2.07647	1.96911	0.478202	0.674162	0.18376	0.255982			0.576387	-0.430165	-0.146222	1.39881	1.63816	2.28104	2.35276	1.9473	2.21656	1.52286	1.66154			0.0282181	0.0406382	-0.0688564	2.15307	2.09521	1.6708	1.58356	1.65273	1.79723	0.883536	1.1171			-0.289814	0.186647	0.103167	1.94392	1.99578	1.31612	1.45238	1.73064	1.97349	1.53474	1.33604
0.268247	-0.479431	0.211183	3.15663	2.89293	1.29988	1.34115	1.07187	1.1632	0.92085	1.02469			-0.146926	0.150448	-0.0035222	1.52953	1.73345	2.33895	1.94472	1.88889	2.14903	1.49377	1.33849			-0.354151	0.318304	0.0358467	2.89505	2.98607	1.11194	0.916382	1.55027	1.97546	0.844013	0.84881			-0.132566	0.0502069	0.0823589	1.40996	1.58117	0.695671	0.953323	2.43551	2.79194	1.57004	1.72072
-0.111083	0.00410817	0.106974	2.36549	2.67373	1.66714	1.34597	1.11739	1.26258	0.714859	1.33502			0.0667226	-0.0544663	-0.0122563	1.7132	1.85253	2.02922	2.1478	1.68479	1.81045	1.58387	1.51008			-0.125721	0.0110898	0.114631	2.37597	2.47538	1.1142	1.24903	1.6439	1.79002	1.08448	0.89584			-0.12691	0.298449	-0.171539	1.70934	1.7633	1.20411	1.49256	1.80448	2.03382	1.62869	1.61221
-0.0457407	0.0897501	-0.0440094	2.75923	2.91238	1.14518	1.29965	1.28546	1.58239	0.799815	0.641182			-0.00248213	0.0424669	-0.0399848	1.47853	1.58069	2.44597	2.38548	1.74442	1.9153	1.11804	1.5085			-0.336137	0.0625592	0.273578	2.58683	2.65751	0.720033	1.01866	1.61864	1.88623	1.08123	1.07905			-0.685179	0.336236	0.348944	1.23084	1.4139	0.507758	0.967305	3.21601	3.254	1.51116	1.30391
0.21541	0.0429276	-0.258338	2.38885	2.6198	1.20403	1.4579	1.15257	1.25504	1.13861	1.24994			-0.0201067	0.2202	-0.200094	1.37507	1.51834	1.9939	2.29156	1.7846	2.096	1.62295	1.46658			-0.0952889	0.0367677	0.0585212	2.41924	2.46377	0.999802	1.21328	1.40121	1.63857	1.34307	0.87583			-0.215685	0.00956716	0.206118	1.68189	1.8827	1.09817	1.46056	1.99931	2.35313	1.1852	0.95585
-0.147588	-0.198996	0.346584	2.54135	2.77491	0.896295	1.15144	1.28504	1.22669	1.41723	1.20457			-0.0762712	0.182299	-0.106028	1.40095	1.45471	1.89044	2.08525	1.81597	2.17503	1.47	1.50281			0.0377888	-0.0103922	-0.0273966	2.09574	2.33964	1.28572	1.41504	1.37063	1.57137	1.15579	1.07662			-0.267171	0.420351	-0.15318	1.14463	1.25419	1.53336	1.61802	2.34531	2.49418	1.11271	1.17182
0.384683	-0.173542	-0.211142	3.25969	3.38939	1.01648	1.03123	1.21571	1.35608	0.668865	0.618765			0.551567	-0.0960378	-0.455529	1.60371	1.49187	1.58182	2.55278	2.04798	2.14715	1.42551	1.0459			0.339004	0.101121	-0.440125	2.4577	2.72631	1.0037	1.29489	1.52886	1.91395	0.803678	0.692478			-0.361954	0.470413	-0.108459	1.33597	1.54458	1.42252	1.6583	2.00653	2.22937	1.29942	0.966707
-0.0242912	0.568874	-0.544582	3.63884	3.64295	0.823484	1.31812	0.47371	0.469152	0.96168	1.46396			-0.241076	0.0982195	0.142856	1.34131	1.26191	2.03994	2.30731	1.72728	1.97714	1.42689	1.5275			-0.0727708	-0.0959454	0.168716	2.65633	2.76917	0.766046	0.641307	1.96417	1.94528	0.842184	0.580406			-0.218851	0.167411	0.0514396	2.07499	1.88967	0.744962	1.00438	1.70174	2.02253	1.39822	1.28046
0.346704	-0.401447	0.0547427	2.80459	2.7334	0.895654	0.973674	1.03932	1.27482	1.18225	1.32081			0.0495321	-0.0158283	-0.0337038	1.71615	1.75559	1.64982	1.75635	1.52911	1.7098	1.625	1.71646			-0.618937	0.527851	0.0910861	2.64085	2.74198	0.182931	0.429246	2.39118	2.68116	0.88826	0.645301			-0.0438547	0.116562	-0.0727075	1.31693	1.27267	1.37202	1.10051	2.17962	2.07478	1.34672	1.41257
1.30114	-0.751504	-0.549633	3.8597	3.59231	1.79857	1.79446	0.448415	0.634776	1.26626	1.08418			-0.238101	0.323173	-0.0850715	0.699713	0.793477	2.72432	2.55108	1.97983	2.40318	1.07336	1.25853			-0.0874336	0.0119754	0.0754583	2.229	2.47334	1.47447	1.22788	1.40428	1.72965	0.428263	0.827391			0.167971	0.0504174	-0.218388	1.10605	1.13615	1.32429	1.29402	2.4718	2.92529	0.639541	0.935777
0.761274	-0.220805	-0.54047	3.85629	3.97887	0.791958	0.899061	1.17147	1.31645	0.393156	0.391047			0.56413	-0.0632892	-0.500841	1.31756	1.1193	1.49944	2.3471	2.04009	2.29147	1.72432	1.28686			-0.00422856	-0.0502863	0.0545149	1.79993	1.98587	1.00193	1.47657	1.73229	2.12695	0.654787	0.851681			-0.328838	0.496014	-0.167176	1.43176	1.50748	1.29291	1.13407	1.87523	2.12059	1.3462	1.26271
0.793669	-0.259558	-0.534111	3.57609	3.44384	1.62112	1.47561	0.903414	1.00718	0.314671	0.247811			-0.136871	-0.105224	0.242095	1.5243	1.6882	1.72505	1.76098	1.5737	1.54177	1.91138	1.58115			-0.249532	0.244468	0.00506456	2.10296	2.27638	1.28179	1.16714	1.46573	1.80227	0.848438	0.82239			-0.0299607	0.450715	-0.420754	1.02158	1.22388	1.15874	1.52273	2.04542	2.26284	1.22894	1.40158
0.0537511	-0.0562162	0.00246517	2.97287	3.20106	1.06957	1.1232	0.592988	0.796513	0.976121	0.824016			0.176707	-0.0175974	-0.15911	1.91055	1.87283	1.60547	1.91858	1.55382	1.72405	1.30796	1.27199			0.00264724	-0.0241798	0.0215326	2.33935	2.48981	0.587369	0.738655	1.71469	1.96754	0.853369	0.903574			0.00405949	-0.0314494	0.0273899	1.54583	1.64797	1.11742	1.13696	1.68439	1.96614	1.1999	1.16308
-0.27087	0.148313	0.122558	2.66024	2.86353	1.19942	1.4777	0.579648	0.816393	1.08368	0.850137			-0.0885011	0.150213	-0.0617115	1.47723	1.45452	1.82078	1.97364	1.55231	1.86357	1.41087	1.42734			-0.070126	0.084222	-0.014096	2.0628	1.98063	0.579003	0.827022	1.81575	2.0553	1.09568	1.08511			-0.518504	0.441003	0.0775011	1.1954	1.35747	1.41547	1.25503	1.9206	2.27677	1.11076	1.28222
-0.110977	-0.0223601	0.133337	2.2727	2.58669	1.43384	1.14094	0.987536	1.12231	0.533465	1.1813			-0.041714	0.241845	-0.200131	1.2201	1.4407	1.48521	1.96058	1.94472	2.07691	1.45244	1.38557			-0.05805	-0.137949	0.195999	1.72663	1.93591	1.32394	1.37511	1.4923	1.55196	1.12746	1.01401			-0.12092	0.0722959	0.048624	1.24438	1.25381	-0.160702	0.217875	2.7517	3.04297	1.45949	1.54424
-0.284348	0.329879	-0.0455311	2.6408	2.83172	1.0748	0.954117	1.06788	1.33751	0.863518	0.638001			0.0168636	0.0199735	-0.0368372	1.75165	1.8887	1.85804	1.55698	1.76064	1.9877	1.11401	0.943053			0.0627691	0.301943	-0.364712	2.51226	2.24871	0.625474	0.781642	1.8786	1.96641	0.808375	0.776372			-0.331236	0.206946	0.12429	1.56815	1.60517	1.43693	1.20823	1.49891	1.77047	1.32367	1.05649
0.0689198	0.0151788	-0.0840986	2.71208	2.98274	0.987945	0.858364	0.966607	1.12288	0.808931	0.76754			0.00132723	-0.107154	0.105827	1.15282	1.14663	1.98284	1.96959	1.73249	1.97026	1.39577	1.53827			-0.0544846	0.22332	-0.168836	1.94904	2.15458	1.24209	1.04991	1.49199	1.95689	0.721528	0.726335			0.0894113	0.22642	-0.315831	1.01937	0.971459	1.55205	1.60426	2.35252	2.69664	0.60151	0.630954
0.483279	-0.277491	-0.205789	3.60102	3.79396	0.570591	0.62276	0.890485	0.929212	0.687687	0.394322			-0.170327	0.199824	-0.0294967	1.36556	1.45425	1.85999	2.07187	1.44461	1.68282	1.53815	1.485			-0.0796931	0.394732	-0.315039	2.73576	2.74461	0.202971	0.987254	2.12758	2.59271	0.212456	-0.341967			-0.492758	0.229662	0.263096	1.77004	1.87516	0.86166	0.955633	1.59802	1.96268	1.2969	1.24419
0.443512	-0.602075	0.158563	3.08303	2.88408	1.35159	1.30083	0.563305	0.511601	1.12231	0.822077			0.112844	-0.231847	0.119002	1.17903	1.32965	1.58932	1.69765	1.75167	2.00878	1.56979	1.60488			-0.112475	0.124598	-0.0121227	2.1842	2.37641	1.19597	0.93409	1.52243	1.90994	0.375889	0.674325			-0.162806	0.0433722	0.119433	1.56914	1.47883	0.970688	1.18055	1.53609	1.76908	1.32561	1.37162
0.225265	-0.274711	0.0494457	3.68172	3.61515	0.665368	0.659348	0.537223	0.690091	0.629136	0.736337			-0.283589	0.304842	-0.0212528	0.843589	0.838498	1.76071	2.35985	2.15029	2.31144	1.33739	1.05993			0.24115	0.144478	-0.385628	1.74711	1.81461	1.11229	1.91354	1.64792	1.69329	0.66852	0.644185			-0.646695	0.603173	0.0435216	1.22438	1.48793	0.680283	0.776107	2.18333	2.29742	1.48913	1.66205
0.0396622	0.154133	-0.193795	2.69994	2.77077	0.678372	0.782294	1.23375	1.38782	0.825415	0.706812			-0.477593	0.475707	0.00188576	1.71818	1.82504	1.54573	1.67993	1.26983	1.5912	1.68729	1.55703			-0.275225	0.231893	0.0433323	1.79589	2.09093	1.65187	1.0066	1.39808	1.74911	0.393198	0.98963			-0.440884	0.570573	-0.129689	1.68944	1.9072	0.746167	0.606665	1.91353	2.09743	1.18339	1.16322
0.43483	-0.371466	-0.063364	2.96844	2.92699	1.59452	1.23794	1.22449	1.46699	-0.0930726	-0.0180899			-0.50383	0.386589	0.117241	1.60179	1.60386	2.35194	2.09079	1.37614	1.7168	0.971623	0.899513			0.154172	0.16268	-0.316851	1.87047	1.86834	1.28415	1.2667	1.39577	1.47883	0.851659	1.15455			-0.975802	1.3658	-0.390001	1.64545	1.30154	0.824524	0.856077	3.2607	3.74582	1.03064	0.895348
0.178037	-0.0359932	-0.142044	2.68546	3.03063	0.776155	0.906568	0.838189	1.00271	0.942355	0.868447			-0.301204	0.331567	-0.0303632	1.47234	1.33676	1.41072	2.01678	1.11548	1.49496	1.8372	1.66944			0.0147902	0.266777	-0.281568	2.06776	2.11422	1.25375	1.40365	1.2365	1.44029	0.750647	0.775181			-0.232346	0.16025	0.0720963	1.60595	1.41286	0.757345	1.05471	1.5309	1.87774	1.12842	1.19496
-0.0984502	0.111589	-0.0131388	3.3172	3.0557	0.822749	0.762785	0.696463	0.992321	0.483914	0.828002			-0.559371	0.276315	0.283056	1.34177	1.43296	1.64334	1.43132	1.69049	2.07027	1.48065	1.36886			0.603359	-0.209384	-0.393975	2.1386	2.15443	0.376953	0.807606	1.61481	1.86038	1.23838	1.16664			-0.390923	0.204433	0.18649	1.26252	1.19992	1.16211	0.861147	1.55571	1.94341	1.28155	1.29598
-0.0681204	0.0289383	0.0391821	2.67868	2.80447	0.511801	0.609114	0.85122	1.11475	1.05538	1.05472			0.0636475	-0.064854	0.00120655	1.18587	1.26461	2.02121	2.14531	1.41733	1.53522	1.32234	1.19295			0.234646	-0.323309	0.0886629	1.90695	2.04292	1.0202	1.3062	1.01455	1.42371	1.02345	0.919031			0.445519	0.0963641	-0.541884	1.49457	1.61943	1.05016	1.17224	1.4196	1.78128	1.30619	0.907067
0.712497	0.0155775	-0.728074	3.16256	3.10716	0.885845	0.924805	0.480833	0.702619	1.23499	1.01636			0.0258504	-0.0453424	0.019492	1.45242	1.292	1.52012	2.08351	1.65041	1.95765	1.05527	0.948632			-0.184967	0.244905	-0.0599385	1.68832	1.79512	1.04467	0.987159	1.30493	1.41468	1.09562	1.17083			-0.115015	-0.0217514	0.136767	1.33096	1.49331	0.958407	1.2826	1.52605	1.37748	1.14615	1.19385
0.10672	-0.0502063	-0.0565138	2.58465	2.85873	0.88416	0.637123	0.814621	1.03405	0.895399	0.846486			-0.323847	0.458419	-0.134572	0.757358	0.846344	1.87343	2.10645	1.78358	1.92589	1.62708	1.28292			0.284472	-0.246649	-0.0378236	1.63044	1.66714	0.673173	1.35173	1.383	1.57297	1.02975	0.851657			-0.32887	0.490348	-0.161478	1.01497	1.18402	1.29807	0.898203	2.08848	2.3761	0.948228	0.708041
0.510843	-0.307342	-0.203501	3.55096	3.7143	0.488375	0.533191	0.808384	0.863308	0.570336	0.29063			0.0534489	0.00418457	-0.0576334	1.77126	1.70854	1.54971	1.39986	1.41896	1.66549	1.05826	1.29198			0.62325	0.0460758	-0.669326	2.00962	2.14487	0.939478	0.665595	1.65971	1.64701	0.986923	0.772345			0.0249444	-0.156948	0.132004	1.39938	1.28428	0.970184	1.01124	1.35509	1.58153	1.23242	1.29628
0.0837449	-0.163954	0.0802094	2.52626	2.93272	0.680295	0.772786	1.00069	1.25101	0.635933	0.632288			0.150363	-0.205087	0.054724	0.976267	1.20973	1.71111	1.86364	1.164	1.44105	1.50835	1.92185			-0.180947	-0.0167948	0.197742	1.87756	1.98441	0.82036	1.10575	1.25226	1.23651	0.867439	0.900356			0.0415067	0.284938	-0.326445	1.42321	1.55625	0.698158	0.906436	1.91706	2.00943	0.761681	0.845521
0.0761917	0.0280487	-0.10424	2.51602	2.51188	0.870312	1.08504	0.943844	1.15787	0.844805	0.481586			-0.0144801	-0.0346301	0.0491102	1.22186	1.17535	1.54115	1.63452	1.30266	1.57483	1.6672	1.65388			0.126113	0.148821	-0.274934	1.52345	1.64892	1.81246	1.21121	1.62828	2.00097	-0.00364361	0.135262			-0.140047	0.185529	-0.0454816	0.998169	1.10346	1.0952	1.16945	1.74199	2.08532	0.888344	0.848711
-0.2348	0.0611701	0.17363	2.31665	2.62961	0.860085	0.840837	0.873717	1.04237	1.0573	0.859025			0.101263	-0.121401	0.0201379	1.4323	1.50763	1.54213	1.73185	1.15798	1.51801	1.37609	1.36662			-0.292907	0.082316	0.210591	2.14464	2.31072	0.653979	0.558984	1.34631	1.78984	0.637509	0.560098			-0.0866499	-0.0850298	0.17168	1.48076	1.73783	0.723477	0.753226	1.37463	1.56445	1.06032	1.20547
-0.177551	0.178243	-0.000691808	2.13204	2.30145	0.678167	0.956162	1.0637	1.22746	1.04633	1.01267			-0.153773	-0.00225699	0.15603	1.47309	1.47673	1.31075	1.55828	1.37128	1.45355	1.56017	1.43103			-0.175503	0.185172	-0.00966847	1.59876	1.62074	1.36056	1.16637	1.1852	1.46446	0.426977	1.01446			-0.144758	0.0346368	0.110121	1.00071	0.995739	0.88608	0.70863	1.78477	2.00127	1.09506	1.31498
-0.164414	-0.102131	0.266545	2.34392	2.71357	0.544472	0.582449	1.09644	1.09548	1.04053	1.04232			-0.104605	0.084799	0.0198063	1.37518	1.60332	1.52479	1.60625	1.26861	1.48465	1.29823	1.26757			-0.639079	0.894066	-0.254986	1.94106	2.10206	1.03792	0.686562	1.67232	2.16853	0.705159	0.526765			-0.186404	0.190231	-0.00382676	1.30015	1.27805	0.959859	1.19514	1.79389	2.02219	0.682386	0.443233
0.00406134	-0.337269	0.333207	2.68946	2.81074	0.63724	0.843744	0.954287	1.14297	0.887071	0.587465			-0.212169	0.0227003	0.189469	1.51439	1.64117	1.48748	1.6447	1.32843	1.70255	1.03458	1.01412			0.0467066	0.0401878	-0.0868944	1.40018	1.75275	0.829074	1.11671	1.7952	1.98757	0.49953	0.172204			0.267473	-0.109813	-0.15766	1.46018	1.59284	0.462301	0.643682	1.62575	1.92071	0.986516	1.00597
0.127011	-0.262032	0.135021	2.64235	3.02741	0.808647	0.99382	0.494588	0.585962	0.919354	0.940934			-0.0959205	0.304624	-0.208703	1.34125	1.38566	1.55865	1.64468	1.41596	1.86331	1.11332	1.02731			-0.284075	0.35559	-0.0715149	1.56292	1.93371	1.34445	0.990378	1.08404	1.41415	0.63392	0.702778			-0.214069	0.230985	-0.0169156	1.20893	1.20957	0.700427	0.60232	1.67464	1.85481	1.25944	1.10435
0.531966	-0.317873	-0.214093	2.87564	3.40363	0.852732	0.923999	0.74905	1.07907	0.395252	0.420546			-0.0485288	0.133924	-0.0853948	1.16896	1.29223	1.57941	1.78829	1.19793	1.5388	1.28219	1.26042			0.404454	0.0445045	-0.448959	1.99392	2.11768	0.828375	1.06326	1.00717	1.32361	0.695083	0.773493			-0.441599	-0.306994	0.748593	1.64582	1.64831	0.340644	0.906631	1.52841	1.97711	1.01033	1.18842
-0.0106636	0.023861	-0.0131974	2.42419	2.68096	0.771615	0.981436	0.863129	1.01226	0.814845	0.771701			-0.212529	0.163833	0.0486957	1.14461	1.25812	1.32235	1.65037	1.30362	1.63316	1.43075	1.32843			-0.0893424	0.138485	-0.0491424	1.51783	1.62428	0.76008	0.914047	1.42768	1.59146	0.848371	0.816629			-0.0155055	0.0567541	-0.0412486	1.34823	1.34053	1.02843	1.03259	1.3635	1.55389	0.880022	0.953769
-0.0179908	-0.0735809	0.0915717	1.85434	2.04222	0.866923	1.25667	1.00273	1.19948	0.956021	0.94702			0.210184	-0.0941877	-0.115996	1.56328	1.5697	1.66962	1.45633	1.37527	1.60593	0.949217	0.869389			0.0308196	0.187116	-0.217935	1.75061	1.84942	1.38216	1.06348	1.25795	1.48565	0.247196	0.251617			-0.269958	0.200628	0.0693299	1.17535	1.28561	0.855636	1.12305	1.29528	1.54838	0.972825	0.893788
0.826382	-0.402123	-0.424258	3.05987	3.06474	0.83952	1.37089	0.502539	0.679062	0.825478	0.751034			0.0186311	0.0183373	-0.0369683	0.893871	1.1617	1.4849	1.55075	1.45764	1.70122	1.34936	1.31702			-0.308322	0.239817	0.0685054	1.70288	1.88125	0.553463	0.488582	1.55435	2.0499	0.492462	0.590637			0.216569	-0.162249	-0.0543191	1.31081	1.41892	0.714938	0.876789	1.19266	1.48067	0.898628	1.14491
0.608385	-0.427517	-0.180867	2.77862	2.90529	0.76804	1.13621	0.479908	0.429602	1.15207	1.00664			-0.222683	0.206106	0.0165767	1.07891	1.07724	1.53211	1.45538	1.20984	1.67847	1.41849	1.43544			-0.195788	0.123536	0.0722523	1.62603	1.49778	0.787121	0.621701	1.23437	1.52288	0.835933	1.07398			0.120111	-0.00801127	-0.1121	1.32656	1.17889	0.514849	0.828481	1.46943	1.51191	1.28843	0.811798
0.197202	-0.05073	-0.146472	3.18717	3.59515	0.789612	0.518434	0.502465	0.649935	0.373417	0.515646			0.370859	-0.127293	-0.243565	1.50986	1.37217	1.22378	1.60052	1.22252	1.54371	1.186	1.31155			-0.493586	0.257613	0.235973	2.31795	2.39591	0.228187	0.306086	1.79352	1.84392	0.337058	0.192909			-0.198041	0.11085	0.0871916	0.931519	0.963669	0.888564	1.02021	1.62401	1.71999	1.00684	0.792908
0.275813	-0.343725	0.0679129	3.7047	3.61635	0.522065	0.477951	0.390748	0.568209	0.428123	0.562134			-0.644187	0.242462	0.401726	1.07099	1.33064	1.27799	1.84294	1.44815	1.75692	1.42706	1.08061			-0.0214724	0.283018	-0.261545	1.6022	1.72949	0.761951	0.914053	1.44813	1.62026	0.631618	0.512287			-0.011671	0.434103	-0.422432	1.11401	0.928049	0.644675	0.815412	1.50823	1.85273	1.11216	1.22934
0.206467	-0.154788	-0.0516787	2.37666	2.85159	0.977232	1.15694	0.87349	1.06705	0.376994	0.410104			-0.32129	0.542445	-0.221154	1.64674	1.59459	1.11242	1.40444	1.28864	1.42819	1.3878	1.23798			-0.26363	0.451278	-0.187647	1.94835	2.06237	0.870138	0.80856	1.64928	1.628	0.0301474	0.261147			-0.320988	0.272121	0.0488667	0.900017	1.08957	0.677202	0.875502	1.30063	1.79478	1.08195	1.1256
1.11666	-0.484705	-0.631953	3.5993	3.50448	1.07436	1.41092	0.829846	0.866053	0.415987	0.194634			0.0297856	-0.121192	0.0914064	0.927213	0.78843	1.76245	1.89068	1.16388	1.43911	1.3283	1.33128			-0.0972296	0.217092	-0.119863	1.98873	2.0085	0.428255	0.533339	1.14666	1.33218	0.719299	0.841686			-0.0197873	0.0290433	-0.00925595	0.981153	1.03285	1.15384	1.32287	1.45422	1.70528	0.68554	0.364653
-0.136908	0.1298	0.00710802	2.21046	2.58521	0.633871	0.688002	1.29455	1.11337	0.717911	0.804			-0.0731398	-0.183479	0.256619	1.60154	1.31381	1.31474	1.55901	1.1397	1.35761	1.23118	1.1475			0.277608	-0.312573	0.0349649	1.676	1.81497	0.344789	0.164036	1.76799	2.02405	0.607017	0.514064			-0.381407	0.268519	0.112887	1.2141	1.1715	0.0679649	0.851367	1.96278	2.24436	0.798396	0.411056
-0.098286	-0.243686	0.341972	2.24946	2.28372	1.03854	0.883944	0.791877	1.18627	0.85939	0.861943			-0.237607	0.455407	-0.2178	0.95553	1.01529	1.42838	1.78455	1.65459	1.98178	0.968432	1.0408			0.539085	-0.240586	-0.298499	2.43778	2.37697	0.73064	0.426353	1.86155	1.35097	-0.0445146	-0.00217288			-0.42486	0.363759	0.061101	0.901598	1.04856	0.393783	0.360378	1.7622	1.85043	1.13553	1.20294
0.22515	-0.108663	-0.116487	1.95373	2.24068	0.871885	1.19159	1.14241	1.01829	0.915626	0.676338			-0.0292827	0.0613665	-0.0320838	1.27405	1.47396	1.60768	1.652	1.11595	1.33901	1.00398	0.989313			-0.651897	0.729017	-0.0771198	2.05001	2.40361	0.343118	0.171518	1.84247	2.38099	0.0789971	0.200575			-0.414542	0.285277	0.129265	1.27063	1.31761	0.69121	0.655094	1.34565	1.55201	0.894221	0.808692
-0.131763	-0.0325923	0.164355	3.07359	3.35032	0.252959	0.305727	0.873755	1.01293	0.71744	0.396817			0.129269	-0.205436	0.0761664	0.964121	1.23138	1.56623	1.66306	1.19794	1.26796	1.28454	1.2451			-0.112937	-0.080305	0.193241	1.70642	1.40679	0.437365	0.662824	1.16029	1.39984	0.882375	0.908796			-0.575683	0.35399	0.221693	1.24107	1.4011	0.836073	0.633595	1.5602	1.69882	0.622197	0.716648
-0.0281338	0.0723518	-0.044218	2.94275	3.01455	0.61838	0.483722	0.875999	0.812374	0.642592	0.586133			-0.380305	0.313713	0.0665923	1.53674	1.33685	1.81223	1.09074	1.25655	1.42117	1.27245	0.679794			-0.18159	0.288019	-0.106428	1.49674	1.53852	0.58589	1.10556	0.912743	1.22105	0.804616	0.933803			0.43052	-0.157872	-0.272648	1.05653	1.11248	0.748556	0.856788	1.48494	1.59131	0.823018	0.836953
-0.176072	0.0153526	0.160719	2.16694	2.36877	0.81759	0.721173	0.900562	1.18689	0.785116	1.00723			-0.24025	0.0974416	0.142809	0.781135	0.639991	1.3831	1.91513	1.48439	1.90044	1.00762	1.12177			0.0724428	0.0629565	-0.135399	1.73899	1.90157	0.346117	1.0664	1.34776	1.44733	0.259127	0.226004			0.438725	0.026033	-0.464758	1.24295	1.18082	0.584975	0.288475	1.71959	1.67855	0.84149	0.608722
0.261869	-0.120419	-0.14145	3.41008	3.3455	0.291693	0.192952	0.527812	0.569777	0.860004	0.755448			0.0502555	-0.0917952	0.0415397	1.2932	1.28265	1.67246	1.78814	1.14803	1.22896	0.83406	0.992558			-0.0757045	0.109484	-0.0337794	1.56949	1.45033	0.401226	0.565789	1.3022	1.53468	0.774447	0.740492			0.137017	-0.15246	0.0154435	0.874259	0.846018	0.946913	0.809148	1.54618	1.7321	0.419345	0.507724
0.0149581	0.0954579	-0.110416	2.04217	2.23885	0.846784	0.828767	0.823553	0.927857	0.965443	0.961227			-0.35895	0.463846	-0.104896	1.34251	1.27462	1.25714	1.46485	1.14332	1.23559	1.29971	1.46729			0.58876	-0.139342	-0.449418	1.34778	1.3652	0.853492	0.979466	1.015	1.32945	0.921944	0.930538			0.463027	-0.260814	-0.202213	0.785352	0.899465	1.17515	0.633942	1.44841	1.90507	0.380135	0.61859
-0.16608	0.10061	0.0654696	2.54891	2.71675	0.606668	0.531426	1.11956	1.29204	0.389903	0.404587			-0.0702748	0.300965	-0.23069	1.4672	1.44553	1.4656	1.43115	1.14865	1.40187	0.92874	0.92864			0.528638	-0.198092	-0.330546	1.60651	1.68685	0.847863	1.12297	1.06693	1.31186	0.387254	0.433676			0.286064	-0.0660801	-0.219984	0.524924	0.483867	0.743487	0.901338	1.72443	1.96668	0.715488	0.66741
-0.0274825	0.0597701	-0.0322877	2.29317	2.2607	0.900023	1.00948	1.12066	1.0049	0.658531	0.256982			0.176258	0.0493899	-0.225648	1.27839	1.33141	1.56146	1.36656	0.96985	1.17815	1.21582	1.13848			-0.111411	0.105942	0.0054692	1.92381	1.85371	1.17064	0.74972	0.77299	1.15208	0.00341031	0.223827			-0.556089	0.86956	-0.313471	1.60247	1.3292	0.464405	0.622741	1.4954	1.88176	0.537285	0.565183
-0.339834	0.0754567	0.264377	2.26915	2.5164	0.566542	0.350648	0.820716	0.907833	0.662789	1.42054			-0.0465094	0.1141	-0.0675904	1.25642	1.40845	1.43047	1.35828	0.997279	1.11967	0.941802	1.05044			-0.162732	0.293857	-0.131125	1.47482	1.48042	0.746173	0.701628	1.1636	1.39005	0.516946	0.515614			-0.0922828	0.0239302	0.0683526	1.05525	1.07008	0.343278	0.577077	1.23217	1.29979	0.794394	0.851514
0.0304939	0.0182109	-0.0487048	2.10285	2.22162	0.570407	0.813253	1.05264	1.19679	0.540889	0.593605			-0.480324	0.364663	0.115661	1.14611	1.10954	1.27702	1.62191	1.28698	1.3907	0.856393	0.737135			-0.200122	0.355482	-0.15536	1.65598	1.61557	0.66041	0.711412	0.824123	1.14244	0.83999	0.539012			-0.54343	0.280574	0.262856	0.894239	0.763857	0.780288	0.529727	1.58773	1.94843	0.521448	0.529981
-0.111877	0.0618524	0.0500246	2.07271	2.06276	0.518061	0.679028	1.07839	1.20163	0.757736	0.700137			-0.355331	-0.025124	0.380455	1.33623	1.06361	1.327	1.32448	1.10002	1.22286	0.872394	1.00192			0.469754	-0.299037	-0.170716	1.64431	1.66565	0.632176	0.830781	1.06364	1.29439	0.601275	0.346571			-0.253378	0.0737599	0.179618	0.72587	0.754788	0.257691	0.204278	2.01912	2.2046	0.583692	0.510311
-0.194254	0.0571076	0.137146	2.44738	2.73472	0.68537	0.64491	0.564892	0.678166	0.663678	0.660214			-0.114759	0.327379	-0.21262	1.13589	1.01432	1.12293	1.52877	0.729537	1.09938	1.17118	1.03042			-0.25709	0.492347	-0.235257	2.03134	2.03226	-0.056203	-0.12453	1.63327	1.98211	0.135417	0.217271			-0.117169	-0.0769642	0.194133	1.07697	1.04235	0.701478	0.762316	0.924053	1.1956	0.535342	0.825751
-0.216278	-0.071508	0.287786	1.84364	1.98644	0.930902	1.20154	0.689561	0.779509	0.890514	0.823653			-0.114759	0.327379	-0.21262	1.13589	1.01432	1.12293	1.52877	0.729537	1.09938	1.17118	1.03042			0.638256	-0.209078	-0.429178	1.34716	1.22817	1.12171	1.16343	1.21609	1.59742	0.356154	-0.0261609			0.370281	-0.209266	-0.161016	0.976551	0.993396	0.457755	0.376067	1.11282	1.48127	0.947766	0.746645
-0.0160087	-0.301559	0.317567	2.05637	2.75434	0.885133	0.457257	0.411367	0.96145	0.800719	0.704354			0.0801251	0.00510069	-0.0852258	1.07807	1.3408	0.771385	1.30297	0.907639	1.08447	1.19124	0.963723			-0.161694	0.210528	-0.0488338	1.64451	1.61833	0.982707	0.485075	0.944512	1.53225	-0.0275095	0.158298
0.901094	-0.434355	-0.46674	2.83225	2.77746	1.45261	1.62965	0.696255	0.689178	0.18542	-0.104091			0.032495	0.22967	-0.262165	0.171319	0.594065	1.00518	1.66026	1.43748	1.43368	1.31026	1.0392			0.241437	-0.0735732	-0.167864	1.97587	2.11755	0.130956	0.236117	1.15549	1.20889	0.384954	0.18179
0.0991074	-0.00135198	-0.0977554	2.32739	2.39792	0.587454	0.613853	0.714665	0.836554	0.762363	0.682551			0.18612	-0.150087	-0.0360331	0.719059	0.946102	1.30939	1.3889	0.899632	1.19883	0.959811	1.03563			-0.0714754	0.250413	-0.178937	1.47346	1.71204	0.171286	0.388404	0.927224	1.2487	0.603896	0.554628
-0.453321	0.289514	0.163807	3.67468	3.44839	-0.396471	-0.0320059	1.53942	1.67006	-0.291519	-0.547259			-0.425347	0.429882	-0.00453489	1.0744	1.10844	1.22954	1.16001	0.788598	0.939338	1.04344	1.05161			0.140682	0.0680827	-0.208765	0.95341	1.07773	0.743137	0.937787	1.34093	1.4281	0.334915	0.253361
-0.128243	-0.199109	0.327351	2.20025	2.24246	0.39789	0.837043	0.391008	0.46166	1.29216	1.09599			-0.146284	0.37465	-0.228366	0.962763	1.02727	1.03952	0.958984	1.1534	1.26036	0.93898	0.89043			-0.656917	0.361907	0.29501	1.58429	1.43282	0.570659	0.790268	1.01451	0.941912	0.528098	0.634128
0.026887	-0.216773	0.189886	2.96894	2.78298	0.135669	0.407652	0.784181	0.550131	0.71217	0.493002			-0.484012	0.389845	0.0941669	0.753758	0.656985	1.57731	1.72268	1.1857	1.39519	0.721538	0.269966			0.0659378	-0.00477979	-0.061158	1.00545	1.07716	0.78009	1.01242	0.868087	0.982923	0.672195	0.49903
0.457778	-0.477888	0.0201096	2.02333	2.19606	0.248474	0.489384	1.17295	1.3122	0.828717	0.859551			-0.218197	0.214032	0.00416507	1.21516	1.0573	1.22623	1.03278	0.901492	0.939342	0.731192	0.88647
-0.0464256	-0.480122	0.526548	2.1317	2.1806	1.12555	1.1864	0.617797	0.826702	0.368911	0.728857
0.0179933	0.0388499	-0.0568432	1.91295	1.80523	0.755052	1.02231	0.685022	0.908402	0.848875	0.756552
0.340979	0.054258	-0.395237	2.57399	2.70619	0.887737	0.9307	0.498163	0.519105	0.521584	0.273816
0.300267	0.26331	-0.563577	2.08173	2.25151	0.736226	0.634172	1.0104	1.21079	0.490156	0.519791
-0.0333719	0.0647574	-0.0313855	1.75306	2.02679	1.0227	0.870234	0.697938	0.713695	0.727044	0.710048
-0.331874	0.210761	0.121114	2.22857	2.2235	0.692733	0.635479	0.835873	0.947724	0.596868	0.487459
0.456708	-0.0245579	-0.43215	2.15594	2.17488	0.183331	0.430492	0.708845	0.773817	1.33274	0.978647
0.18234	-0.104023	-0.0783175	2.92391	3.13527	0.501458	0.449115	0.452866	0.504917	0.276478	0.186446
0.487147	-0.363584	-0.123563	2.46207	2.40596	0.963214	1.11408	0.524929	0.537742	0.392406	0.327376
0.185715	-0.156093	-0.0296219	2.41818	2.51105	0.331174	1.12364	0.269467	0.48636	0.766393	0.259945
-0.44331	0.323003	0.120307	1.95504	2.07526	0.775761	1.00142	0.974121	0.980365	0.470993	0.125952
0.414497	-0.00257041	-0.411927	1.87807	2.04372	0.912817	0.904625	0.861255	0.903918	0.435608	0.475626
0.0555485	-0.047218	-0.00833046	2.75195	2.77661	0.43856	0.319744	0.520716	0.706181	0.250404	0.311665
0.00326798	0.197088	-0.200356	2.31916	2.73528	0.92082	0.846618	0.125483	0.293342	0.453462	0.337145
0.131388	-0.0152714	-0.116117	2.66038	2.82168	0.55352	0.578457	0.412012	0.468036	0.297659	0.195357
-0.0973614	-0.0949204	0.192282	2.1497	2.46562	0.472851	0.648422	0.485025	0.509733	0.671431	0.586651
0.649996	-0.303754	-0.346242	2.21977	1.95787	0.829639	1.81737	0.547631	0.530674	0.240256	0.218931
-0.0240005	0.0164146	0.00758595	1.57458	1.72319	0.569691	0.957132	0.685354	0.869219	0.807084	0.615007
0.0624773	0.661082	-0.723559	1.83591	2.18162	0.949414	0.621976	0.687636	0.996695	0.548776	0.797534
0.0390632	-0.14245	0.103387	2.1426	2.00028	0.182167	0.370508	0.783143	0.913742	0.76281	0.623813
-0.0818193	0.0445796	0.0372397	1.89218	1.95112	1.1379	1.07239	0.166072	0.23874	0.608031	0.560789
0.0281843	0.151814	-0.179999	2.20094	2.16605	0.413597	0.498381	0.529522	0.654449	0.535793	0.579147
0.373904	-0.128888	-0.245016	1.80031	1.87773	0.573216	1.23364	0.313764	0.573357	0.495566	0.754022
0.0161955	-0.285737	0.269541	1.89877	1.89566	0.987893	1.05729	0.173794	0.264758	0.681237	0.604806
0.00141912	0.0192512	-0.0206703	1.80283	2.04615	0.500148	0.808656	-0.0634988	0.078095	1.19497	1.02139
-0.151882	0.311358	-0.159476	2.19603	2.38898	0.569619	0.608289	0.512278	0.249561	0.670483	0.301891
0.113565	-0.0353666	-0.0781983	1.83027	1.88571	1.50402	0.588106	0.701261	0.774359	-0.115662	0.0595789
-0.150944	-0.0082257	0.159169	2.03851	2.0444	0.335657	0.367098	0.852837	0.703061	0.516633	0.509108
0.775661	-0.483326	-0.292335	1.80181	1.966	0.183586	0.346158	0.567625	0.898081	1.14243	1.19044
0.178767	-0.208858	0.0300913	2.50848	2.74287	0.107936	0.218336	0.336294	0.263017	0.635278	0.452529
-0.0308885	0.233508	-0.20262	1.715	1.95945	0.902857	0.852951	0.676874	0.433859	0.365389	0.373854
1.0455	-0.361111	-0.684393	2.737	2.98482	0.748102	0.948839	0.432272	0.474808	0.374553	0.0387318
0.0724864	0.141426	-0.213913	1.6682	1.94807	1.06034	1.16089	0.540778	0.555468	0.00574005	0.136142
0.457078	-0.0589488	-0.398129	3.02894	3.05748	0.186807	0.757575	0.0615894	0.228796	-0.112718	0.029302
-0.219628	0.0196332	0.199995	1.50537	1.80534	0.939438	0.638189	0.307398	0.286335	0.809935	0.672669
Fig 6b.
			HepG2	MEL	U251
	GNAI2	16.4274	0.164665	1.13394	1.96177		7.47875	0.0171243	0.580099	0.392128
	S100A4	14.3023	0.140543	0.914742	2.78041		7.71493	0.00678316	0.433191	0.641517
	FECH	11.0977	0.287512	0.946597	0.637203		3.38526	0.0334321	0.338864	0.0367345
	IPO11	10.8049	0.236579	0.961303	1.13819		3.02639	0.0130816	0.392646	0.0607001
	SEC61A2	10.5977	0.557618	0.434862	1.2346		3.91953	0.148402	0.175453	0.00257458
	MAP2K6	10.1337	0.370587	0.744742	0.813854		3.68162	0.00767321	0.261136	0.023591
	HNRNPU	9.71655	0.378503	0.815544	1.39965		3.7502	0.0390807	0.277857	0.0247459
	UMPS	9.60149	0.481743	0.723464	0.78303		3.72473	0.0538345	0.227463	0.0144952
	TBC1D15	9.52317	0.583242	0.392877	0.714589		2.60069	0.149963	0.168186	0.162386
	SLC25A4	9.44173	0.263264	0.881103	0.826228		2.69256	0.0188203	0.295478	0.0898451
	DDX3Y	9.29596	0.243946	0.763225	1.01849		3.74251	0.0165032	0.311987	0.0531179
	SLC25A3	9.25741	0.436981	0.646383	0.676697		2.86245	0.0350924	0.200956	0.0258534
	DDX3X	9.17303	0.270706	0.7564	1.04252		3.65943	0.0197912	0.292913	0.042348
	SLC25A5	9.11135	0.257838	0.889136	0.810403		2.60915	0.0165809	0.302815	0.0817576
	ASTN2	8.90769	0.378191	0.560685	1.46585		3.54889	0.00506157	0.195798	0.310749
	RPL23	8.8239	0.532533	0.605175	0.63943		3.10253	0.154848	0.192458	0.0706517
	TXNDC12	8.78109	0.455074	0.86968	0.842859		3.49245	0.0434526	0.272841	0.0378214
Fig 6c-6e		All Data shown or Models.

## Sheet: F-7
Fig 7a
		DCFDA Fluorescence
		Ctrl	ALA	SA	ALA/SA			DCF_3T3_ALA_1c
		1	1.918	1.13904	1.13012			DCF_3T3_PPIX_1b
		1	1.95009	1.10695	1.23351			DCF_3T3_PPIX_2
		1	1.2888	1.03772	0.754601			DCF_3T3_PPIX_3
		1	3.9915		0.62428			DCF_3T3_Thio_1b
		1	2.16845
		1	8.7		0.445161
			8.7 is significant outlier by Graphpad
Fig 7b		Msox Red
			Exp 1	Exp 2	Exp 3	Exp 4
		Control	1	1	1	1		MsoxR_3T3_ALA+SA_Avg_1
		ALA	1.70383	1.71655	2.0113	1.71655
		SA	0.479201	0.749802	1.06356	0.749802		Normalized Values, 4 experiments.
		ALA+SA	1.20882	1.10689	0.940678	0.958828
		Antioxidant Viability
Fig 7c			Exp 1	Exp 2	Exp 3
		No Drug	0.4445	0.205054	0.386245	CTG_3T3_ALA_Inhibitors_Avg_1
		Asc	0.821663	0.702407	0.768055
		Ferro	0.858019	0.770978	0.974915
		NAC	0.834117	0.823932	0.279166
		SA	0.960394	1.00769	1.16651
Fig 7d
		C11-Bodipy
			Control	2.33333
				-0.33333
			ALA	33.3333			FACS_BODIPY_3T3_ALA_1d
				33
			SA	4.66667
				4
			ALA+SA	6.33333
				1.66667
Fig 7e		GSSG/(Total Glutathione) Ratio
			Exp1	Exp2	Exp3
		Control	1	1	1		GSH_3T3_ALA+Inh_Avg_1
		ALA	2.99681	2.7344	2.79867
		SA	0.906519	0.769675	0.827164
		ALA+SA	0.856679	1.03363	0.920462
Fig 7f								Ctrl 24 Hours				ALA 24 hour
								Rep#1	Rep#2	Rep#3		Rep#1	Rep#2	Rep#3
						Time	0	0	0	0		0	0	0		GSK_3T3_ALA_2b
					(Add Lysate)		1	75.9734	88.7061	92.1319		97.8337	126.797	205.149
							2	78.6867	118.275	131.617		148.148	151.605	216.707
					(Add CME to start rxn)		5	29.8467	88.7061	197.426		209.644	270.132	271.606
							6	272.554	281.03	220.795		366.187	486.318	664.177
							11	273.099	265.574	213.74		667.205	794.115	1070.61
							18	457.89	445.902	390.161		1325.1	1277.36	1685.23
							28	727.719	711.475	673.452		2051.27	1745.21	2151.14
				Data for 24 hour ALA Treatment bar graphs: 5 replicate values.
Fig 7g
								Ctrl	ALA
					nmol/min*mg			21.0652	50.0921
								43.0211	84.2601
								22.8004	76.7253
								23.9621	79.4015
								25.1506	70.8049

## Sheet: F-8
Fig 8a	DFO Rescue of ALA
		log [ALA (M)]	-5.40824	-5.10721	-4.80618	-4.50515	-4.20412	-3.90309	-3.60206	-3.30103	-3	-2.69897	-2.39794				-5.40824	-5.10721	-4.80618	-4.50515	-4.20412	-3.90309	-3.60206	-3.30103	-3	-2.69897	-2.39794
		ALA	1.00471	0.927181	0.966446	0.884892	0.723024	0.629481	0.594975	0.588878	0.616398	0.566314	0.405796			ALA	1.00471	0.927181	0.966446	0.884892	0.723024	0.629481	0.594975	0.588878	0.616398	0.566314	0.405796
	Exp 1	+DFO(1)	0.982399	1.06441	1.02867	0.92429	0.757209	0.67128	0.677892	0.662663	0.646065	0.526247	0.439428			ALA	0.989866	1.01282	0.903855	0.754041	0.619265	0.438412	0.400987	0.373338	0.449052	0.4484	0.399211
		+DFO(5)	1.01486	1.01209	0.907668	0.809562	0.805663	0.76327	0.820546	0.786124	0.769075	0.705768	0.640276			ALA	1.18075	0.950345	0.886826	0.726163	0.451129	0.533211	0.47006	0.471165	0.511377	0.46117	0.457209
		+DFO(10)	1.03186	1.05616	1.01279	1.00006	0.969189	0.978912	0.996029	0.962852	0.910486	0.885998	0.807984			+DFO(1)	0.982399	1.06441	1.02867	0.92429	0.757209	0.67128	0.677892	0.662663	0.646065	0.526247	0.439428
																+DFO(1)	1.04673	1.05547	0.719633	0.956328	0.558741	0.486568	0.397693	0.35913	0.392889	0.347737	0.321866
		log [ALA (M)]	-5.40824	-5.10721	-4.80618	-4.50515	-4.20412	-3.90309	-3.60206	-3.30103	-3	-2.69897	-2.39794			+DFO(1)	1.03105	0.956211	0.967193	0.630191	0.452232	0.370757	0.383684	0.367587	0.316427	0.316615	0.270604
		ALA	0.989866	1.01282	0.903855	0.754041	0.619265	0.438412	0.400987	0.373338	0.449052	0.4484	0.399211			+DFO(5)	1.01486	1.01209	0.907668	0.809562	0.805663	0.76327	0.820546	0.786124	0.769075	0.705768	0.640276
	Exp 2	+DFO(1)	1.04673	1.05547	0.719633	0.956328	0.558741	0.486568	0.397693	0.35913	0.392889	0.347737	0.321866			+DFO(5)	1.17003	1.14851	1.1658	#N/A	#N/A	1.10204	1.20192	1.22088	1.03184	1.28328	1.17746
		+DFO(5)	1.17003	1.14851	1.1658	#N/A	#N/A	1.10204	1.20192	1.22088	1.03184	1.28328	1.17746			+DFO(5)	0.864128	0.912359	1.09255	0.988521	0.933191	0.925819	1.03019	0.965994	1.02597	0.888882	0.973804
		+DFO(10)	0.927905	0.808657	0.723266	0.758777	0.831743	0.852871	0.844821	0.849883	0.577617	0.550187				+DFO(10)	1.03186	1.05616	1.01279	1.00006	0.969189	0.978912	0.996029	0.962852	0.910486	0.885998	0.807984
																+DFO(10)	0.927905	0.808657	0.723266	0.758777	0.831743	0.852871	0.844821	0.849883	0.577617	0.550187
		log [ALA (M)]	-5.40824	-5.10721	-4.80618	-4.50515	-4.20412	-3.90309	-3.60206	-3.30103	-3	-2.69897	-2.39794			+DFO(10)	0.927905	0.808657	0.723266	0.758777	0.831743	0.852871	0.844821	0.849883	0.577617	0.550187
		ALA	1.18075	0.950345	0.886826	0.726163	0.451129	0.533211	0.47006	0.471165	0.511377	0.46117	0.457209
	Exp 3	+DFO(1)	1.03105	0.956211	0.967193	0.630191	0.452232	0.370757	0.383684	0.367587	0.316427	0.316615	0.270604
		+DFO(5)	0.864128	0.912359	1.09255	0.988521	0.933191	0.925819	1.03019	0.965994	1.02597	0.888882	0.973804
		+DFO(10)	0.927905	0.808657	0.723266	0.758777	0.831743	0.852871	0.844821	0.849883	0.577617	0.550187
			Bafilomycin/Chloroquine
Fig 8b
				-5.40824	-5.10721	-4.80618	-4.50515	-4.20412	-3.90309	-3.60206	-3.30103	-3	-2.69897
			ALA	0.972105	0.897692	0.903925	0.864616	0.796589	0.618167	0.564174	0.58249	0.587309	0.570063
				0.948817	0.83869	0.834675	0.859989	0.761448	0.514693	0.48892	0.492782	0.5202	0.499742
			A+Baf	0.957856	0.993301	0.893238	0.871456	0.874625	0.878255	0.86149	0.965051	0.859444	0.951454		CTG_3T3_ALA_Baf+CHQ_1-normalized
				0.850203	0.913699	0.898188	0.989736	0.939243	0.925382	0.947757	0.933303	0.938055	1.04459
			A+CHQ	0.944622	0.844744	0.879149	1.02173	1.00277	0.806407	0.879634	0.96869	0.989043	1.00746
				0.870265	0.783901	0.904402	1.03266	1.03965	0.769525	0.826598	1.03056	0.960721	1.04477
			A+Ferro	0.912322	0.952377	0.911648	0.932898	0.969031	0.913165	0.94892	1.14983	1.04459	0.85595
				1.037	1.17538	1.041	1.07545	1.21632	0.974892	0.925477	0.986529	0.927037	0.947064
																Experiment
Fig 8c					-5.40824	-5.10721	-4.80618	-4.50515	-4.20412	-3.90309	-3.60206	-3.30103	-3
		ALA Alone		Exp 1	1.09164	0.984264	0.975407	0.700174	0.465763	0.264995	0.265017	0.260674	0.301677			CTG_3T3_ALA_Lipro_1
				Exp 2	1.07183	1.09015	1.02352	1.0169	0.786378	0.701572	0.642139	0.620618	0.665625			CTG_3T3_ALA_Lipro_2
				Exp 3	1.0011	0.920776	0.991678	0.940949	0.777948	0.530937	0.448342	0.400337	0.448348			CTG_3T3_ALA_Lipro_3
		ALA+SA		Exp 1	1.04604	1.04126	1.07209	1.05322	1.00386	1.09959	1.08384	1.11013	1.15677			CTG_3T3_ALA_Lipro_1
				Exp 2	0.990368	1.01928	1.0775	1.05335	1.06701	1.03059	1.07992	1.09478	1.03717			CTG_3T3_ALA_Lipro_2
					1.14567	1.13746	1.13179	1.137	1.09334	1.1006	1.15178	1.1066	0.988704			CTG_3T3_ALA+Erastin_SA_2b
		ALA+Lipro		Exp 1	1.14193	1.12265	1.10236	1.09025	1.02057	0.966873	1.00043	1.05091	1.11056			CTG_3T3_ALA_Lipro_1
				Exp 2	0.952348	1.00042	1.05154	1.01414	1.036	0.974899	1.00446	0.986589	1.01328			CTG_3T3_ALA_Lipro_2
				Exp 3	1.04578	0.967163	0.974275	0.963615	1.02505	0.953723	0.907584	0.868015	0.86058			CTG_3T3_ALA_Lipro_3
		ALA+Ferro		Exp 1	1.02043	1.0404	1.03586	1.0138	0.95811	0.920875	0.914603	0.936383	0.888837			CTG_3T3_ALA+FAC_Ferro_1
				Exp 2	1.06347	1.09497	1.07915	1.06559	1.08911	1.07512	1.08164	1.08945	1.06514			CTG_3T3_ALA+FAC_Ferro_2b_Time
				Exp 3	1.00856	0.995234	1.002	0.936636	0.923732	0.926119	0.915389	0.894375	0.808542			CTG_3T3_ALA_Baf+CHQ_1b
Fig 8e
				-5.40824	-5.10721	-4.80618	-4.50515	-4.20412	-3.90309	-3.60206	-3.30103	-3
		Ctrl	ALA Alone	0.949468	1.01413	0.868381	0.645095	0.458629	0.280142	0.18156	0.162943	0.191785
				0.916442	0.926971	0.807725	0.676298	0.385529	0.1512	0.140855	0.140487	0.183766			CTG_3T3_ALA_ACSL4 siRNA_1d
			ALA+Ferro	0.924831	0.96378	0.948926	0.938945	0.906117	0.833678	0.889196	0.84939	0.812312
				0.978831	1.00786	0.989549	0.958271	0.929321	0.865736	0.89995	0.868597	0.8488
		ACSL4	ALA Alone	0.970045	0.883166	0.862363	0.685879	0.583228	0.482491	0.457924	0.470775	0.497193
				0.946049	0.913981	0.789602	0.733626	0.555232	0.416653	0.414155	0.397173	0.45182
Fig 8f	Erastin and ALA
					-9.0103	-8.70927	-8.40824	-8.10721	-7.80618	-7.50515	-7.20412	-6.90309	-6.60206	-6.30103	-6
			No ALA	Exp#1	1.02286	1.00494	1.0392	1.05478	1.08466	1.08449	1.07947	0.856104	0.268574	0.0569584	0.0464956
				Exp#2	1.0574	0.995602	1.04142	1.02272	1.18984	0.994048	0.87183	0.225069	0.114561	0.069152	0.0527733		CTG_3T3_Eras+ALA_Cumulative_1b
				Exp#3	0.945641	0.987943	0.860214	0.952642	1.15305	0.968706	0.754243	0.294296	0.116914	0.0649997	0.0514749
			ALA 20µM	Exp#1	0.939599	0.933106	1.03072	1.04758	1.08143	0.969209	1.00386	0.755967	0.258003	0.0632508	0.0456173
				Exp#2	0.967995	0.957901	0.973394	0.98989	1.24351	0.938981	0.819001	0.386108	0.128848	0.0738693	0.0613671
				Exp#3	1.03135	1.06249	1.0678	1.12738	1.27319	1.13206	0.971544	0.491101	0.142465	0.0766203	0.0630924
			ALA 50µM	Exp#1	0.830748	0.831514	0.804349	0.883072	0.860352	0.803485	0.793531	0.522329	0.183776	0.0726279	0.0484034
				Exp#2	0.659596	0.692976	0.701258	0.733539	0.833642	0.622171	0.427414	0.169125	0.0951569	0.0656932	0.0604279
				Exp#3	0.620606	0.724902	0.706656	0.754594	0.839548	0.644907	0.493817	0.190516	0.103453	0.0791195	0.0700532
			ALA 200µM	Exp#1	0.663467	0.647313	0.706383	0.706864	0.804423	0.787306	0.746129	0.527097	0.329836	0.0792365	0.0499457
				Exp#2	0.298047	0.29556	0.292888	0.30082	0.285731	0.235669	0.173006	0.113523	0.0925628	0.0744706	0.0673029
				Exp#3	0.339207	0.334721	0.311113	0.353562	0.369586	0.283719	0.237835	0.163726	0.103136	0.0902702	0.0731017
Fig 5g
	See Supplementary Information File
									Yao Data
Fig. 8h
	See Supplementary Information File								Sabina Data
Fig. 8i
				-4.40824	-4.10721	-3.80618	-3.50515	-3.20412	-2.90309	-2.60206
			Neg.	0.576774	0.372514	0.290517	0.243438	0.202411	0.144249	0.099438		CTG_3T3_ALA_Ferritin_siRNA_Dose_1
				0.623707	0.444726	0.323089	0.279584	0.263006	0.211614	0.131579		CTG_3T3_ALA_Ferritin_siRNA_2c
			Ferritin	0.402473	0.217769	0.137423	0.12982	0.123562	0.106068	0.0808704		CTG_3T3_ALA_Ferritin_siRNA_Dose_1
				0.566794	0.340223	0.21938	0.188043	0.171657	0.173608	0.139529		CTG_3T3_ALA_Ferritin_siRNA_2c
Fig. 8h
			See Supplementary Information									Yao Data
Fig. 8k
			Control siRNA				TfR siRNA
		ALA	0.675379	0.477117	0.54458	0.63023	0.780871	0.946721	0.811887	0.829434
		ALA+ Ferrostatin-1	0.62587	0.818986	0.751685	0.99709	0.81368	0.958886	0.839949	0.912154

## Sheet: F-9
	Fig 9a
Fig. 9a
	See Supplementary Information file							Yao Data
Fig. 9b		Effect of Prdx1-3 siRNO on 39uM ALA toxicity
		Area under the curve- normalized
			Control	Prdx1	Prdx2	Prdx3
		1	1	1.10838	1.31512	0.842896
		2	1	1.13103	0.992829	0.756193
		3	1	0.940537	0.962292	0.912255		CTG_3T3_ALA_Prdx1-3_siRNA_Avg_3b-ReductionsJS
		4	1	1.04375	0.976875	1.0675
		5	1	1.3727	0.901111	0.833492
		6	1	1.00499	1.16696	0.766138
		7	1	0.721487	0.715816	0.700693
Fig.9C
		See Supplementary Information file
Fig 9d
				Exp1	Exp2	Exp3	Exp4
		Ctrl		1	1	1	1			MitoR_3T3_Prdx3-siRNA_Cumulative_1
		ALA		4.43372	1.71655	1.30582	2.09687
		Prdx3		1.04251	1.18606	2.74283	1.13248
		Prdx3/ALA		2.53386	2.28662	2.07472	2.12963
Fig. 9e		PRDX3 siRNA + Ferrostatin-1	34	50						Yao Data
		PRDX3 siRNA	-27	-26
		Control + Ferrostatin-1	40.1	34.6
Fig. 9f
			ALA
				No Inhibitor		ALA		Ferrostatin-1
			0	222	272	237	273	272	324
			0.000156	273	299	233	268	306	386
			0.000312	1369	624	242	265	1112	507		Yu Data
			0.000625	4350	2903	228	260	3777	2195
			0.00125	7098	5838	236	247	7064	5299
			0.0025	8276	7253	272	244	8562	6935
Fig. 9g			live cellsx10-5		% of control
		exp	#1	#2	#1	#2
		No	55.6	80	100	100
		ALA 156uM	35.2	51.2	63.3094	64		Yao Data
		ALA+Ferro 10uM	53	74.4	95.3237	93
		ALA+ ZVAD	32	51.6	57.554	64.5
		Ferro 10uM	53	71	95.3237	88.75
		ZVAD	51.5	73.6	92.6259	92
Fig. 9h
				vehicle				ALA				Liproxstatin 1				ALA+Liproxstatin 1
			cells x 10e4/ml	297	244	242.5	234	170	187.5	177.75	156.5	269	234.5	251.5	250.5	184.4	202	265	194
Fig. 9i
				vehicle			ALA			ML-210 100 nM			ML-210 300 nM			ALA+ML-210 100 nM			ALA+ML-210 300 nM
			cells x 10e4/ml	297	244	242.5	170	187.5	177.75		217	256.5		104	130.5		74	123.75		7.58	21.75
Fig. 9j
				NTC		ACSL4 siRNA
			vehicle	1	1	1	1
		cell numer (fold change relative to vehicle)	312 μM ALA	0.186667	0.28	0.506329	0.5
Fig 9k	Prdx3 siRNA and Mitosox Red
		empty vector						empty vector
			UT	ALA 200uM	AMa 50uM			UT	ALA 200uM	AMa 50uM				Empty vector			PRDX3 (1.5ug)
		R1	12820	16232	17159		R1	34315	39716	40324				UT	ALA200uM	AMA50uM	UT	ALA200uM	AMA50uM
		R2	12979	17043	17265		R2	37842	39802	40690			EXP1	0	3606.67	4368	-459.633	2306.37	2638.7
		R3	12734	16077			R3	34138	36048				EXP2	0	3090.39	5075.39	-7464	1824.67	2270.83
			12844.3	16450.7	17212			35431.7	38522	40507			Avg	0	3348.53	4721.69	-3961.82	2065.52	2454.77
			0	3606.67	4368			0	3090.39	5075.39			std	0	258.138	353.695	3502.18	240.85	183.933
		PRDX3 (1.5ug)
			UT	ALA 200uM	AMa 50uM			PRDX3 (1.5ug)
		R1	12316	15604	15520			UT	ALA 200uM	AMa 50uM				Sabina
		R2	12642	15009	15446		R1	29186	37143	37852
		R3	12196	14839			R2	29375	37514	37553
			12384.7	15150.7	15483		R3	25342	37112
			-459.633	2306.37	2638.7			27967.7	37256.3	37702.5
								-7464	1824.67	2270.83
Fig 9l
		See Supplementary Information File
Fig 9m.
		See Supplementary Information File

[truncated: 4 more sheets: F-9g, EF--4, E-F, Sheet2]
